# Supplementary material for: Induction of glutathione and flavonoid biosynthesis activates antioxidant enzymes to enhance drought tolerance in rice
Source: BMC Plant Biol. 2026 Mar 9;26:683. doi: 10.1186/s12870-026-08448-3 (PMC13085399; doi:10.1186/s12870-026-08448-3)
Supplement: Supplementary file 1 — Supplementary Material 1: Fig S1. SEM structure and water uptake of LY46 and HGN. Fig S2. Physiological data of LY46 and HGN. Fig S3. Correlation heatmap of metabolic samples. [file 12870_2026_8448_MOESM1_ESM.xlsx]

## Sheet: Tab.S1
Tab. S1 RNA-Seq data statistics
Sample	Raw Reads	Clean Reads	Clean Base(G)	Error Rate(%)	Q20(%)	Q30(%)	GC Content(%)
HGN_CK36_1	45003088	43637550	6.55	0.04	97.79	93.91	54.09
HGN_CK36_2	44980168	43664328	6.55	0.04	97.96	94.22	53.58
HGN_CK36_3	46529514	45089192	6.76	0.04	98.15	94.74	54.11
HGN_CK72_1	50095936	48559220	7.28	0.04	97.85	93.84	53.86
HGN_CK72_2	46002216	44531910	6.68	0.04	97.8	93.67	54.16
HGN_CK72_3	46712516	45446540	6.82	0.04	97.84	93.94	54.37
HGN_PEG36_1	44332988	42953162	6.44	0.04	97.88	93.89	53.23
HGN_PEG36_2	58407354	56469564	8.47	0.04	98.44	95.47	53.42
HGN_PEG36_3	60664848	58967016	8.85	0.04	98.42	95.4	53.26
HGN_PEG72_1	44267532	42919480	6.44	0.04	97.71	93.5	54.59
HGN_PEG72_2	41165480	40020730	6	0.04	97.84	93.68	54.71
HGN_PEG72_3	48176750	46787958	7.02	0.04	97.59	93.07	55.13
LY46_CK36_1	40915608	39580490	5.94	0.04	98.17	94.65	53.75
LY46_CK36_2	58088084	56227448	8.43	0.04	97.84	93.87	53.99
LY46_CK36_3	60146236	58080060	8.71	0.04	97.8	93.82	54.03
LY46_CK72_1	46646866	44963840	6.74	0.04	97.72	93.51	54.3
LY46_CK72_2	48326714	46799696	7.02	0.04	97.72	93.89	53.91
LY46_CK72_3	47042370	45767732	6.87	0.04	97.69	93.75	54.42
LY46_PEG36_1	46696786	45348782	6.8	0.04	96.59	92.63	54.3
LY46_PEG36_2	52942358	51173520	7.68	0.04	97.69	93.4	53.84
LY46_PEG36_3	48795342	47244838	7.09	0.04	97.64	93.71	53.94
LY46_PEG72_1	58459708	56809800	8.52	0.04	97.94	93.97	54.15
LY46_PEG72_2	72776264	70790220	10.62	0.04	98.22	94.87	54.11
LY46_PEG72_3	46060198	44739386	6.71	0.04	97.72	93.38	54.84

## Sheet: Tab.S2
Tab. S2 Unique genes annotation
Database	Number of Genes	Percentage (%)
KEGG	18609	52.4537
Nr	34757	97.9705
SwissProt	23433	66.0512
TrEMBL	34835	98.1904
KOG	16300	45.9453
GO	26408	74.437
Pfam	25492	71.855
Annotated in at least one Database	34924	98.4412
Total Unigenes	35477	100

## Sheet: Tab.S3
Tab. S3 DEGs among different treatment
ID	log2FoldChange(HGN_PEG_36_vs_HGN_CK_36)	pvalue(HGN_PEG_36_vs_HGN_CK_36)	regulated(HGN_PEG_36_vs_HGN_CK_36)	log2FoldChange(HGN_PEG_72_vs_HGN_CK_72)	pvalue(HGN_PEG_72_vs_HGN_CK_72)	regulated(HGN_PEG_72_vs_HGN_CK_72)	log2FoldChange(HGN_PEG_72_vs_HGN_PEG_36)	pvalue(HGN_PEG_72_vs_HGN_PEG_36)	regulated(HGN_PEG_72_vs_HGN_PEG_36)	log2FoldChange(LY46_PEG_36_vs_HGN_PEG_36)	pvalue(LY46_PEG_36_vs_HGN_PEG_36)	regulated(LY46_PEG_36_vs_HGN_PEG_36)	log2FoldChange(LY46_PEG_36_vs_LY46_CK_36)	pvalue(LY46_PEG_36_vs_LY46_CK_36)	regulated(LY46_PEG_36_vs_LY46_CK_36)	log2FoldChange(LY46_PEG_72_vs_HGN_PEG_72)	pvalue(LY46_PEG_72_vs_HGN_PEG_72)	regulated(LY46_PEG_72_vs_HGN_PEG_72)	log2FoldChange(LY46_PEG_72_vs_LY46_CK_72)	pvalue(LY46_PEG_72_vs_LY46_CK_72)	regulated(LY46_PEG_72_vs_LY46_CK_72)	log2FoldChange(LY46_PEG_72_vs_LY46_PEG_36)	pvalue(LY46_PEG_72_vs_LY46_PEG_36)	regulated(LY46_PEG_72_vs_LY46_PEG_36)
Os01g0101800	#N/A	#N/A	#N/A	#N/A	#N/A	#N/A	#N/A	#N/A	#N/A	1.06358	0.00941434	up	#N/A	#N/A	#N/A	#N/A	#N/A	#N/A	#N/A	#N/A	#N/A	#N/A	#N/A	#N/A
Os01g0102000	#N/A	#N/A	#N/A	1.37486	7.00833e-16	up	#N/A	#N/A	#N/A	#N/A	#N/A	#N/A	#N/A	#N/A	#N/A	#N/A	#N/A	#N/A	#N/A	#N/A	#N/A	#N/A	#N/A	#N/A
Os01g0102300	#N/A	#N/A	#N/A	1.01125	6.81624e-09	up	#N/A	#N/A	#N/A	#N/A	#N/A	#N/A	1.76249	3.47976e-31	up	#N/A	#N/A	#N/A	2.13343	9.55624e-20	up	-1.46103	2.7233e-24	down
Os01g0102400	#N/A	#N/A	#N/A	#N/A	#N/A	#N/A	#N/A	#N/A	#N/A	#N/A	#N/A	#N/A	#N/A	#N/A	#N/A	#N/A	#N/A	#N/A	1.39714	0.01093	up	#N/A	#N/A	#N/A
Os01g0102600	#N/A	#N/A	#N/A	#N/A	#N/A	#N/A	-1.38658	1.07406e-13	down	#N/A	#N/A	#N/A	#N/A	#N/A	#N/A	#N/A	#N/A	#N/A	#N/A	#N/A	#N/A	#N/A	#N/A	#N/A
Os01g0103400	#N/A	#N/A	#N/A	1.19497	6.23496e-06	up	1.03358	8.44929e-06	up	1.4616	5.75776e-13	up	#N/A	#N/A	#N/A	#N/A	#N/A	#N/A	#N/A	#N/A	#N/A	#N/A	#N/A	#N/A
Os01g0103900	#N/A	#N/A	#N/A	#N/A	#N/A	#N/A	#N/A	#N/A	#N/A	#N/A	#N/A	#N/A	#N/A	#N/A	#N/A	1.14956	1.60039e-05	up	#N/A	#N/A	#N/A	1.09876	1.7351e-05	up
Os01g0104200	#N/A	#N/A	#N/A	#N/A	#N/A	#N/A	#N/A	#N/A	#N/A	#N/A	#N/A	#N/A	#N/A	#N/A	#N/A	#N/A	#N/A	#N/A	-2.92002	3.02516e-07	down	#N/A	#N/A	#N/A
Os01g0104500	#N/A	#N/A	#N/A	#N/A	#N/A	#N/A	-1.36076	6.00721e-05	down	-1.75778	3.35127e-08	down	#N/A	#N/A	#N/A	#N/A	#N/A	#N/A	1.40544	0.00206537	up	#N/A	#N/A	#N/A
Os01g0104800	#N/A	#N/A	#N/A	#N/A	#N/A	#N/A	-1.0781	2.48578e-18	down	-1.05526	1.94782e-14	down	#N/A	#N/A	#N/A	#N/A	#N/A	#N/A	#N/A	#N/A	#N/A	#N/A	#N/A	#N/A
Os01g0104900	#N/A	#N/A	#N/A	#N/A	#N/A	#N/A	1.06322	9.06727e-30	up	#N/A	#N/A	#N/A	#N/A	#N/A	#N/A	#N/A	#N/A	#N/A	#N/A	#N/A	#N/A	1.23235	1.99848e-26	up
Os01g0105400	#N/A	#N/A	#N/A	#N/A	#N/A	#N/A	#N/A	#N/A	#N/A	-3.28184	4.02333e-116	down	#N/A	#N/A	#N/A	-2.89165	1.62393e-77	down	#N/A	#N/A	#N/A	#N/A	#N/A	#N/A
Os01g0105900	1.86512	1.09655e-57	up	#N/A	#N/A	#N/A	#N/A	#N/A	#N/A	-1.38151	3.75734e-34	down	#N/A	#N/A	#N/A	#N/A	#N/A	#N/A	#N/A	#N/A	#N/A	1.43112	1.95481e-31	up
Os01g0106300	#N/A	#N/A	#N/A	-2.83965	1.63604e-08	down	#N/A	#N/A	#N/A	#N/A	#N/A	#N/A	#N/A	#N/A	#N/A	#N/A	#N/A	#N/A	-3.28587	6.90712e-15	down	#N/A	#N/A	#N/A
Os01g0106400	#N/A	#N/A	#N/A	#N/A	#N/A	#N/A	6.48271	8.61407e-99	up	3.64525	5.01067e-62	up	6.48428	1.01545e-47	up	#N/A	#N/A	#N/A	#N/A	#N/A	#N/A	2.84167	3.80056e-136	up
Os01g0106500	#N/A	#N/A	#N/A	#N/A	#N/A	#N/A	#N/A	#N/A	#N/A	#N/A	#N/A	#N/A	#N/A	#N/A	#N/A	#N/A	#N/A	#N/A	1.23218	4.88022e-22	up	#N/A	#N/A	#N/A
Os01g0106600	#N/A	#N/A	#N/A	-1.12569	0.0157338	down	#N/A	#N/A	#N/A	#N/A	#N/A	#N/A	#N/A	#N/A	#N/A	#N/A	#N/A	#N/A	-1.09017	0.0033205	down	#N/A	#N/A	#N/A
Os01g0106900	#N/A	#N/A	#N/A	#N/A	#N/A	#N/A	#N/A	#N/A	#N/A	#N/A	#N/A	#N/A	#N/A	#N/A	#N/A	1.0154	2.164e-18	up	#N/A	#N/A	#N/A	1.13195	2.35433e-18	up
Os01g0107700	#N/A	#N/A	#N/A	#N/A	#N/A	#N/A	-2.07034	0.00320829	down	-1.39984	0.0262817	down	#N/A	#N/A	#N/A	#N/A	#N/A	#N/A	#N/A	#N/A	#N/A	#N/A	#N/A	#N/A
Os01g0108600	#N/A	#N/A	#N/A	#N/A	#N/A	#N/A	#N/A	#N/A	#N/A	#N/A	#N/A	#N/A	-1.52183	2.90428e-19	down	#N/A	#N/A	#N/A	#N/A	#N/A	#N/A	#N/A	#N/A	#N/A
Os01g0108800	1.31219	0.00332487	up	#N/A	#N/A	#N/A	2.47574	7.40308e-23	up	1.83388	3.98705e-11	up	#N/A	#N/A	#N/A	#N/A	#N/A	#N/A	#N/A	#N/A	#N/A	1.42123	4.98798e-19	up
Os01g0109432	1.02138	0.00825015	up	#N/A	#N/A	#N/A	#N/A	#N/A	#N/A	#N/A	#N/A	#N/A	#N/A	#N/A	#N/A	#N/A	#N/A	#N/A	#N/A	#N/A	#N/A	#N/A	#N/A	#N/A
Os01g0109750	1.32471	1.93628e-10	up	#N/A	#N/A	#N/A	#N/A	#N/A	#N/A	-1.15379	6.92099e-09	down	#N/A	#N/A	#N/A	#N/A	#N/A	#N/A	#N/A	#N/A	#N/A	#N/A	#N/A	#N/A
Os01g0110100	#N/A	#N/A	#N/A	#N/A	#N/A	#N/A	#N/A	#N/A	#N/A	#N/A	#N/A	#N/A	#N/A	#N/A	#N/A	1.83931	0.00429642	up	-1.38995	0.000195425	down	6.99358	8.91858e-08	up
Os01g0110200	#N/A	#N/A	#N/A	-3.54674	1.19801e-35	down	4.1705	4.37203e-06	up	#N/A	#N/A	#N/A	#N/A	#N/A	#N/A	1.84133	3.10445e-08	up	-2.87095	6.5325e-81	down	6.26117	1.2543e-12	up
Os01g0110400	#N/A	#N/A	#N/A	#N/A	#N/A	#N/A	#N/A	#N/A	#N/A	#N/A	#N/A	#N/A	#N/A	#N/A	#N/A	#N/A	#N/A	#N/A	1.29137	1.35842e-63	up	#N/A	#N/A	#N/A
Os01g0110800	#N/A	#N/A	#N/A	#N/A	#N/A	#N/A	#N/A	#N/A	#N/A	-1.45905	5.03727e-45	down	#N/A	#N/A	#N/A	#N/A	#N/A	#N/A	#N/A	#N/A	#N/A	#N/A	#N/A	#N/A
Os01g0111100	#N/A	#N/A	#N/A	#N/A	#N/A	#N/A	#N/A	#N/A	#N/A	3.76413	9.13625e-10	up	1.95076	1.39913e-05	up	4.89986	2.27231e-05	up	#N/A	#N/A	#N/A	#N/A	#N/A	#N/A
Os01g0111300	#N/A	#N/A	#N/A	#N/A	#N/A	#N/A	1.12676	0.000585319	up	-3.24373	1.18528e-06	down	#N/A	#N/A	#N/A	-3.24141	2.19049e-12	down	#N/A	#N/A	#N/A	#N/A	#N/A	#N/A
Os01g0111500	#N/A	#N/A	#N/A	#N/A	#N/A	#N/A	-1.09179	9.69334e-06	down	-2.07511	1.09199e-16	down	#N/A	#N/A	#N/A	-3.52779	1.57729e-12	down	-3.64921	1.80182e-15	down	-2.49512	5.03358e-06	down
Os01g0111600	#N/A	#N/A	#N/A	#N/A	#N/A	#N/A	#N/A	#N/A	#N/A	-3.6184	1.62097e-139	down	#N/A	#N/A	#N/A	-4.48973	1.92796e-187	down	#N/A	#N/A	#N/A	#N/A	#N/A	#N/A
Os01g0111900	#N/A	#N/A	#N/A	#N/A	#N/A	#N/A	#N/A	#N/A	#N/A	#N/A	#N/A	#N/A	#N/A	#N/A	#N/A	#N/A	#N/A	#N/A	-1.08096	3.99737e-33	down	#N/A	#N/A	#N/A
Os01g0112050	#N/A	#N/A	#N/A	#N/A	#N/A	#N/A	#N/A	#N/A	#N/A	-1.53964	0.000162625	down	#N/A	#N/A	#N/A	-1.81751	8.20747e-05	down	#N/A	#N/A	#N/A	#N/A	#N/A	#N/A
Os01g0112100	#N/A	#N/A	#N/A	#N/A	#N/A	#N/A	-1.05138	4.48971e-07	down	#N/A	#N/A	#N/A	#N/A	#N/A	#N/A	#N/A	#N/A	#N/A	1.15148	0.000363505	up	#N/A	#N/A	#N/A
Os01g0112600	#N/A	#N/A	#N/A	-1.61466	0.00266206	down	#N/A	#N/A	#N/A	#N/A	#N/A	#N/A	-2.4836	2.27029e-09	down	#N/A	#N/A	#N/A	#N/A	#N/A	#N/A	#N/A	#N/A	#N/A
Os01g0113500	#N/A	#N/A	#N/A	#N/A	#N/A	#N/A	1.25373	2.0751e-05	up	1.12888	9.77768e-05	up	1.35344	4.7045e-06	up	#N/A	#N/A	#N/A	3.04369	4.74664e-19	up	#N/A	#N/A	#N/A
Os01g0113600	#N/A	#N/A	#N/A	#N/A	#N/A	#N/A	1.25622	1.37372e-09	up	1.84574	1.50049e-26	up	#N/A	#N/A	#N/A	#N/A	#N/A	#N/A	#N/A	#N/A	#N/A	#N/A	#N/A	#N/A
Os01g0113650	#N/A	#N/A	#N/A	#N/A	#N/A	#N/A	-1.07264	0.0257608	down	#N/A	#N/A	#N/A	#N/A	#N/A	#N/A	#N/A	#N/A	#N/A	#N/A	#N/A	#N/A	#N/A	#N/A	#N/A
Os01g0114200	#N/A	#N/A	#N/A	#N/A	#N/A	#N/A	#N/A	#N/A	#N/A	8.06896	5.70223e-11	up	#N/A	#N/A	#N/A	7.55828	1.59574e-09	up	#N/A	#N/A	#N/A	#N/A	#N/A	#N/A
Os01g0114300	#N/A	#N/A	#N/A	#N/A	#N/A	#N/A	#N/A	#N/A	#N/A	10.0186	3.25968e-17	up	#N/A	#N/A	#N/A	5.71007	8.79393e-52	up	1.13478	6.69548e-14	up	#N/A	#N/A	#N/A
Os01g0114550	#N/A	#N/A	#N/A	#N/A	#N/A	#N/A	#N/A	#N/A	#N/A	8.58423	2.16306e-12	up	#N/A	#N/A	#N/A	8.15417	3.06423e-11	up	#N/A	#N/A	#N/A	#N/A	#N/A	#N/A
Os01g0114600	#N/A	#N/A	#N/A	#N/A	#N/A	#N/A	#N/A	#N/A	#N/A	#N/A	#N/A	#N/A	#N/A	#N/A	#N/A	6.47508	1.10378e-06	up	#N/A	#N/A	#N/A	#N/A	#N/A	#N/A
Os01g0114700	#N/A	#N/A	#N/A	#N/A	#N/A	#N/A	#N/A	#N/A	#N/A	6.96326	1.76882e-08	up	#N/A	#N/A	#N/A	8.62187	1.25134e-12	up	#N/A	#N/A	#N/A	1.11621	2.71258e-05	up
Os01g0114800	#N/A	#N/A	#N/A	#N/A	#N/A	#N/A	#N/A	#N/A	#N/A	3.37172	3.34236e-10	up	#N/A	#N/A	#N/A	3.31034	2.85562e-09	up	#N/A	#N/A	#N/A	#N/A	#N/A	#N/A
Os01g0115300	#N/A	#N/A	#N/A	#N/A	#N/A	#N/A	#N/A	#N/A	#N/A	8.14152	4.43118e-11	up	#N/A	#N/A	#N/A	7.89669	2.08516e-10	up	#N/A	#N/A	#N/A	#N/A	#N/A	#N/A
Os01g0115600	#N/A	#N/A	#N/A	#N/A	#N/A	#N/A	#N/A	#N/A	#N/A	#N/A	#N/A	#N/A	#N/A	#N/A	#N/A	1.24805	8.38544e-06	up	#N/A	#N/A	#N/A	#N/A	#N/A	#N/A
Os01g0115900	#N/A	#N/A	#N/A	#N/A	#N/A	#N/A	2.95335	3.06485e-07	up	#N/A	#N/A	#N/A	#N/A	#N/A	#N/A	-2.73618	9.32161e-07	down	#N/A	#N/A	#N/A	#N/A	#N/A	#N/A
Os01g0116400	#N/A	#N/A	#N/A	#N/A	#N/A	#N/A	#N/A	#N/A	#N/A	-3.65338	1.06844e-06	down	#N/A	#N/A	#N/A	-4.39825	2.65352e-09	down	#N/A	#N/A	#N/A	#N/A	#N/A	#N/A
Os01g0116900	#N/A	#N/A	#N/A	#N/A	#N/A	#N/A	#N/A	#N/A	#N/A	-1.92928	1.26623e-20	down	#N/A	#N/A	#N/A	-1.37559	6.59108e-13	down	1.43717	5.04881e-07	up	#N/A	#N/A	#N/A
Os01g0116901	#N/A	#N/A	#N/A	#N/A	#N/A	#N/A	#N/A	#N/A	#N/A	8.94857	7.36448e-14	up	#N/A	#N/A	#N/A	7.01381	4.36948e-16	up	1.20223	6.88336e-09	up	#N/A	#N/A	#N/A
Os01g0117050	#N/A	#N/A	#N/A	#N/A	#N/A	#N/A	#N/A	#N/A	#N/A	-5.3691	3.0961e-14	down	#N/A	#N/A	#N/A	-3.43344	2.25855e-10	down	#N/A	#N/A	#N/A	#N/A	#N/A	#N/A
Os01g0117100	#N/A	#N/A	#N/A	#N/A	#N/A	#N/A	#N/A	#N/A	#N/A	-3.95351	3.61643e-12	down	#N/A	#N/A	#N/A	-4.11122	4.22439e-17	down	#N/A	#N/A	#N/A	#N/A	#N/A	#N/A
Os01g0117900	#N/A	#N/A	#N/A	-1.32223	4.46056e-10	down	#N/A	#N/A	#N/A	#N/A	#N/A	#N/A	#N/A	#N/A	#N/A	#N/A	#N/A	#N/A	-2.69656	1.40205e-85	down	#N/A	#N/A	#N/A
Os01g0118000	1.01083	6.7646e-34	up	#N/A	#N/A	#N/A	#N/A	#N/A	#N/A	#N/A	#N/A	#N/A	#N/A	#N/A	#N/A	#N/A	#N/A	#N/A	#N/A	#N/A	#N/A	#N/A	#N/A	#N/A
Os01g0118066	#N/A	#N/A	#N/A	#N/A	#N/A	#N/A	-1.0255	2.35376e-11	down	-1.22023	1.1948e-12	down	#N/A	#N/A	#N/A	#N/A	#N/A	#N/A	#N/A	#N/A	#N/A	#N/A	#N/A	#N/A
Os01g0118100	#N/A	#N/A	#N/A	#N/A	#N/A	#N/A	-1.06233	3.65701e-38	down	-1.04045	1.02882e-32	down	#N/A	#N/A	#N/A	#N/A	#N/A	#N/A	#N/A	#N/A	#N/A	#N/A	#N/A	#N/A
Os01g0118300	1.20027	0.000551075	up	#N/A	#N/A	#N/A	#N/A	#N/A	#N/A	#N/A	#N/A	#N/A	#N/A	#N/A	#N/A	#N/A	#N/A	#N/A	#N/A	#N/A	#N/A	#N/A	#N/A	#N/A
Os01g0118400	-1.37065	1.52874e-16	down	#N/A	#N/A	#N/A	2.45659	6.05167e-65	up	1.96044	1.99391e-38	up	-1.4823	4.37563e-46	down	#N/A	#N/A	#N/A	-1.56455	2.30711e-64	down	#N/A	#N/A	#N/A
Os01g0119000	#N/A	#N/A	#N/A	#N/A	#N/A	#N/A	1.07356	2.14193e-13	up	#N/A	#N/A	#N/A	-1.72568	1.92496e-45	down	#N/A	#N/A	#N/A	-1.77324	1.00561e-42	down	#N/A	#N/A	#N/A
Os01g0119500	#N/A	#N/A	#N/A	#N/A	#N/A	#N/A	#N/A	#N/A	#N/A	-1.84009	1.93371e-35	down	#N/A	#N/A	#N/A	-2.27152	7.97898e-45	down	#N/A	#N/A	#N/A	#N/A	#N/A	#N/A
Os01g0119800	#N/A	#N/A	#N/A	1.12088	0.0019736	up	#N/A	#N/A	#N/A	#N/A	#N/A	#N/A	#N/A	#N/A	#N/A	#N/A	#N/A	#N/A	#N/A	#N/A	#N/A	#N/A	#N/A	#N/A
Os01g0120300	1.24982	1.13445e-10	up	#N/A	#N/A	#N/A	#N/A	#N/A	#N/A	#N/A	#N/A	#N/A	#N/A	#N/A	#N/A	#N/A	#N/A	#N/A	#N/A	#N/A	#N/A	#N/A	#N/A	#N/A
Os01g0120400	2.52181	4.97265e-40	up	#N/A	#N/A	#N/A	#N/A	#N/A	#N/A	-1.77502	2.19111e-25	down	#N/A	#N/A	#N/A	#N/A	#N/A	#N/A	#N/A	#N/A	#N/A	1.38811	2.17189e-15	up
Os01g0120700	-1.01726	2.63775e-33	down	#N/A	#N/A	#N/A	#N/A	#N/A	#N/A	#N/A	#N/A	#N/A	#N/A	#N/A	#N/A	#N/A	#N/A	#N/A	#N/A	#N/A	#N/A	#N/A	#N/A	#N/A
Os01g0121200	#N/A	#N/A	#N/A	#N/A	#N/A	#N/A	#N/A	#N/A	#N/A	#N/A	#N/A	#N/A	#N/A	#N/A	#N/A	#N/A	#N/A	#N/A	#N/A	#N/A	#N/A	1.15983	3.37838e-06	up
Os01g0121500	-1.02656	0.00903616	down	#N/A	#N/A	#N/A	2.25082	1.96381e-10	up	1.09321	0.00251174	up	#N/A	#N/A	#N/A	#N/A	#N/A	#N/A	#N/A	#N/A	#N/A	1.42463	2.41682e-08	up
Os01g0121600	#N/A	#N/A	#N/A	#N/A	#N/A	#N/A	2.53633	5.76764e-17	up	1.75309	4.40327e-08	up	#N/A	#N/A	#N/A	#N/A	#N/A	#N/A	#N/A	#N/A	#N/A	1.25607	1.09898e-08	up
Os01g0124100	#N/A	#N/A	#N/A	#N/A	#N/A	#N/A	#N/A	#N/A	#N/A	13.7722	2.26784e-31	up	#N/A	#N/A	#N/A	13.3866	1.01572e-29	up	#N/A	#N/A	#N/A	#N/A	#N/A	#N/A
Os01g0124200	1.8123	1.88444e-89	up	#N/A	#N/A	#N/A	#N/A	#N/A	#N/A	#N/A	#N/A	#N/A	#N/A	#N/A	#N/A	1.11366	1.40626e-39	up	#N/A	#N/A	#N/A	1.37235	5.98093e-57	up
Os01g0124401	1.79877	6.36173e-103	up	1.01511	6.06228e-25	up	1.17648	3.48269e-51	up	#N/A	#N/A	#N/A	#N/A	#N/A	#N/A	#N/A	#N/A	#N/A	#N/A	#N/A	#N/A	1.85332	1.58469e-91	up
Os01g0124550	#N/A	#N/A	#N/A	#N/A	#N/A	#N/A	#N/A	#N/A	#N/A	#N/A	#N/A	#N/A	#N/A	#N/A	#N/A	2.62597	9.90189e-05	up	1.26333	0.0203201	up	5.16763	6.58946e-06	up
Os01g0125550	#N/A	#N/A	#N/A	#N/A	#N/A	#N/A	#N/A	#N/A	#N/A	#N/A	#N/A	#N/A	#N/A	#N/A	#N/A	#N/A	#N/A	#N/A	1.34382	0.00654533	up	#N/A	#N/A	#N/A
Os01g0125600	#N/A	#N/A	#N/A	1.0286	2.21268e-14	up	#N/A	#N/A	#N/A	#N/A	#N/A	#N/A	#N/A	#N/A	#N/A	#N/A	#N/A	#N/A	#N/A	#N/A	#N/A	#N/A	#N/A	#N/A
Os01g0125800	#N/A	#N/A	#N/A	#N/A	#N/A	#N/A	#N/A	#N/A	#N/A	#N/A	#N/A	#N/A	#N/A	#N/A	#N/A	#N/A	#N/A	#N/A	-1.00474	0.000546773	down	#N/A	#N/A	#N/A
Os01g0126100	-4.30762	4.18484e-07	down	-2.97184	1.35121e-34	down	3.73872	1.85605e-14	up	3.82771	8.65164e-14	up	#N/A	#N/A	#N/A	#N/A	#N/A	#N/A	#N/A	#N/A	#N/A	#N/A	#N/A	#N/A
Os01g0126200	#N/A	#N/A	#N/A	#N/A	#N/A	#N/A	#N/A	#N/A	#N/A	2.68125	2.58718e-11	up	#N/A	#N/A	#N/A	2.36071	2.31837e-07	up	-1.49604	4.43533e-11	down	#N/A	#N/A	#N/A
Os01g0126600	#N/A	#N/A	#N/A	#N/A	#N/A	#N/A	#N/A	#N/A	#N/A	-1.83489	0.000198394	down	#N/A	#N/A	#N/A	#N/A	#N/A	#N/A	#N/A	#N/A	#N/A	#N/A	#N/A	#N/A
Os01g0126900	#N/A	#N/A	#N/A	-1.56636	1.64606e-15	down	7.30815	1.64053e-22	up	3.85046	2.82187e-05	up	-4.66547	2.9e-75	down	#N/A	#N/A	#N/A	-2.39645	2.63424e-46	down	3.19961	1.04326e-22	up
Os01g0127000	-4.04749	4.92598e-07	down	-1.35319	0.00958813	down	3.6517	9.79375e-05	up	4.62218	2.67708e-09	up	#N/A	#N/A	#N/A	#N/A	#N/A	#N/A	#N/A	#N/A	#N/A	-1.31036	0.00519862	down
Os01g0127200	#N/A	#N/A	#N/A	-1.79227	1.29424e-07	down	5.02375	3.1068e-07	up	#N/A	#N/A	#N/A	#N/A	#N/A	#N/A	#N/A	#N/A	#N/A	#N/A	#N/A	#N/A	#N/A	#N/A	#N/A
Os01g0127600	4.25966	4.64223e-276	up	#N/A	#N/A	#N/A	#N/A	#N/A	#N/A	-1.34934	5.15547e-53	down	#N/A	#N/A	#N/A	#N/A	#N/A	#N/A	-1.10692	9.21842e-22	down	#N/A	#N/A	#N/A
Os01g0127700	#N/A	#N/A	#N/A	#N/A	#N/A	#N/A	#N/A	#N/A	#N/A	#N/A	#N/A	#N/A	#N/A	#N/A	#N/A	#N/A	#N/A	#N/A	#N/A	#N/A	#N/A	1.01749	0.000107625	up
Os01g0128000	#N/A	#N/A	#N/A	#N/A	#N/A	#N/A	1.77932	0.000782198	up	#N/A	#N/A	#N/A	#N/A	#N/A	#N/A	1.24417	0.000299984	up	#N/A	#N/A	#N/A	2.47209	1.66549e-10	up
Os01g0128100	1.96765	5.39613e-07	up	#N/A	#N/A	#N/A	#N/A	#N/A	#N/A	-1.62216	8.04026e-06	down	#N/A	#N/A	#N/A	#N/A	#N/A	#N/A	-1.28861	4.73352e-10	down	1.95917	1.77561e-08	up
Os01g0128200	#N/A	#N/A	#N/A	-1.34368	1.08351e-05	down	1.27514	0.00293945	up	#N/A	#N/A	#N/A	#N/A	#N/A	#N/A	#N/A	#N/A	#N/A	-1.73865	9.29628e-14	down	#N/A	#N/A	#N/A
Os01g0129200	#N/A	#N/A	#N/A	#N/A	#N/A	#N/A	#N/A	#N/A	#N/A	#N/A	#N/A	#N/A	#N/A	#N/A	#N/A	-1.35963	6.29347e-09	down	1.66143	8.80861e-07	up	#N/A	#N/A	#N/A
Os01g0129600	#N/A	#N/A	#N/A	#N/A	#N/A	#N/A	#N/A	#N/A	#N/A	4.71737	1.48215e-13	up	#N/A	#N/A	#N/A	2.87942	0.000151782	up	#N/A	#N/A	#N/A	1.2543	8.94257e-08	up
Os01g0130000	#N/A	#N/A	#N/A	1.75615	5.28491e-31	up	1.53703	3.19681e-32	up	1.2565	4.79439e-24	up	#N/A	#N/A	#N/A	#N/A	#N/A	#N/A	#N/A	#N/A	#N/A	#N/A	#N/A	#N/A
Os01g0130500	#N/A	#N/A	#N/A	#N/A	#N/A	#N/A	-1.62913	0.00122777	down	#N/A	#N/A	#N/A	#N/A	#N/A	#N/A	#N/A	#N/A	#N/A	#N/A	#N/A	#N/A	#N/A	#N/A	#N/A
Os01g0130900	#N/A	#N/A	#N/A	#N/A	#N/A	#N/A	-1.91877	6.80378e-41	down	#N/A	#N/A	#N/A	#N/A	#N/A	#N/A	#N/A	#N/A	#N/A	#N/A	#N/A	#N/A	-1.92783	3.45359e-52	down
Os01g0131450	-1.43096	7.27653e-42	down	#N/A	#N/A	#N/A	#N/A	#N/A	#N/A	#N/A	#N/A	#N/A	#N/A	#N/A	#N/A	#N/A	#N/A	#N/A	1.08746	7.37936e-14	up	#N/A	#N/A	#N/A
Os01g0131900	#N/A	#N/A	#N/A	#N/A	#N/A	#N/A	#N/A	#N/A	#N/A	1.72262	1.30145e-05	up	#N/A	#N/A	#N/A	1.62319	0.00145569	up	1.05453	0.0190505	up	#N/A	#N/A	#N/A
Os01g0132000	1.24273	1.84694e-32	up	1.79319	3.25435e-33	up	2.31725	6.05917e-142	up	2.48903	2.05035e-151	up	3.94481	0	up	#N/A	#N/A	#N/A	#N/A	#N/A	#N/A	-1.08181	1.36867e-23	down
Os01g0132050	#N/A	#N/A	#N/A	#N/A	#N/A	#N/A	#N/A	#N/A	#N/A	#N/A	#N/A	#N/A	#N/A	#N/A	#N/A	-2.04185	0.00032128	down	#N/A	#N/A	#N/A	#N/A	#N/A	#N/A
Os01g0132200	#N/A	#N/A	#N/A	#N/A	#N/A	#N/A	#N/A	#N/A	#N/A	-1.36735	0.000345521	down	#N/A	#N/A	#N/A	1.06503	0.00299465	up	-1.38008	1.05822e-09	down	1.7128	6.3699e-06	up
Os01g0132500	-1.38561	2.98844e-16	down	-1.12233	7.91327e-08	down	#N/A	#N/A	#N/A	#N/A	#N/A	#N/A	#N/A	#N/A	#N/A	#N/A	#N/A	#N/A	#N/A	#N/A	#N/A	#N/A	#N/A	#N/A
Os01g0132766	#N/A	#N/A	#N/A	#N/A	#N/A	#N/A	2.01393	3.42273e-19	up	#N/A	#N/A	#N/A	#N/A	#N/A	#N/A	#N/A	#N/A	#N/A	-1.26088	6.97176e-20	down	1.7434	3.9372e-16	up
Os01g0132800	#N/A	#N/A	#N/A	#N/A	#N/A	#N/A	#N/A	#N/A	#N/A	#N/A	#N/A	#N/A	#N/A	#N/A	#N/A	1.33174	3.03046e-10	up	#N/A	#N/A	#N/A	#N/A	#N/A	#N/A
Os01g0133100	#N/A	#N/A	#N/A	#N/A	#N/A	#N/A	1.84814	9.39622e-22	up	#N/A	#N/A	#N/A	#N/A	#N/A	#N/A	#N/A	#N/A	#N/A	#N/A	#N/A	#N/A	#N/A	#N/A	#N/A
Os01g0133200	#N/A	#N/A	#N/A	-1.19699	3.42979e-06	down	2.08878	2.97979e-08	up	#N/A	#N/A	#N/A	#N/A	#N/A	#N/A	#N/A	#N/A	#N/A	-1.5984	2.65929e-25	down	2.06056	4.04111e-14	up
Os01g0133866	#N/A	#N/A	#N/A	#N/A	#N/A	#N/A	#N/A	#N/A	#N/A	#N/A	#N/A	#N/A	#N/A	#N/A	#N/A	#N/A	#N/A	#N/A	-1.01926	1.30194e-06	down	#N/A	#N/A	#N/A
Os01g0133900	#N/A	#N/A	#N/A	#N/A	#N/A	#N/A	#N/A	#N/A	#N/A	#N/A	#N/A	#N/A	#N/A	#N/A	#N/A	#N/A	#N/A	#N/A	-1.22021	0.00245901	down	#N/A	#N/A	#N/A
Os01g0134200	#N/A	#N/A	#N/A	#N/A	#N/A	#N/A	#N/A	#N/A	#N/A	3.55645	1.16517e-18	up	#N/A	#N/A	#N/A	3.70531	6.04556e-12	up	#N/A	#N/A	#N/A	#N/A	#N/A	#N/A
Os01g0134500	-1.05006	1.96489e-24	down	#N/A	#N/A	#N/A	1.46407	2.12599e-44	up	#N/A	#N/A	#N/A	#N/A	#N/A	#N/A	#N/A	#N/A	#N/A	#N/A	#N/A	#N/A	#N/A	#N/A	#N/A
Os01g0134700	#N/A	#N/A	#N/A	#N/A	#N/A	#N/A	1.31385	3.22462e-09	up	#N/A	#N/A	#N/A	-1.70458	1.33751e-21	down	1.1006	9.41579e-12	up	#N/A	#N/A	#N/A	1.88365	1.72415e-25	up
Os01g0134900	#N/A	#N/A	#N/A	-1.22094	4.45052e-15	down	2.71269	1.34189e-27	up	#N/A	#N/A	#N/A	#N/A	#N/A	#N/A	#N/A	#N/A	#N/A	-1.17537	3.51534e-20	down	2.31504	1.16404e-27	up
Os01g0135700	-1.15267	1.42501e-20	down	#N/A	#N/A	#N/A	#N/A	#N/A	#N/A	-1.66146	6.35428e-24	down	#N/A	#N/A	#N/A	-1.10776	5.35195e-09	down	#N/A	#N/A	#N/A	1.15058	1.16094e-11	up
Os01g0135800	-1.01834	2.12935e-16	down	#N/A	#N/A	#N/A	#N/A	#N/A	#N/A	-5.59791	2.02195e-22	down	#N/A	#N/A	#N/A	-4.22821	4.06377e-05	down	#N/A	#N/A	#N/A	#N/A	#N/A	#N/A
Os01g0135900	#N/A	#N/A	#N/A	#N/A	#N/A	#N/A	-1.17783	2.39053e-09	down	-4.20359	3.7412e-64	down	#N/A	#N/A	#N/A	-2.12543	4.39914e-12	down	-1.51179	4.00761e-08	down	#N/A	#N/A	#N/A
Os01g0136000	-1.32297	0.00256329	down	#N/A	#N/A	#N/A	#N/A	#N/A	#N/A	#N/A	#N/A	#N/A	#N/A	#N/A	#N/A	#N/A	#N/A	#N/A	#N/A	#N/A	#N/A	#N/A	#N/A	#N/A
Os01g0136100	#N/A	#N/A	#N/A	#N/A	#N/A	#N/A	-1.51204	3.28767e-27	down	-2.78784	3.16643e-100	down	#N/A	#N/A	#N/A	-1.45064	1.66326e-17	down	#N/A	#N/A	#N/A	#N/A	#N/A	#N/A
Os01g0136200	-1.1903	2.113e-22	down	#N/A	#N/A	#N/A	#N/A	#N/A	#N/A	-3.93616	6.2348e-128	down	#N/A	#N/A	#N/A	-3.79823	1.53187e-16	down	#N/A	#N/A	#N/A	#N/A	#N/A	#N/A
Os01g0136450	#N/A	#N/A	#N/A	#N/A	#N/A	#N/A	#N/A	#N/A	#N/A	1.4749	6.19226e-06	up	#N/A	#N/A	#N/A	1.45445	5.55434e-05	up	1.27789	0.0002011	up	#N/A	#N/A	#N/A
Os01g0136500	#N/A	#N/A	#N/A	#N/A	#N/A	#N/A	#N/A	#N/A	#N/A	-2.82811	7.48529e-05	down	#N/A	#N/A	#N/A	-2.97978	1.59135e-05	down	#N/A	#N/A	#N/A	#N/A	#N/A	#N/A
Os01g0136600	#N/A	#N/A	#N/A	#N/A	#N/A	#N/A	#N/A	#N/A	#N/A	10.1606	1.74545e-33	up	#N/A	#N/A	#N/A	9.60994	9.79142e-21	up	#N/A	#N/A	#N/A	#N/A	#N/A	#N/A
Os01g0136800	#N/A	#N/A	#N/A	#N/A	#N/A	#N/A	#N/A	#N/A	#N/A	1.91664	3.02579e-08	up	#N/A	#N/A	#N/A	#N/A	#N/A	#N/A	1.77319	4.05355e-05	up	#N/A	#N/A	#N/A
Os01g0137200	#N/A	#N/A	#N/A	1.06668	0.000575531	up	#N/A	#N/A	#N/A	-2.18146	6.62473e-08	down	#N/A	#N/A	#N/A	-3.32774	4.20644e-15	down	#N/A	#N/A	#N/A	#N/A	#N/A	#N/A
Os01g0137300	#N/A	#N/A	#N/A	#N/A	#N/A	#N/A	#N/A	#N/A	#N/A	4.98046	1.02057e-24	up	#N/A	#N/A	#N/A	4.42896	7.72148e-18	up	#N/A	#N/A	#N/A	#N/A	#N/A	#N/A
Os01g0137950	#N/A	#N/A	#N/A	#N/A	#N/A	#N/A	#N/A	#N/A	#N/A	1.25626	0.000713729	up	#N/A	#N/A	#N/A	#N/A	#N/A	#N/A	2.19127	1.25354e-05	up	#N/A	#N/A	#N/A
Os01g0138100	#N/A	#N/A	#N/A	#N/A	#N/A	#N/A	#N/A	#N/A	#N/A	6.78296	1.8673e-10	up	1.02169	0.000575305	up	7.07718	9.21046e-09	up	2.30124	8.23004e-09	up	#N/A	#N/A	#N/A
Os01g0138400	#N/A	#N/A	#N/A	#N/A	#N/A	#N/A	#N/A	#N/A	#N/A	-1.05038	0.0187332	down	#N/A	#N/A	#N/A	#N/A	#N/A	#N/A	1.27707	0.00154169	up	1.49044	0.000126467	up
Os01g0138500	-1.67834	3.71097e-05	down	#N/A	#N/A	#N/A	#N/A	#N/A	#N/A	#N/A	#N/A	#N/A	#N/A	#N/A	#N/A	#N/A	#N/A	#N/A	#N/A	#N/A	#N/A	#N/A	#N/A	#N/A
Os01g0138800	#N/A	#N/A	#N/A	#N/A	#N/A	#N/A	#N/A	#N/A	#N/A	#N/A	#N/A	#N/A	2.52057	1.37155e-66	up	#N/A	#N/A	#N/A	2.48737	7.0292e-40	up	#N/A	#N/A	#N/A
Os01g0138900	1.9433	3.15412e-59	up	#N/A	#N/A	#N/A	#N/A	#N/A	#N/A	-1.252	4.20695e-29	down	#N/A	#N/A	#N/A	#N/A	#N/A	#N/A	#N/A	#N/A	#N/A	1.13153	5.63547e-20	up
Os01g0139000	#N/A	#N/A	#N/A	-1.20934	0.000319469	down	#N/A	#N/A	#N/A	#N/A	#N/A	#N/A	#N/A	#N/A	#N/A	1.17881	0.000644588	up	-1.29874	1.88738e-08	down	#N/A	#N/A	#N/A
Os01g0139600	#N/A	#N/A	#N/A	#N/A	#N/A	#N/A	#N/A	#N/A	#N/A	-1.11787	3.26915e-21	down	#N/A	#N/A	#N/A	-1.40164	1.86968e-18	down	1.79678	1.02611e-13	up	-1.06038	2.25844e-10	down
Os01g0139700	#N/A	#N/A	#N/A	#N/A	#N/A	#N/A	#N/A	#N/A	#N/A	#N/A	#N/A	#N/A	1.6821	5.26447e-07	up	#N/A	#N/A	#N/A	2.80813	1.39782e-09	up	#N/A	#N/A	#N/A
Os01g0140100	#N/A	#N/A	#N/A	#N/A	#N/A	#N/A	#N/A	#N/A	#N/A	#N/A	#N/A	#N/A	#N/A	#N/A	#N/A	#N/A	#N/A	#N/A	-1.2037	5.47212e-33	down	#N/A	#N/A	#N/A
Os01g0140700	#N/A	#N/A	#N/A	#N/A	#N/A	#N/A	#N/A	#N/A	#N/A	7.23456	3.69869e-09	up	#N/A	#N/A	#N/A	#N/A	#N/A	#N/A	#N/A	#N/A	#N/A	-3.27676	3.28342e-11	down
Os01g0141000	-2.27347	4.29415e-103	down	-2.00267	1.54982e-26	down	-1.09297	1.40763e-09	down	2.91771	2.0715e-138	up	#N/A	#N/A	#N/A	1.84434	1.01654e-27	up	#N/A	#N/A	#N/A	-2.11829	1.87915e-78	down
Os01g0141600	#N/A	#N/A	#N/A	#N/A	#N/A	#N/A	-1.11002	2.99874e-06	down	1.01532	5.18265e-10	up	#N/A	#N/A	#N/A	#N/A	#N/A	#N/A	#N/A	#N/A	#N/A	-1.21482	3.93693e-12	down
Os01g0141700	#N/A	#N/A	#N/A	#N/A	#N/A	#N/A	-1.12542	3.08313e-23	down	-1.08262	9.89704e-22	down	#N/A	#N/A	#N/A	#N/A	#N/A	#N/A	#N/A	#N/A	#N/A	#N/A	#N/A	#N/A
Os01g0142100	1.78241	2.08061e-11	up	#N/A	#N/A	#N/A	#N/A	#N/A	#N/A	#N/A	#N/A	#N/A	#N/A	#N/A	#N/A	#N/A	#N/A	#N/A	-1.40814	1.10023e-21	down	#N/A	#N/A	#N/A
Os01g0142300	#N/A	#N/A	#N/A	-1.02684	1.80561e-07	down	1.35464	4.88703e-08	up	#N/A	#N/A	#N/A	#N/A	#N/A	#N/A	#N/A	#N/A	#N/A	-1.99093	2.19719e-44	down	1.02782	3.12577e-06	up
Os01g0142500	#N/A	#N/A	#N/A	#N/A	#N/A	#N/A	-1.05914	1.18334e-24	down	#N/A	#N/A	#N/A	#N/A	#N/A	#N/A	#N/A	#N/A	#N/A	#N/A	#N/A	#N/A	#N/A	#N/A	#N/A
Os01g0142600	-1.04196	1.61422e-05	down	#N/A	#N/A	#N/A	#N/A	#N/A	#N/A	#N/A	#N/A	#N/A	#N/A	#N/A	#N/A	#N/A	#N/A	#N/A	#N/A	#N/A	#N/A	#N/A	#N/A	#N/A
Os01g0143300	#N/A	#N/A	#N/A	#N/A	#N/A	#N/A	-1.28451	6.9493e-06	down	#N/A	#N/A	#N/A	-1.09856	7.65513e-07	down	#N/A	#N/A	#N/A	#N/A	#N/A	#N/A	#N/A	#N/A	#N/A
Os01g0143900	-1.2012	1.63057e-07	down	#N/A	#N/A	#N/A	1.27114	7.57859e-06	up	#N/A	#N/A	#N/A	#N/A	#N/A	#N/A	#N/A	#N/A	#N/A	-1.07876	5.4747e-12	down	1.05624	4.30377e-06	up
Os01g0144100	#N/A	#N/A	#N/A	#N/A	#N/A	#N/A	#N/A	#N/A	#N/A	#N/A	#N/A	#N/A	#N/A	#N/A	#N/A	#N/A	#N/A	#N/A	-1.81741	1.38385e-10	down	#N/A	#N/A	#N/A
Os01g0144200	#N/A	#N/A	#N/A	#N/A	#N/A	#N/A	#N/A	#N/A	#N/A	-3.4125	2.44325e-06	down	#N/A	#N/A	#N/A	#N/A	#N/A	#N/A	#N/A	#N/A	#N/A	#N/A	#N/A	#N/A
Os01g0144700	#N/A	#N/A	#N/A	#N/A	#N/A	#N/A	#N/A	#N/A	#N/A	1.70031	2.14644e-21	up	#N/A	#N/A	#N/A	1.33375	1.34355e-10	up	#N/A	#N/A	#N/A	#N/A	#N/A	#N/A
Os01g0144800	#N/A	#N/A	#N/A	#N/A	#N/A	#N/A	#N/A	#N/A	#N/A	7.21042	1.58966e-08	up	#N/A	#N/A	#N/A	7.25002	1.04252e-08	up	#N/A	#N/A	#N/A	#N/A	#N/A	#N/A
Os01g0144900	#N/A	#N/A	#N/A	#N/A	#N/A	#N/A	#N/A	#N/A	#N/A	9.1343	3.89265e-14	up	#N/A	#N/A	#N/A	8.39058	7.39061e-12	up	#N/A	#N/A	#N/A	#N/A	#N/A	#N/A
Os01g0145200	#N/A	#N/A	#N/A	#N/A	#N/A	#N/A	#N/A	#N/A	#N/A	9.21056	2.04554e-14	up	#N/A	#N/A	#N/A	7.45285	9.9877e-10	up	#N/A	#N/A	#N/A	#N/A	#N/A	#N/A
Os01g0146200	#N/A	#N/A	#N/A	#N/A	#N/A	#N/A	#N/A	#N/A	#N/A	#N/A	#N/A	#N/A	#N/A	#N/A	#N/A	-1.22867	0.0122495	down	#N/A	#N/A	#N/A	#N/A	#N/A	#N/A
Os01g0147800	#N/A	#N/A	#N/A	#N/A	#N/A	#N/A	#N/A	#N/A	#N/A	#N/A	#N/A	#N/A	#N/A	#N/A	#N/A	#N/A	#N/A	#N/A	-1.08684	2.76659e-06	down	1.29583	9.38749e-05	up
Os01g0147900	-1.77714	9.3118e-10	down	-1.12176	0.0034552	down	#N/A	#N/A	#N/A	1.02586	0.0034615	up	#N/A	#N/A	#N/A	#N/A	#N/A	#N/A	#N/A	#N/A	#N/A	#N/A	#N/A	#N/A
Os01g0148100	#N/A	#N/A	#N/A	#N/A	#N/A	#N/A	#N/A	#N/A	#N/A	2.51695	1.98741e-51	up	#N/A	#N/A	#N/A	1.70325	1.58816e-23	up	#N/A	#N/A	#N/A	#N/A	#N/A	#N/A
Os01g0149200	1.49043	9.3499e-07	up	#N/A	#N/A	#N/A	#N/A	#N/A	#N/A	#N/A	#N/A	#N/A	#N/A	#N/A	#N/A	#N/A	#N/A	#N/A	1.55052	1.57702e-22	up	#N/A	#N/A	#N/A
Os01g0149350	#N/A	#N/A	#N/A	#N/A	#N/A	#N/A	#N/A	#N/A	#N/A	#N/A	#N/A	#N/A	#N/A	#N/A	#N/A	#N/A	#N/A	#N/A	1.30657	0.000613451	up	#N/A	#N/A	#N/A
Os01g0149500	#N/A	#N/A	#N/A	#N/A	#N/A	#N/A	#N/A	#N/A	#N/A	2.43678	7.23899e-21	up	#N/A	#N/A	#N/A	2.64988	6.37067e-18	up	1.20681	2.93208e-07	up	#N/A	#N/A	#N/A
Os01g0149800	1.32524	3.7114e-55	up	1.10689	9.10234e-23	up	#N/A	#N/A	#N/A	-1.41578	1.48126e-50	down	#N/A	#N/A	#N/A	-1.19574	4.27653e-40	down	1.21409	6.08375e-51	up	#N/A	#N/A	#N/A
Os01g0149900	#N/A	#N/A	#N/A	#N/A	#N/A	#N/A	-1.01758	0.00013439	down	#N/A	#N/A	#N/A	#N/A	#N/A	#N/A	#N/A	#N/A	#N/A	#N/A	#N/A	#N/A	#N/A	#N/A	#N/A
Os01g0150200	#N/A	#N/A	#N/A	#N/A	#N/A	#N/A	#N/A	#N/A	#N/A	1.35555	7.28148e-42	up	#N/A	#N/A	#N/A	#N/A	#N/A	#N/A	#N/A	#N/A	#N/A	#N/A	#N/A	#N/A
Os01g0150400	#N/A	#N/A	#N/A	#N/A	#N/A	#N/A	#N/A	#N/A	#N/A	#N/A	#N/A	#N/A	#N/A	#N/A	#N/A	#N/A	#N/A	#N/A	-1.48728	1.35274e-05	down	#N/A	#N/A	#N/A
Os01g0150700	#N/A	#N/A	#N/A	#N/A	#N/A	#N/A	#N/A	#N/A	#N/A	10.0591	3.60183e-17	up	#N/A	#N/A	#N/A	9.44014	3.64017e-15	up	#N/A	#N/A	#N/A	#N/A	#N/A	#N/A
Os01g0151400	#N/A	#N/A	#N/A	-1.99124	7.99712e-38	down	2.85627	4.88533e-29	up	#N/A	#N/A	#N/A	-1.66313	1.0406e-05	down	#N/A	#N/A	#N/A	-2.23485	2.83296e-53	down	4.0485	2.80698e-41	up
Os01g0151500	2.26795	0.000726203	up	-2.17619	1.52743e-30	down	1.94512	3.21735e-09	up	#N/A	#N/A	#N/A	#N/A	#N/A	#N/A	1.16258	2.12984e-08	up	-3.00965	9.19439e-160	down	3.40465	5.82463e-33	up
Os01g0151700	1.99855	1.60971e-11	up	-2.10504	4.63674e-26	down	#N/A	#N/A	#N/A	#N/A	#N/A	#N/A	#N/A	#N/A	#N/A	1.66496	2.55505e-19	up	-1.64818	4.59075e-40	down	2.31473	1.15058e-30	up
Os01g0151900	#N/A	#N/A	#N/A	#N/A	#N/A	#N/A	#N/A	#N/A	#N/A	#N/A	#N/A	#N/A	#N/A	#N/A	#N/A	1.2445	3.55729e-07	up	1.1142	1.8136e-07	up	#N/A	#N/A	#N/A
Os01g0152700	#N/A	#N/A	#N/A	#N/A	#N/A	#N/A	#N/A	#N/A	#N/A	2.73768	4.23011e-100	up	#N/A	#N/A	#N/A	3.22951	1.10416e-104	up	#N/A	#N/A	#N/A	#N/A	#N/A	#N/A
Os01g0152900	#N/A	#N/A	#N/A	#N/A	#N/A	#N/A	#N/A	#N/A	#N/A	1.63772	4.76871e-28	up	#N/A	#N/A	#N/A	2.32745	9.13491e-93	up	-1.13839	5.21133e-45	down	#N/A	#N/A	#N/A
Os01g0152951	#N/A	#N/A	#N/A	#N/A	#N/A	#N/A	-1.1776	0.00312941	down	#N/A	#N/A	#N/A	#N/A	#N/A	#N/A	#N/A	#N/A	#N/A	2.04424	0.000287026	up	#N/A	#N/A	#N/A
Os01g0153700	2.00931	1.01987e-07	up	#N/A	#N/A	#N/A	#N/A	#N/A	#N/A	1.62424	6.28482e-15	up	#N/A	#N/A	#N/A	1.83079	1.43919e-14	up	#N/A	#N/A	#N/A	#N/A	#N/A	#N/A
Os01g0153800	#N/A	#N/A	#N/A	#N/A	#N/A	#N/A	#N/A	#N/A	#N/A	4.33412	9.52639e-10	up	#N/A	#N/A	#N/A	4.99748	5.53352e-14	up	#N/A	#N/A	#N/A	1.09988	0.00012241	up
Os01g0153900	#N/A	#N/A	#N/A	#N/A	#N/A	#N/A	#N/A	#N/A	#N/A	#N/A	#N/A	#N/A	#N/A	#N/A	#N/A	5.77338	9.84607e-06	up	#N/A	#N/A	#N/A	2.91829	4.05396e-05	up
Os01g0154600	#N/A	#N/A	#N/A	#N/A	#N/A	#N/A	1.94644	0.000830565	up	1.63504	0.00614287	up	-1.10386	0.00366759	down	#N/A	#N/A	#N/A	-1.21604	0.00243819	down	#N/A	#N/A	#N/A
Os01g0155000	#N/A	#N/A	#N/A	1.34036	0.0134704	up	3.75139	5.84471e-09	up	#N/A	#N/A	#N/A	#N/A	#N/A	#N/A	3.40259	1.31259e-06	up	3.70731	7.44028e-87	up	6.25206	1.11999e-76	up
Os01g0155200	#N/A	#N/A	#N/A	1.03688	1.72273e-07	up	#N/A	#N/A	#N/A	#N/A	#N/A	#N/A	#N/A	#N/A	#N/A	#N/A	#N/A	#N/A	1.77219	1.08193e-12	up	-1.78759	2.88715e-37	down
Os01g0155300	#N/A	#N/A	#N/A	#N/A	#N/A	#N/A	#N/A	#N/A	#N/A	#N/A	#N/A	#N/A	#N/A	#N/A	#N/A	#N/A	#N/A	#N/A	-1.19349	0.00353198	down	#N/A	#N/A	#N/A
Os01g0155500	#N/A	#N/A	#N/A	#N/A	#N/A	#N/A	2.06115	2.89029e-06	up	1.49498	0.00238073	up	#N/A	#N/A	#N/A	1.39473	3.67433e-07	up	1.16112	4.00554e-06	up	2.00556	2.88184e-11	up
Os01g0156300	#N/A	#N/A	#N/A	#N/A	#N/A	#N/A	#N/A	#N/A	#N/A	1.71118	8.21311e-06	up	#N/A	#N/A	#N/A	#N/A	#N/A	#N/A	#N/A	#N/A	#N/A	#N/A	#N/A	#N/A
Os01g0158200	1.54925	0.000231198	up	-1.32414	2.1884e-14	down	2.14338	2.26707e-19	up	1.14506	1.14002e-05	up	#N/A	#N/A	#N/A	1.12542	1.58195e-11	up	-1.2818	1.40994e-27	down	2.16822	2.2674e-34	up
Os01g0158400	#N/A	#N/A	#N/A	-2.23219	3.40361e-17	down	1.12946	0.0063852	up	-1.44675	0.0187035	down	#N/A	#N/A	#N/A	#N/A	#N/A	#N/A	-1.09017	2.07835e-06	down	3.16439	4.02182e-11	up
Os01g0159000	#N/A	#N/A	#N/A	#N/A	#N/A	#N/A	-1.34036	1.61942e-20	down	#N/A	#N/A	#N/A	#N/A	#N/A	#N/A	-1.01676	2.48757e-09	down	1.40868	2.72128e-09	up	-1.99979	2.51084e-42	down
Os01g0159200	-1.557	1.79805e-06	down	-1.77041	8.1619e-08	down	#N/A	#N/A	#N/A	-1.22428	0.0204133	down	#N/A	#N/A	#N/A	#N/A	#N/A	#N/A	-3.29857	3.12633e-70	down	2.4008	2.0759e-07	up
Os01g0159250	-1.60506	7.55996e-05	down	-1.30769	0.000294943	down	#N/A	#N/A	#N/A	#N/A	#N/A	#N/A	#N/A	#N/A	#N/A	#N/A	#N/A	#N/A	-2.9877	1.33864e-52	down	3.12003	4.66656e-09	up
Os01g0159400	#N/A	#N/A	#N/A	#N/A	#N/A	#N/A	#N/A	#N/A	#N/A	#N/A	#N/A	#N/A	1.21695	5.5969e-36	up	#N/A	#N/A	#N/A	1.11252	5.98651e-35	up	#N/A	#N/A	#N/A
Os01g0159600	#N/A	#N/A	#N/A	4.00043	3.81875e-105	up	#N/A	#N/A	#N/A	-6.08988	2.37071e-280	down	#N/A	#N/A	#N/A	-6.31871	1.26191e-60	down	4.76904	7.61487e-07	up	#N/A	#N/A	#N/A
Os01g0159800	#N/A	#N/A	#N/A	#N/A	#N/A	#N/A	#N/A	#N/A	#N/A	-1.03237	9.48019e-08	down	#N/A	#N/A	#N/A	#N/A	#N/A	#N/A	1.75663	1.10964e-15	up	1.31532	1.69142e-10	up
Os01g0160100	-2.64908	8.1812e-18	down	#N/A	#N/A	#N/A	#N/A	#N/A	#N/A	#N/A	#N/A	#N/A	#N/A	#N/A	#N/A	#N/A	#N/A	#N/A	#N/A	#N/A	#N/A	#N/A	#N/A	#N/A
Os01g0160800	1.23092	4.04911e-05	up	2.0868	2.46718e-09	up	#N/A	#N/A	#N/A	-8.51836	2.4011e-12	down	#N/A	#N/A	#N/A	-9.67985	1.30303e-15	down	#N/A	#N/A	#N/A	#N/A	#N/A	#N/A
Os01g0162001	#N/A	#N/A	#N/A	#N/A	#N/A	#N/A	#N/A	#N/A	#N/A	6.74254	2.71762e-07	up	#N/A	#N/A	#N/A	#N/A	#N/A	#N/A	#N/A	#N/A	#N/A	#N/A	#N/A	#N/A
Os01g0162300	#N/A	#N/A	#N/A	#N/A	#N/A	#N/A	#N/A	#N/A	#N/A	6.01536	2.80172e-06	up	#N/A	#N/A	#N/A	#N/A	#N/A	#N/A	#N/A	#N/A	#N/A	#N/A	#N/A	#N/A
Os01g0162400	#N/A	#N/A	#N/A	#N/A	#N/A	#N/A	#N/A	#N/A	#N/A	7.70909	6.98938e-10	up	#N/A	#N/A	#N/A	6.52177	9.68271e-07	up	#N/A	#N/A	#N/A	#N/A	#N/A	#N/A
Os01g0162500	#N/A	#N/A	#N/A	#N/A	#N/A	#N/A	#N/A	#N/A	#N/A	7.12205	2.83171e-08	up	#N/A	#N/A	#N/A	#N/A	#N/A	#N/A	#N/A	#N/A	#N/A	#N/A	#N/A	#N/A
Os01g0163450	#N/A	#N/A	#N/A	-5.86165	6.07735e-06	down	#N/A	#N/A	#N/A	#N/A	#N/A	#N/A	#N/A	#N/A	#N/A	#N/A	#N/A	#N/A	-8.60224	1.06468e-16	down	#N/A	#N/A	#N/A
Os01g0164075	#N/A	#N/A	#N/A	#N/A	#N/A	#N/A	#N/A	#N/A	#N/A	#N/A	#N/A	#N/A	#N/A	#N/A	#N/A	#N/A	#N/A	#N/A	-9.11959	3.06085e-14	down	#N/A	#N/A	#N/A
Os01g0164300	#N/A	#N/A	#N/A	-2.56574	2.71897e-09	down	#N/A	#N/A	#N/A	#N/A	#N/A	#N/A	-8.20818	8.63997e-12	down	#N/A	#N/A	#N/A	-8.6736	5.76899e-17	down	#N/A	#N/A	#N/A
Os01g0164600	#N/A	#N/A	#N/A	#N/A	#N/A	#N/A	#N/A	#N/A	#N/A	1.22548	4.76946e-11	up	#N/A	#N/A	#N/A	#N/A	#N/A	#N/A	#N/A	#N/A	#N/A	-1.80568	6.27069e-17	down
Os01g0165600	#N/A	#N/A	#N/A	-1.27244	0.00152426	down	#N/A	#N/A	#N/A	#N/A	#N/A	#N/A	-2.09136	0.000423672	down	#N/A	#N/A	#N/A	-2.99129	2.82684e-15	down	#N/A	#N/A	#N/A
Os01g0166100	#N/A	#N/A	#N/A	-1.00059	0.000293384	down	#N/A	#N/A	#N/A	#N/A	#N/A	#N/A	#N/A	#N/A	#N/A	#N/A	#N/A	#N/A	-1.68175	3.41067e-28	down	#N/A	#N/A	#N/A
Os01g0166200	#N/A	#N/A	#N/A	#N/A	#N/A	#N/A	#N/A	#N/A	#N/A	1.61156	1.71895e-09	up	#N/A	#N/A	#N/A	1.29244	6.00856e-05	up	#N/A	#N/A	#N/A	#N/A	#N/A	#N/A
Os01g0166300	#N/A	#N/A	#N/A	#N/A	#N/A	#N/A	#N/A	#N/A	#N/A	1.90674	1.86768e-42	up	#N/A	#N/A	#N/A	1.00485	5.66287e-11	up	#N/A	#N/A	#N/A	#N/A	#N/A	#N/A
Os01g0166700	#N/A	#N/A	#N/A	#N/A	#N/A	#N/A	#N/A	#N/A	#N/A	-1.00557	2.9717e-15	down	#N/A	#N/A	#N/A	#N/A	#N/A	#N/A	-1.22901	6.99511e-30	down	#N/A	#N/A	#N/A
Os01g0167400	#N/A	#N/A	#N/A	#N/A	#N/A	#N/A	#N/A	#N/A	#N/A	#N/A	#N/A	#N/A	1.72992	3.09725e-29	up	#N/A	#N/A	#N/A	2.01649	3.62325e-28	up	#N/A	#N/A	#N/A
Os01g0167700	1.1798	3.78087e-06	up	#N/A	#N/A	#N/A	#N/A	#N/A	#N/A	#N/A	#N/A	#N/A	#N/A	#N/A	#N/A	#N/A	#N/A	#N/A	#N/A	#N/A	#N/A	#N/A	#N/A	#N/A
Os01g0167750	1.13332	1.64855e-08	up	#N/A	#N/A	#N/A	#N/A	#N/A	#N/A	#N/A	#N/A	#N/A	#N/A	#N/A	#N/A	#N/A	#N/A	#N/A	#N/A	#N/A	#N/A	#N/A	#N/A	#N/A
Os01g0167900	1.09622	9.79824e-32	up	#N/A	#N/A	#N/A	#N/A	#N/A	#N/A	#N/A	#N/A	#N/A	#N/A	#N/A	#N/A	#N/A	#N/A	#N/A	#N/A	#N/A	#N/A	#N/A	#N/A	#N/A
Os01g0168200	2.1589	8.5394e-13	up	#N/A	#N/A	#N/A	#N/A	#N/A	#N/A	#N/A	#N/A	#N/A	#N/A	#N/A	#N/A	1.06047	1.14849e-08	up	-1.14294	2.78985e-18	down	#N/A	#N/A	#N/A
Os01g0168800	#N/A	#N/A	#N/A	-2.67171	1.43984e-30	down	3.37879	1.7374e-09	up	#N/A	#N/A	#N/A	#N/A	#N/A	#N/A	#N/A	#N/A	#N/A	-3.38489	2.9612e-78	down	5.67015	4.59221e-10	up
Os01g0169000	#N/A	#N/A	#N/A	#N/A	#N/A	#N/A	#N/A	#N/A	#N/A	#N/A	#N/A	#N/A	#N/A	#N/A	#N/A	#N/A	#N/A	#N/A	-1.69104	0.000729882	down	#N/A	#N/A	#N/A
Os01g0169800	#N/A	#N/A	#N/A	-1.03459	1.42313e-12	down	#N/A	#N/A	#N/A	1.52179	1.60589e-36	up	#N/A	#N/A	#N/A	1.35647	1.3368e-24	up	#N/A	#N/A	#N/A	#N/A	#N/A	#N/A
Os01g0170000	#N/A	#N/A	#N/A	#N/A	#N/A	#N/A	#N/A	#N/A	#N/A	-3.14165	1.13298e-06	down	#N/A	#N/A	#N/A	-2.36409	0.000423354	down	#N/A	#N/A	#N/A	#N/A	#N/A	#N/A
Os01g0170051	#N/A	#N/A	#N/A	1.51846	1.40567e-13	up	#N/A	#N/A	#N/A	-3.18637	4.04127e-73	down	#N/A	#N/A	#N/A	-2.92477	3.03268e-51	down	#N/A	#N/A	#N/A	#N/A	#N/A	#N/A
Os01g0170300	1.17349	5.57276e-24	up	#N/A	#N/A	#N/A	#N/A	#N/A	#N/A	#N/A	#N/A	#N/A	#N/A	#N/A	#N/A	#N/A	#N/A	#N/A	#N/A	#N/A	#N/A	#N/A	#N/A	#N/A
Os01g0170500	#N/A	#N/A	#N/A	#N/A	#N/A	#N/A	#N/A	#N/A	#N/A	1.28096	2.63312e-25	up	#N/A	#N/A	#N/A	#N/A	#N/A	#N/A	#N/A	#N/A	#N/A	#N/A	#N/A	#N/A
Os01g0170700	1.37381	0.00165526	up	#N/A	#N/A	#N/A	#N/A	#N/A	#N/A	#N/A	#N/A	#N/A	#N/A	#N/A	#N/A	#N/A	#N/A	#N/A	#N/A	#N/A	#N/A	#N/A	#N/A	#N/A
Os01g0170800	#N/A	#N/A	#N/A	#N/A	#N/A	#N/A	#N/A	#N/A	#N/A	#N/A	#N/A	#N/A	#N/A	#N/A	#N/A	#N/A	#N/A	#N/A	1.28632	3.92647e-11	up	#N/A	#N/A	#N/A
Os01g0171100	#N/A	#N/A	#N/A	1.64415	5.4647e-12	up	1.58549	4.358e-13	up	#N/A	#N/A	#N/A	#N/A	#N/A	#N/A	-1.31752	4.90373e-09	down	1.54866	8.66994e-07	up	1.1375	0.000109347	up
Os01g0171200	#N/A	#N/A	#N/A	#N/A	#N/A	#N/A	#N/A	#N/A	#N/A	#N/A	#N/A	#N/A	#N/A	#N/A	#N/A	-2.23434	0.000793379	down	#N/A	#N/A	#N/A	#N/A	#N/A	#N/A
Os01g0171800	1.26452	2.04601e-13	up	#N/A	#N/A	#N/A	#N/A	#N/A	#N/A	#N/A	#N/A	#N/A	#N/A	#N/A	#N/A	#N/A	#N/A	#N/A	#N/A	#N/A	#N/A	#N/A	#N/A	#N/A
Os01g0172100	#N/A	#N/A	#N/A	1.18211	1.64562e-08	up	3.00214	1.53768e-69	up	2.12233	3.56711e-32	up	3.31085	1.41768e-60	up	#N/A	#N/A	#N/A	1.78276	2.51451e-34	up	#N/A	#N/A	#N/A
Os01g0172600	#N/A	#N/A	#N/A	#N/A	#N/A	#N/A	#N/A	#N/A	#N/A	#N/A	#N/A	#N/A	#N/A	#N/A	#N/A	#N/A	#N/A	#N/A	-2.18613	7.64227e-05	down	#N/A	#N/A	#N/A
Os01g0172800	#N/A	#N/A	#N/A	#N/A	#N/A	#N/A	1.12132	0.00718434	up	#N/A	#N/A	#N/A	#N/A	#N/A	#N/A	#N/A	#N/A	#N/A	-3.01276	1.58618e-41	down	2.74056	2.69628e-07	up
Os01g0173000	#N/A	#N/A	#N/A	1.65379	2.14192e-17	up	#N/A	#N/A	#N/A	#N/A	#N/A	#N/A	#N/A	#N/A	#N/A	-1.50295	9.58923e-17	down	1.36407	1.93634e-07	up	#N/A	#N/A	#N/A
Os01g0173600	-1.85514	1.11235e-12	down	-3.65479	2.27803e-45	down	#N/A	#N/A	#N/A	-1.29167	0.00267541	down	-5.53045	9.50532e-89	down	-2.67792	5.27091e-05	down	-5.24851	1.00424e-29	down	#N/A	#N/A	#N/A
Os01g0173900	2.17877	2.39371e-95	up	1.21056	1.49423e-26	up	#N/A	#N/A	#N/A	-1.23835	3.11537e-28	down	1.23001	2.29544e-30	up	#N/A	#N/A	#N/A	1.95949	2.6757e-67	up	#N/A	#N/A	#N/A
Os01g0174000	#N/A	#N/A	#N/A	#N/A	#N/A	#N/A	-1.38812	7.35224e-20	down	#N/A	#N/A	#N/A	#N/A	#N/A	#N/A	#N/A	#N/A	#N/A	#N/A	#N/A	#N/A	#N/A	#N/A	#N/A
Os01g0174100	-1.95183	7.37723e-11	down	#N/A	#N/A	#N/A	1.35123	0.000132037	up	1.79411	2.41046e-09	up	#N/A	#N/A	#N/A	#N/A	#N/A	#N/A	#N/A	#N/A	#N/A	#N/A	#N/A	#N/A
Os01g0174300	2.06059	5.71422e-86	up	#N/A	#N/A	#N/A	#N/A	#N/A	#N/A	#N/A	#N/A	#N/A	#N/A	#N/A	#N/A	#N/A	#N/A	#N/A	#N/A	#N/A	#N/A	#N/A	#N/A	#N/A
Os01g0175000	1.00083	3.82876e-20	up	#N/A	#N/A	#N/A	#N/A	#N/A	#N/A	#N/A	#N/A	#N/A	#N/A	#N/A	#N/A	#N/A	#N/A	#N/A	#N/A	#N/A	#N/A	#N/A	#N/A	#N/A
Os01g0175100	-1.71372	8.65326e-40	down	#N/A	#N/A	#N/A	#N/A	#N/A	#N/A	#N/A	#N/A	#N/A	#N/A	#N/A	#N/A	#N/A	#N/A	#N/A	-1.10512	1.38036e-18	down	#N/A	#N/A	#N/A
Os01g0175850	#N/A	#N/A	#N/A	1.24552	4.54421e-13	up	#N/A	#N/A	#N/A	-1.04817	2.04434e-13	down	1.85568	5.03845e-20	up	#N/A	#N/A	#N/A	2.16676	1.30035e-28	up	#N/A	#N/A	#N/A
Os01g0176100	#N/A	#N/A	#N/A	#N/A	#N/A	#N/A	1.61494	1.85573e-05	up	1.54032	1.35674e-05	up	#N/A	#N/A	#N/A	#N/A	#N/A	#N/A	#N/A	#N/A	#N/A	#N/A	#N/A	#N/A
Os01g0176200	#N/A	#N/A	#N/A	#N/A	#N/A	#N/A	#N/A	#N/A	#N/A	#N/A	#N/A	#N/A	1.00551	1.07375e-12	up	#N/A	#N/A	#N/A	#N/A	#N/A	#N/A	#N/A	#N/A	#N/A
Os01g0176300	#N/A	#N/A	#N/A	#N/A	#N/A	#N/A	#N/A	#N/A	#N/A	#N/A	#N/A	#N/A	#N/A	#N/A	#N/A	#N/A	#N/A	#N/A	1.48695	2.73706e-07	up	#N/A	#N/A	#N/A
Os01g0176400	#N/A	#N/A	#N/A	#N/A	#N/A	#N/A	1.87939	4.94973e-07	up	2.39936	1.72685e-12	up	#N/A	#N/A	#N/A	#N/A	#N/A	#N/A	-2.05518	1.07322e-31	down	#N/A	#N/A	#N/A
Os01g0176500	2.42189	1.26726e-07	up	#N/A	#N/A	#N/A	2.70886	2.37885e-34	up	1.67176	1.84385e-10	up	#N/A	#N/A	#N/A	#N/A	#N/A	#N/A	#N/A	#N/A	#N/A	1.70638	1.40766e-33	up
Os01g0176800	#N/A	#N/A	#N/A	#N/A	#N/A	#N/A	1.17645	3.33415e-08	up	1.35153	3.9906e-12	up	#N/A	#N/A	#N/A	#N/A	#N/A	#N/A	-1.23633	2.99869e-12	down	#N/A	#N/A	#N/A
Os01g0177100	#N/A	#N/A	#N/A	#N/A	#N/A	#N/A	#N/A	#N/A	#N/A	1.55197	7.41632e-21	up	#N/A	#N/A	#N/A	#N/A	#N/A	#N/A	#N/A	#N/A	#N/A	#N/A	#N/A	#N/A
Os01g0177400	2.31056	1.3822e-21	up	1.00041	1.38689e-05	up	#N/A	#N/A	#N/A	#N/A	#N/A	#N/A	#N/A	#N/A	#N/A	#N/A	#N/A	#N/A	1.18582	5.75882e-14	up	#N/A	#N/A	#N/A
Os01g0177900	#N/A	#N/A	#N/A	#N/A	#N/A	#N/A	#N/A	#N/A	#N/A	#N/A	#N/A	#N/A	#N/A	#N/A	#N/A	1.00031	2.60817e-21	up	-1.08294	3.84858e-38	down	#N/A	#N/A	#N/A
Os01g0178300	#N/A	#N/A	#N/A	1.26348	0.0137612	up	2.51692	2.93191e-05	up	4.13015	5.29255e-19	up	3.96213	1.44919e-17	up	1.43866	4.21462e-05	up	#N/A	#N/A	#N/A	#N/A	#N/A	#N/A
Os01g0178850	#N/A	#N/A	#N/A	#N/A	#N/A	#N/A	#N/A	#N/A	#N/A	#N/A	#N/A	#N/A	#N/A	#N/A	#N/A	#N/A	#N/A	#N/A	-2.68271	1.14728e-14	down	#N/A	#N/A	#N/A
Os01g0179000	#N/A	#N/A	#N/A	-1.90646	1.20913e-13	down	#N/A	#N/A	#N/A	#N/A	#N/A	#N/A	-2.02233	1.15592e-18	down	#N/A	#N/A	#N/A	-3.58511	1.68172e-84	down	#N/A	#N/A	#N/A
Os01g0179600	#N/A	#N/A	#N/A	#N/A	#N/A	#N/A	#N/A	#N/A	#N/A	2.75015	8.49429e-140	up	2.38103	3.43659e-136	up	1.24552	3.19982e-39	up	2.60142	2.10104e-181	up	#N/A	#N/A	#N/A
Os01g0180000	#N/A	#N/A	#N/A	1.32006	3.682e-20	up	1.16362	7.24581e-25	up	#N/A	#N/A	#N/A	#N/A	#N/A	#N/A	-1.60905	3.49999e-35	down	#N/A	#N/A	#N/A	#N/A	#N/A	#N/A
Os01g0180700	#N/A	#N/A	#N/A	#N/A	#N/A	#N/A	#N/A	#N/A	#N/A	-1.09035	5.40785e-14	down	#N/A	#N/A	#N/A	#N/A	#N/A	#N/A	#N/A	#N/A	#N/A	#N/A	#N/A	#N/A
Os01g0180900	#N/A	#N/A	#N/A	1.32437	0.0170408	up	#N/A	#N/A	#N/A	-2.60364	2.44676e-07	down	#N/A	#N/A	#N/A	-4.40458	5.27275e-08	down	#N/A	#N/A	#N/A	#N/A	#N/A	#N/A
Os01g0181166	#N/A	#N/A	#N/A	#N/A	#N/A	#N/A	#N/A	#N/A	#N/A	-2.38864	3.22382e-13	down	#N/A	#N/A	#N/A	-2.401	7.35194e-15	down	#N/A	#N/A	#N/A	#N/A	#N/A	#N/A
Os01g0182100	#N/A	#N/A	#N/A	#N/A	#N/A	#N/A	#N/A	#N/A	#N/A	-2.82556	7.99794e-113	down	#N/A	#N/A	#N/A	-3.67793	1.28486e-120	down	#N/A	#N/A	#N/A	-1.10253	3.99088e-07	down
Os01g0182300	-1.43903	4.12597e-12	down	#N/A	#N/A	#N/A	#N/A	#N/A	#N/A	1.38825	8.85204e-11	up	#N/A	#N/A	#N/A	#N/A	#N/A	#N/A	-1.01065	2.78615e-09	down	#N/A	#N/A	#N/A
Os01g0182400	#N/A	#N/A	#N/A	#N/A	#N/A	#N/A	#N/A	#N/A	#N/A	-1.89996	1.08664e-65	down	#N/A	#N/A	#N/A	-1.52855	5.89865e-25	down	#N/A	#N/A	#N/A	#N/A	#N/A	#N/A
Os01g0182600	#N/A	#N/A	#N/A	#N/A	#N/A	#N/A	#N/A	#N/A	#N/A	1.04469	2.96339e-19	up	1.81973	9.98104e-72	up	#N/A	#N/A	#N/A	#N/A	#N/A	#N/A	#N/A	#N/A	#N/A
Os01g0182700	#N/A	#N/A	#N/A	#N/A	#N/A	#N/A	#N/A	#N/A	#N/A	#N/A	#N/A	#N/A	#N/A	#N/A	#N/A	#N/A	#N/A	#N/A	#N/A	#N/A	#N/A	1.12381	0.000968808	up
Os01g0182832	#N/A	#N/A	#N/A	#N/A	#N/A	#N/A	#N/A	#N/A	#N/A	-1.29753	7.24873e-05	down	#N/A	#N/A	#N/A	#N/A	#N/A	#N/A	#N/A	#N/A	#N/A	#N/A	#N/A	#N/A
Os01g0183300	#N/A	#N/A	#N/A	1.25894	9.98541e-06	up	#N/A	#N/A	#N/A	#N/A	#N/A	#N/A	#N/A	#N/A	#N/A	#N/A	#N/A	#N/A	1.35789	1.19785e-06	up	#N/A	#N/A	#N/A
Os01g0183400	#N/A	#N/A	#N/A	#N/A	#N/A	#N/A	#N/A	#N/A	#N/A	1.34426	3.04617e-05	up	#N/A	#N/A	#N/A	#N/A	#N/A	#N/A	#N/A	#N/A	#N/A	#N/A	#N/A	#N/A
Os01g0183600	#N/A	#N/A	#N/A	#N/A	#N/A	#N/A	#N/A	#N/A	#N/A	#N/A	#N/A	#N/A	#N/A	#N/A	#N/A	#N/A	#N/A	#N/A	-2.76146	1.14013e-08	down	#N/A	#N/A	#N/A
Os01g0183850	#N/A	#N/A	#N/A	#N/A	#N/A	#N/A	#N/A	#N/A	#N/A	#N/A	#N/A	#N/A	#N/A	#N/A	#N/A	#N/A	#N/A	#N/A	#N/A	#N/A	#N/A	1.47161	2.94789e-05	up
Os01g0184100	#N/A	#N/A	#N/A	#N/A	#N/A	#N/A	#N/A	#N/A	#N/A	-8.47925	2.75304e-12	down	#N/A	#N/A	#N/A	-8.62914	2.16862e-12	down	#N/A	#N/A	#N/A	#N/A	#N/A	#N/A
Os01g0184200	#N/A	#N/A	#N/A	#N/A	#N/A	#N/A	#N/A	#N/A	#N/A	-8.79225	1.71801e-08	down	#N/A	#N/A	#N/A	-9.47989	1.81212e-08	down	#N/A	#N/A	#N/A	#N/A	#N/A	#N/A
Os01g0185250	#N/A	#N/A	#N/A	#N/A	#N/A	#N/A	-1.12172	0.0135521	down	-1.6164	0.000318573	down	#N/A	#N/A	#N/A	#N/A	#N/A	#N/A	#N/A	#N/A	#N/A	#N/A	#N/A	#N/A
Os01g0185300	#N/A	#N/A	#N/A	#N/A	#N/A	#N/A	1.33343	6.70832e-10	up	1.14173	1.14063e-05	up	#N/A	#N/A	#N/A	#N/A	#N/A	#N/A	#N/A	#N/A	#N/A	#N/A	#N/A	#N/A
Os01g0185350	#N/A	#N/A	#N/A	#N/A	#N/A	#N/A	#N/A	#N/A	#N/A	-1.14914	2.3313e-05	down	#N/A	#N/A	#N/A	#N/A	#N/A	#N/A	1.70722	2.35255e-08	up	1.14247	9.77236e-05	up
Os01g0185500	-1.51036	3.11715e-43	down	#N/A	#N/A	#N/A	1.5512	2.89244e-29	up	2.14062	4.14995e-82	up	#N/A	#N/A	#N/A	#N/A	#N/A	#N/A	1.82928	2.89682e-66	up	#N/A	#N/A	#N/A
Os01g0185900	-1.00757	0.00664172	down	#N/A	#N/A	#N/A	3.15811	2.72082e-31	up	4.04681	1.15637e-62	up	#N/A	#N/A	#N/A	#N/A	#N/A	#N/A	#N/A	#N/A	#N/A	#N/A	#N/A	#N/A
Os01g0186000	#N/A	#N/A	#N/A	#N/A	#N/A	#N/A	#N/A	#N/A	#N/A	#N/A	#N/A	#N/A	#N/A	#N/A	#N/A	#N/A	#N/A	#N/A	-2.16745	6.10673e-07	down	#N/A	#N/A	#N/A
Os01g0186200	-1.03657	3.37895e-18	down	#N/A	#N/A	#N/A	#N/A	#N/A	#N/A	#N/A	#N/A	#N/A	#N/A	#N/A	#N/A	#N/A	#N/A	#N/A	#N/A	#N/A	#N/A	#N/A	#N/A	#N/A
Os01g0186400	#N/A	#N/A	#N/A	#N/A	#N/A	#N/A	#N/A	#N/A	#N/A	5.28889	2.64639e-15	up	#N/A	#N/A	#N/A	#N/A	#N/A	#N/A	#N/A	#N/A	#N/A	-2.84551	2.14414e-12	down
Os01g0186900	-1.36327	8.25227e-16	down	#N/A	#N/A	#N/A	#N/A	#N/A	#N/A	-2.45907	2.55252e-17	down	-1.44812	2.41529e-05	down	-1.34503	2.39262e-05	down	-1.03528	0.00063955	down	#N/A	#N/A	#N/A
Os01g0187000	#N/A	#N/A	#N/A	#N/A	#N/A	#N/A	#N/A	#N/A	#N/A	1.01317	4.10968e-08	up	#N/A	#N/A	#N/A	#N/A	#N/A	#N/A	1.13577	1.17084e-06	up	#N/A	#N/A	#N/A
Os01g0187200	#N/A	#N/A	#N/A	1.09606	2.44931e-06	up	1.14693	1.89715e-10	up	1.07318	9.74087e-10	up	#N/A	#N/A	#N/A	#N/A	#N/A	#N/A	1.42207	2.72845e-10	up	#N/A	#N/A	#N/A
Os01g0187300	#N/A	#N/A	#N/A	1.0067	3.41303e-06	up	1.4378	4.05361e-10	up	2.15037	4.06978e-26	up	1.04025	5.49517e-08	up	#N/A	#N/A	#N/A	1.04966	1.15398e-07	up	#N/A	#N/A	#N/A
Os01g0187500	#N/A	#N/A	#N/A	#N/A	#N/A	#N/A	#N/A	#N/A	#N/A	-1.02035	2.20536e-20	down	#N/A	#N/A	#N/A	#N/A	#N/A	#N/A	#N/A	#N/A	#N/A	#N/A	#N/A	#N/A
Os01g0187600	#N/A	#N/A	#N/A	-3.25481	6.08164e-08	down	#N/A	#N/A	#N/A	#N/A	#N/A	#N/A	#N/A	#N/A	#N/A	#N/A	#N/A	#N/A	-4.59182	2.30551e-16	down	#N/A	#N/A	#N/A
Os01g0187900	#N/A	#N/A	#N/A	#N/A	#N/A	#N/A	#N/A	#N/A	#N/A	-1.31028	2.39312e-43	down	#N/A	#N/A	#N/A	#N/A	#N/A	#N/A	#N/A	#N/A	#N/A	#N/A	#N/A	#N/A
Os01g0188400	-1.1265	1.20821e-35	down	#N/A	#N/A	#N/A	#N/A	#N/A	#N/A	#N/A	#N/A	#N/A	#N/A	#N/A	#N/A	#N/A	#N/A	#N/A	#N/A	#N/A	#N/A	#N/A	#N/A	#N/A
Os01g0189100	#N/A	#N/A	#N/A	#N/A	#N/A	#N/A	#N/A	#N/A	#N/A	-7.3705	7.304e-18	down	#N/A	#N/A	#N/A	-9.47527	6.94708e-15	down	#N/A	#N/A	#N/A	#N/A	#N/A	#N/A
Os01g0189700	#N/A	#N/A	#N/A	#N/A	#N/A	#N/A	#N/A	#N/A	#N/A	-11.0323	1.43186e-20	down	#N/A	#N/A	#N/A	-11.5338	3.33214e-22	down	#N/A	#N/A	#N/A	#N/A	#N/A	#N/A
Os01g0189800	#N/A	#N/A	#N/A	#N/A	#N/A	#N/A	#N/A	#N/A	#N/A	-2.09528	2.28511e-98	down	#N/A	#N/A	#N/A	-2.62632	3.35729e-108	down	#N/A	#N/A	#N/A	#N/A	#N/A	#N/A
Os01g0190000	#N/A	#N/A	#N/A	1.25966	1.81813e-11	up	2.75702	4.08398e-39	up	#N/A	#N/A	#N/A	2.51741	1.46695e-09	up	#N/A	#N/A	#N/A	#N/A	#N/A	#N/A	1.65752	6.24129e-14	up
Os01g0190300	#N/A	#N/A	#N/A	-2.15641	1.55709e-11	down	#N/A	#N/A	#N/A	2.67749	1.7689e-14	up	#N/A	#N/A	#N/A	2.12126	2.25253e-10	up	-1.31962	1.22451e-11	down	#N/A	#N/A	#N/A
Os01g0190500	#N/A	#N/A	#N/A	#N/A	#N/A	#N/A	1.14538	4.91466e-06	up	1.11154	7.5584e-06	up	#N/A	#N/A	#N/A	#N/A	#N/A	#N/A	#N/A	#N/A	#N/A	#N/A	#N/A	#N/A
Os01g0191200	#N/A	#N/A	#N/A	#N/A	#N/A	#N/A	#N/A	#N/A	#N/A	#N/A	#N/A	#N/A	#N/A	#N/A	#N/A	#N/A	#N/A	#N/A	-3.66667	1.65117e-49	down	6.87657	1.30794e-07	up
Os01g0191400	#N/A	#N/A	#N/A	#N/A	#N/A	#N/A	1.02816	0.0216635	up	#N/A	#N/A	#N/A	#N/A	#N/A	#N/A	#N/A	#N/A	#N/A	1.65207	0.00553414	up	#N/A	#N/A	#N/A
Os01g0191800	2.84855	1.26352e-08	up	#N/A	#N/A	#N/A	2.54887	5.44997e-28	up	1.75795	6.52042e-11	up	#N/A	#N/A	#N/A	#N/A	#N/A	#N/A	#N/A	#N/A	#N/A	1.52817	8.15119e-25	up
Os01g0191900	1.58105	1.87467e-12	up	#N/A	#N/A	#N/A	#N/A	#N/A	#N/A	-1.16178	2.12043e-08	down	#N/A	#N/A	#N/A	#N/A	#N/A	#N/A	#N/A	#N/A	#N/A	#N/A	#N/A	#N/A
Os01g0192000	#N/A	#N/A	#N/A	#N/A	#N/A	#N/A	#N/A	#N/A	#N/A	#N/A	#N/A	#N/A	#N/A	#N/A	#N/A	#N/A	#N/A	#N/A	1.43374	1.6793e-36	up	#N/A	#N/A	#N/A
Os01g0192550	3.42579	4.74396e-13	up	#N/A	#N/A	#N/A	#N/A	#N/A	#N/A	-3.68187	1.97291e-14	down	#N/A	#N/A	#N/A	-2.3744	2.74371e-06	down	#N/A	#N/A	#N/A	#N/A	#N/A	#N/A
Os01g0192600	#N/A	#N/A	#N/A	#N/A	#N/A	#N/A	#N/A	#N/A	#N/A	#N/A	#N/A	#N/A	#N/A	#N/A	#N/A	#N/A	#N/A	#N/A	-1.40706	0.00965852	down	#N/A	#N/A	#N/A
Os01g0192900	-1.60621	0.00178305	down	-1.2589	1.92067e-06	down	2.35305	5.18867e-07	up	#N/A	#N/A	#N/A	#N/A	#N/A	#N/A	-2.01934	9.47025e-06	down	-3.53278	4.71714e-25	down	#N/A	#N/A	#N/A
Os01g0193250	#N/A	#N/A	#N/A	#N/A	#N/A	#N/A	1.29794	0.00616061	up	2.28739	1.35234e-09	up	1.46416	1.89396e-05	up	#N/A	#N/A	#N/A	#N/A	#N/A	#N/A	-1.75802	2.06401e-06	down
Os01g0193600	#N/A	#N/A	#N/A	#N/A	#N/A	#N/A	-1.01209	0.000332578	down	-1.6621	3.00146e-08	down	-1.15324	0.000416128	down	#N/A	#N/A	#N/A	#N/A	#N/A	#N/A	#N/A	#N/A	#N/A
Os01g0194000	#N/A	#N/A	#N/A	#N/A	#N/A	#N/A	#N/A	#N/A	#N/A	#N/A	#N/A	#N/A	#N/A	#N/A	#N/A	#N/A	#N/A	#N/A	-1.58137	3.18549e-30	down	#N/A	#N/A	#N/A
Os01g0194600	-2.18805	5.92916e-54	down	#N/A	#N/A	#N/A	#N/A	#N/A	#N/A	1.39725	1.69802e-20	up	#N/A	#N/A	#N/A	#N/A	#N/A	#N/A	#N/A	#N/A	#N/A	#N/A	#N/A	#N/A
Os01g0195000	#N/A	#N/A	#N/A	-1.5963	2.1891e-18	down	#N/A	#N/A	#N/A	1.16963	1.96163e-12	up	#N/A	#N/A	#N/A	1.00398	2.98835e-08	up	-1.62595	4.55093e-39	down	#N/A	#N/A	#N/A
Os01g0195400	#N/A	#N/A	#N/A	-1.6218	4.70879e-30	down	1.17817	7.70103e-12	up	1.67834	6.52003e-23	up	#N/A	#N/A	#N/A	#N/A	#N/A	#N/A	-2.06328	1.66812e-63	down	#N/A	#N/A	#N/A
Os01g0195700	#N/A	#N/A	#N/A	#N/A	#N/A	#N/A	#N/A	#N/A	#N/A	5.49391	8.08101e-07	up	1.57833	0.00123909	up	#N/A	#N/A	#N/A	2.03871	0.00362527	up	#N/A	#N/A	#N/A
Os01g0195801	#N/A	#N/A	#N/A	1.82619	8.2626e-05	up	3.69737	2.7639e-12	up	5.22168	1.39521e-36	up	1.47826	3.50072e-11	up	#N/A	#N/A	#N/A	2.77735	1.04179e-16	up	#N/A	#N/A	#N/A
Os01g0196300	#N/A	#N/A	#N/A	#N/A	#N/A	#N/A	2.44722	2.66761e-15	up	3.74136	6.32109e-53	up	#N/A	#N/A	#N/A	1.57459	8.34334e-17	up	2.29257	1.72016e-27	up	#N/A	#N/A	#N/A
Os01g0197100	#N/A	#N/A	#N/A	#N/A	#N/A	#N/A	#N/A	#N/A	#N/A	#N/A	#N/A	#N/A	#N/A	#N/A	#N/A	#N/A	#N/A	#N/A	#N/A	#N/A	#N/A	-1.1387	6.13525e-07	down
Os01g0197350	#N/A	#N/A	#N/A	#N/A	#N/A	#N/A	#N/A	#N/A	#N/A	#N/A	#N/A	#N/A	1.05484	7.26523e-07	up	#N/A	#N/A	#N/A	1.45694	2.07182e-09	up	#N/A	#N/A	#N/A
Os01g0197400	#N/A	#N/A	#N/A	#N/A	#N/A	#N/A	#N/A	#N/A	#N/A	#N/A	#N/A	#N/A	#N/A	#N/A	#N/A	#N/A	#N/A	#N/A	1.56076	9.2059e-31	up	#N/A	#N/A	#N/A
Os01g0197900	-1.1849	3.10122e-10	down	#N/A	#N/A	#N/A	#N/A	#N/A	#N/A	#N/A	#N/A	#N/A	#N/A	#N/A	#N/A	-1.15133	3.4013e-07	down	1.35404	2.87288e-05	up	#N/A	#N/A	#N/A
Os01g0198500	#N/A	#N/A	#N/A	#N/A	#N/A	#N/A	#N/A	#N/A	#N/A	-2.18769	4.29657e-14	down	-1.34628	4.36094e-05	down	-1.08294	1.78751e-05	down	-1.37973	1.30702e-12	down	1.39965	1.37705e-05	up
Os01g0198900	#N/A	#N/A	#N/A	-1.86887	7.52482e-16	down	#N/A	#N/A	#N/A	3.61337	8.76824e-126	up	#N/A	#N/A	#N/A	4.51538	3.77908e-156	up	1.198	4.98907e-21	up	#N/A	#N/A	#N/A
Os01g0200200	#N/A	#N/A	#N/A	#N/A	#N/A	#N/A	#N/A	#N/A	#N/A	#N/A	#N/A	#N/A	#N/A	#N/A	#N/A	#N/A	#N/A	#N/A	-1.71344	0.000255666	down	#N/A	#N/A	#N/A
Os01g0200350	#N/A	#N/A	#N/A	#N/A	#N/A	#N/A	#N/A	#N/A	#N/A	#N/A	#N/A	#N/A	#N/A	#N/A	#N/A	#N/A	#N/A	#N/A	-1.20241	6.61892e-06	down	1.00051	0.00831765	up
Os01g0200400	#N/A	#N/A	#N/A	#N/A	#N/A	#N/A	#N/A	#N/A	#N/A	#N/A	#N/A	#N/A	#N/A	#N/A	#N/A	#N/A	#N/A	#N/A	-1.14129	4.95345e-26	down	#N/A	#N/A	#N/A
Os01g0200600	#N/A	#N/A	#N/A	#N/A	#N/A	#N/A	#N/A	#N/A	#N/A	#N/A	#N/A	#N/A	#N/A	#N/A	#N/A	#N/A	#N/A	#N/A	#N/A	#N/A	#N/A	1.88172	5.2304e-12	up
Os01g0201000	#N/A	#N/A	#N/A	#N/A	#N/A	#N/A	#N/A	#N/A	#N/A	-1.70404	2.06014e-24	down	#N/A	#N/A	#N/A	-1.48449	7.79601e-17	down	#N/A	#N/A	#N/A	#N/A	#N/A	#N/A
Os01g0201100	1.68636	3.50808e-05	up	#N/A	#N/A	#N/A	1.94906	9.90238e-17	up	#N/A	#N/A	#N/A	#N/A	#N/A	#N/A	#N/A	#N/A	#N/A	1.07779	3.35026e-07	up	2.03864	1.33048e-16	up
Os01g0201200	1.07396	1.65519e-33	up	#N/A	#N/A	#N/A	#N/A	#N/A	#N/A	#N/A	#N/A	#N/A	#N/A	#N/A	#N/A	#N/A	#N/A	#N/A	#N/A	#N/A	#N/A	#N/A	#N/A	#N/A
Os01g0201250	#N/A	#N/A	#N/A	#N/A	#N/A	#N/A	#N/A	#N/A	#N/A	#N/A	#N/A	#N/A	#N/A	#N/A	#N/A	#N/A	#N/A	#N/A	-1.43556	0.000334164	down	#N/A	#N/A	#N/A
Os01g0201400	#N/A	#N/A	#N/A	#N/A	#N/A	#N/A	#N/A	#N/A	#N/A	3.28892	8.93377e-19	up	1.97053	7.51455e-12	up	#N/A	#N/A	#N/A	#N/A	#N/A	#N/A	-2.42942	7.16655e-14	down
Os01g0201500	1.857	2.57085e-11	up	#N/A	#N/A	#N/A	-1.28041	1.22446e-06	down	-2.36015	4.85105e-16	down	1.831	0.0032907	up	-2.978	5.72576e-09	down	#N/A	#N/A	#N/A	-1.85281	0.00176051	down
Os01g0201600	-1.7654	4.62137e-29	down	-1.04625	6.77375e-09	down	1.30021	4.70406e-15	up	1.87921	3.32841e-51	up	-1.0817	3.53515e-20	down	1.30611	9.78183e-19	up	-1.62021	5.01225e-67	down	#N/A	#N/A	#N/A
Os01g0201800	#N/A	#N/A	#N/A	#N/A	#N/A	#N/A	#N/A	#N/A	#N/A	1.75881	6.18913e-20	up	#N/A	#N/A	#N/A	1.45183	2.28328e-10	up	#N/A	#N/A	#N/A	#N/A	#N/A	#N/A
Os01g0201850	-1.53396	0.00120616	down	#N/A	#N/A	#N/A	#N/A	#N/A	#N/A	#N/A	#N/A	#N/A	#N/A	#N/A	#N/A	#N/A	#N/A	#N/A	#N/A	#N/A	#N/A	#N/A	#N/A	#N/A
Os01g0202500	#N/A	#N/A	#N/A	#N/A	#N/A	#N/A	-1.02671	6.19502e-22	down	#N/A	#N/A	#N/A	#N/A	#N/A	#N/A	-1.05881	4.10056e-14	down	1.02619	5.09493e-08	up	-1.34332	1.47846e-15	down
Os01g0202700	-1.04175	0.0246421	down	#N/A	#N/A	#N/A	1.14872	0.0150398	up	1.64585	3.55576e-05	up	#N/A	#N/A	#N/A	#N/A	#N/A	#N/A	1.81998	0.000383343	up	#N/A	#N/A	#N/A
Os01g0202800	#N/A	#N/A	#N/A	#N/A	#N/A	#N/A	#N/A	#N/A	#N/A	-3.81337	1.07341e-19	down	#N/A	#N/A	#N/A	-2.2769	1.55522e-15	down	#N/A	#N/A	#N/A	2.00952	0.000609775	up
Os01g0205900	-1.496	5.62599e-18	down	-1.20857	1.008e-11	down	1.2372	2.26092e-10	up	2.07406	3.16648e-26	up	#N/A	#N/A	#N/A	1.43474	3.61921e-25	up	#N/A	#N/A	#N/A	#N/A	#N/A	#N/A
Os01g0207400	#N/A	#N/A	#N/A	#N/A	#N/A	#N/A	#N/A	#N/A	#N/A	1.26622	1.36009e-21	up	#N/A	#N/A	#N/A	#N/A	#N/A	#N/A	#N/A	#N/A	#N/A	#N/A	#N/A	#N/A
Os01g0207700	-1.61833	0.0165909	down	-2.49996	3.32565e-11	down	#N/A	#N/A	#N/A	4.36469	2.77127e-29	up	#N/A	#N/A	#N/A	3.43485	1.81927e-28	up	1.51791	1.72447e-12	up	#N/A	#N/A	#N/A
Os01g0207900	-1.68805	0.00360275	down	-2.01884	2.47333e-27	down	#N/A	#N/A	#N/A	3.38439	7.14848e-15	up	#N/A	#N/A	#N/A	1.97388	1.47427e-34	up	1.53802	2.13797e-31	up	#N/A	#N/A	#N/A
Os01g0208000	#N/A	#N/A	#N/A	#N/A	#N/A	#N/A	1.47018	0.00131561	up	2.02055	1.18391e-07	up	1.31835	0.000130771	up	2.22561	3.13629e-18	up	1.70226	9.14915e-15	up	1.71049	9.30509e-15	up
Os01g0208400	#N/A	#N/A	#N/A	-2.80358	1.55537e-22	down	3.98915	4.79432e-07	up	#N/A	#N/A	#N/A	#N/A	#N/A	#N/A	#N/A	#N/A	#N/A	-3.59059	3.66415e-68	down	2.89047	1.71544e-07	up
Os01g0209500	#N/A	#N/A	#N/A	#N/A	#N/A	#N/A	#N/A	#N/A	#N/A	#N/A	#N/A	#N/A	#N/A	#N/A	#N/A	#N/A	#N/A	#N/A	1.50476	0.00895947	up	#N/A	#N/A	#N/A
Os01g0209700	#N/A	#N/A	#N/A	1.18237	0.0109968	up	1.18673	0.0126636	up	2.13348	2.72415e-08	up	#N/A	#N/A	#N/A	#N/A	#N/A	#N/A	1.94029	0.000731978	up	-1.31535	6.35489e-05	down
Os01g0210300	#N/A	#N/A	#N/A	#N/A	#N/A	#N/A	#N/A	#N/A	#N/A	#N/A	#N/A	#N/A	#N/A	#N/A	#N/A	#N/A	#N/A	#N/A	-1.08948	0.000790327	down	#N/A	#N/A	#N/A
Os01g0210400	#N/A	#N/A	#N/A	-2.46707	0.000635237	down	#N/A	#N/A	#N/A	2.87901	5.31383e-06	up	#N/A	#N/A	#N/A	4.37589	2.36788e-14	up	#N/A	#N/A	#N/A	1.6302	5.02544e-07	up
Os01g0210500	#N/A	#N/A	#N/A	#N/A	#N/A	#N/A	-1.95427	1.05643e-57	down	#N/A	#N/A	#N/A	#N/A	#N/A	#N/A	#N/A	#N/A	#N/A	#N/A	#N/A	#N/A	-1.95133	1.22339e-67	down
Os01g0210600	#N/A	#N/A	#N/A	#N/A	#N/A	#N/A	#N/A	#N/A	#N/A	1.73314	5.02779e-88	up	#N/A	#N/A	#N/A	1.17578	4.78542e-33	up	#N/A	#N/A	#N/A	#N/A	#N/A	#N/A
Os01g0211200	1.35552	3.08066e-11	up	#N/A	#N/A	#N/A	#N/A	#N/A	#N/A	#N/A	#N/A	#N/A	#N/A	#N/A	#N/A	#N/A	#N/A	#N/A	#N/A	#N/A	#N/A	1.10526	2.87232e-12	up
Os01g0211600	-1.57883	3.01401e-57	down	#N/A	#N/A	#N/A	#N/A	#N/A	#N/A	#N/A	#N/A	#N/A	#N/A	#N/A	#N/A	#N/A	#N/A	#N/A	-1.07769	1.25299e-21	down	#N/A	#N/A	#N/A
Os01g0211800	-1.58841	5.23165e-39	down	#N/A	#N/A	#N/A	#N/A	#N/A	#N/A	#N/A	#N/A	#N/A	-1.33114	3.38032e-22	down	#N/A	#N/A	#N/A	#N/A	#N/A	#N/A	#N/A	#N/A	#N/A
Os01g0212400	#N/A	#N/A	#N/A	#N/A	#N/A	#N/A	#N/A	#N/A	#N/A	1.16014	2.68282e-33	up	#N/A	#N/A	#N/A	#N/A	#N/A	#N/A	-1.17169	6.94636e-34	down	#N/A	#N/A	#N/A
Os01g0212900	-3.15868	2.51738e-32	down	-2.15675	1.68163e-10	down	#N/A	#N/A	#N/A	2.3517	1.28639e-16	up	#N/A	#N/A	#N/A	1.56636	1.05144e-05	up	#N/A	#N/A	#N/A	#N/A	#N/A	#N/A
Os01g0213400	#N/A	#N/A	#N/A	#N/A	#N/A	#N/A	#N/A	#N/A	#N/A	#N/A	#N/A	#N/A	#N/A	#N/A	#N/A	#N/A	#N/A	#N/A	1.81417	0.000101058	up	1.15454	0.0059133	up
Os01g0214200	#N/A	#N/A	#N/A	#N/A	#N/A	#N/A	1.6664	1.78433e-68	up	#N/A	#N/A	#N/A	#N/A	#N/A	#N/A	#N/A	#N/A	#N/A	#N/A	#N/A	#N/A	#N/A	#N/A	#N/A
Os01g0214500	#N/A	#N/A	#N/A	#N/A	#N/A	#N/A	#N/A	#N/A	#N/A	#N/A	#N/A	#N/A	#N/A	#N/A	#N/A	#N/A	#N/A	#N/A	1.70668	4.11836e-20	up	#N/A	#N/A	#N/A
Os01g0214600	1.17658	1.08529e-05	up	#N/A	#N/A	#N/A	1.37046	2.2372e-34	up	2.07255	4.77061e-77	up	1.56354	4.18541e-47	up	#N/A	#N/A	#N/A	1.39429	2.53793e-34	up	#N/A	#N/A	#N/A
Os01g0214800	#N/A	#N/A	#N/A	#N/A	#N/A	#N/A	1.14287	9.22201e-10	up	1.35585	1.68136e-16	up	#N/A	#N/A	#N/A	#N/A	#N/A	#N/A	#N/A	#N/A	#N/A	#N/A	#N/A	#N/A
Os01g0215500	#N/A	#N/A	#N/A	#N/A	#N/A	#N/A	#N/A	#N/A	#N/A	2.79551	5.17945e-06	up	-1.26239	7.18339e-05	down	#N/A	#N/A	#N/A	-1.33099	0.000266423	down	#N/A	#N/A	#N/A
Os01g0215700	#N/A	#N/A	#N/A	#N/A	#N/A	#N/A	1.47579	7.47804e-06	up	#N/A	#N/A	#N/A	#N/A	#N/A	#N/A	#N/A	#N/A	#N/A	#N/A	#N/A	#N/A	1.0138	0.000201657	up
Os01g0216000	#N/A	#N/A	#N/A	#N/A	#N/A	#N/A	#N/A	#N/A	#N/A	#N/A	#N/A	#N/A	-6.58022	5.48621e-07	down	#N/A	#N/A	#N/A	-9.03322	1.60025e-13	down	#N/A	#N/A	#N/A
Os01g0216300	#N/A	#N/A	#N/A	#N/A	#N/A	#N/A	#N/A	#N/A	#N/A	#N/A	#N/A	#N/A	-6.36557	3.8401e-07	down	#N/A	#N/A	#N/A	#N/A	#N/A	#N/A	#N/A	#N/A	#N/A
Os01g0216400	#N/A	#N/A	#N/A	-3.71755	1.71395e-13	down	#N/A	#N/A	#N/A	6.25324	7.17825e-09	up	-3.17723	9.40742e-64	down	#N/A	#N/A	#N/A	-3.18265	2.01167e-20	down	-2.02304	1.43618e-06	down
Os01g0216500	#N/A	#N/A	#N/A	#N/A	#N/A	#N/A	#N/A	#N/A	#N/A	#N/A	#N/A	#N/A	-4.28944	4.59573e-19	down	#N/A	#N/A	#N/A	#N/A	#N/A	#N/A	#N/A	#N/A	#N/A
Os01g0217000	#N/A	#N/A	#N/A	#N/A	#N/A	#N/A	1.18577	1.87519e-06	up	#N/A	#N/A	#N/A	#N/A	#N/A	#N/A	#N/A	#N/A	#N/A	#N/A	#N/A	#N/A	1.35205	2.89575e-10	up
Os01g0217100	-2.10387	9.96469e-07	down	#N/A	#N/A	#N/A	2.08461	6.62079e-06	up	#N/A	#N/A	#N/A	#N/A	#N/A	#N/A	-2.22067	9.70949e-07	down	#N/A	#N/A	#N/A	#N/A	#N/A	#N/A
Os01g0217500	#N/A	#N/A	#N/A	#N/A	#N/A	#N/A	1.77394	3.4932e-48	up	1.45279	5.46718e-28	up	#N/A	#N/A	#N/A	#N/A	#N/A	#N/A	#N/A	#N/A	#N/A	#N/A	#N/A	#N/A
Os01g0218500	#N/A	#N/A	#N/A	2.24167	0.0003038	up	#N/A	#N/A	#N/A	#N/A	#N/A	#N/A	1.9116	0.000125802	up	#N/A	#N/A	#N/A	2.61001	0.000467429	up	#N/A	#N/A	#N/A
Os01g0218900	#N/A	#N/A	#N/A	1.40267	1.22815e-20	up	#N/A	#N/A	#N/A	-1.03743	1.21661e-16	down	#N/A	#N/A	#N/A	#N/A	#N/A	#N/A	#N/A	#N/A	#N/A	#N/A	#N/A	#N/A
Os01g0219300	#N/A	#N/A	#N/A	1.03705	2.43024e-07	up	#N/A	#N/A	#N/A	#N/A	#N/A	#N/A	#N/A	#N/A	#N/A	#N/A	#N/A	#N/A	1.06972	1.38408e-09	up	#N/A	#N/A	#N/A
Os01g0220100	#N/A	#N/A	#N/A	#N/A	#N/A	#N/A	#N/A	#N/A	#N/A	-8.55631	8.97858e-13	down	#N/A	#N/A	#N/A	-3.57808	2.00813e-29	down	-1.81145	1.74952e-05	down	#N/A	#N/A	#N/A
Os01g0220400	#N/A	#N/A	#N/A	#N/A	#N/A	#N/A	#N/A	#N/A	#N/A	#N/A	#N/A	#N/A	#N/A	#N/A	#N/A	1.09371	3.1588e-10	up	#N/A	#N/A	#N/A	1.42062	2.90362e-20	up
Os01g0220500	#N/A	#N/A	#N/A	#N/A	#N/A	#N/A	1.74761	4.00073e-05	up	1.93447	2.58734e-07	up	#N/A	#N/A	#N/A	2.26504	1.136e-22	up	1.28976	3.0096e-12	up	2.12889	2.37648e-24	up
Os01g0221000	#N/A	#N/A	#N/A	#N/A	#N/A	#N/A	#N/A	#N/A	#N/A	1.97437	2.84586e-52	up	1.22232	1.95389e-25	up	#N/A	#N/A	#N/A	1.70023	4.5157e-25	up	#N/A	#N/A	#N/A
Os01g0221100	#N/A	#N/A	#N/A	#N/A	#N/A	#N/A	#N/A	#N/A	#N/A	1.88332	5.1012e-59	up	1.16504	9.60326e-28	up	#N/A	#N/A	#N/A	1.6466	1.78259e-42	up	#N/A	#N/A	#N/A
Os01g0221400	-2.0059	4.54377e-12	down	#N/A	#N/A	#N/A	1.60161	7.64536e-07	up	-1.55809	0.00308261	down	#N/A	#N/A	#N/A	-2.21444	6.91944e-10	down	#N/A	#N/A	#N/A	#N/A	#N/A	#N/A
Os01g0221600	-1.64191	6.43435e-05	down	#N/A	#N/A	#N/A	#N/A	#N/A	#N/A	1.1471	0.00873906	up	#N/A	#N/A	#N/A	#N/A	#N/A	#N/A	#N/A	#N/A	#N/A	#N/A	#N/A	#N/A
Os01g0221700	#N/A	#N/A	#N/A	#N/A	#N/A	#N/A	#N/A	#N/A	#N/A	#N/A	#N/A	#N/A	#N/A	#N/A	#N/A	#N/A	#N/A	#N/A	-1.21	1.58703e-05	down	#N/A	#N/A	#N/A
Os01g0222300	1.08842	0.00545166	up	#N/A	#N/A	#N/A	#N/A	#N/A	#N/A	#N/A	#N/A	#N/A	#N/A	#N/A	#N/A	#N/A	#N/A	#N/A	#N/A	#N/A	#N/A	1.02675	4.55561e-05	up
Os01g0222500	1.48149	1.05836e-15	up	#N/A	#N/A	#N/A	#N/A	#N/A	#N/A	#N/A	#N/A	#N/A	#N/A	#N/A	#N/A	#N/A	#N/A	#N/A	-1.36246	2.03689e-41	down	#N/A	#N/A	#N/A
Os01g0222600	#N/A	#N/A	#N/A	#N/A	#N/A	#N/A	1.07617	3.21091e-05	up	#N/A	#N/A	#N/A	#N/A	#N/A	#N/A	#N/A	#N/A	#N/A	-1.18416	5.24921e-11	down	#N/A	#N/A	#N/A
Os01g0223200	#N/A	#N/A	#N/A	#N/A	#N/A	#N/A	#N/A	#N/A	#N/A	#N/A	#N/A	#N/A	#N/A	#N/A	#N/A	1.94585	0.00446024	up	-1.92133	2.08294e-08	down	5.63042	1.85714e-05	up
Os01g0223500	#N/A	#N/A	#N/A	#N/A	#N/A	#N/A	1.28122	9.46517e-07	up	#N/A	#N/A	#N/A	#N/A	#N/A	#N/A	-1.30366	8.96103e-07	down	#N/A	#N/A	#N/A	#N/A	#N/A	#N/A
Os01g0223900	#N/A	#N/A	#N/A	-1.06933	0.000116004	down	#N/A	#N/A	#N/A	#N/A	#N/A	#N/A	#N/A	#N/A	#N/A	#N/A	#N/A	#N/A	-1.40799	1.13807e-14	down	#N/A	#N/A	#N/A
Os01g0224000	-1.67439	3.88138e-29	down	#N/A	#N/A	#N/A	#N/A	#N/A	#N/A	#N/A	#N/A	#N/A	#N/A	#N/A	#N/A	#N/A	#N/A	#N/A	#N/A	#N/A	#N/A	#N/A	#N/A	#N/A
Os01g0224200	#N/A	#N/A	#N/A	#N/A	#N/A	#N/A	#N/A	#N/A	#N/A	-1.00716	0.000135994	down	#N/A	#N/A	#N/A	#N/A	#N/A	#N/A	#N/A	#N/A	#N/A	#N/A	#N/A	#N/A
Os01g0224300	-2.50369	1.10994e-184	down	-1.12826	4.35352e-15	down	#N/A	#N/A	#N/A	#N/A	#N/A	#N/A	#N/A	#N/A	#N/A	#N/A	#N/A	#N/A	#N/A	#N/A	#N/A	-1.25916	1.68081e-21	down
Os01g0224400	1.98748	4.34053e-47	up	1.67457	3.43374e-27	up	#N/A	#N/A	#N/A	-1.64101	3.02013e-32	down	1.06697	1.78545e-08	up	#N/A	#N/A	#N/A	#N/A	#N/A	#N/A	#N/A	#N/A	#N/A
Os01g0225000	1.48708	4.63577e-27	up	#N/A	#N/A	#N/A	#N/A	#N/A	#N/A	#N/A	#N/A	#N/A	#N/A	#N/A	#N/A	#N/A	#N/A	#N/A	#N/A	#N/A	#N/A	#N/A	#N/A	#N/A
Os01g0225500	-1.45393	8.34069e-06	down	-4.68825	4.07131e-09	down	4.09029	1.62586e-06	up	3.04442	1.48096e-35	up	-1.83908	2.69319e-32	down	3.01421	0.000169864	up	-2.06344	1.16176e-96	down	4.11238	2.42336e-200	up
Os01g0225550	1.89834	1.57389e-07	up	-1.14498	2.05152e-05	down	#N/A	#N/A	#N/A	-4.26312	7.6673e-14	down	#N/A	#N/A	#N/A	-2.64686	2.79702e-08	down	-3.03718	2.31355e-12	down	#N/A	#N/A	#N/A
Os01g0225700	#N/A	#N/A	#N/A	#N/A	#N/A	#N/A	#N/A	#N/A	#N/A	-2.37426	4.34364e-05	down	#N/A	#N/A	#N/A	#N/A	#N/A	#N/A	#N/A	#N/A	#N/A	#N/A	#N/A	#N/A
Os01g0226250	#N/A	#N/A	#N/A	-1.17947	8.51519e-12	down	#N/A	#N/A	#N/A	#N/A	#N/A	#N/A	#N/A	#N/A	#N/A	#N/A	#N/A	#N/A	-1.23181	1.81329e-25	down	#N/A	#N/A	#N/A
Os01g0226300	#N/A	#N/A	#N/A	-1.3266	4.36021e-20	down	#N/A	#N/A	#N/A	#N/A	#N/A	#N/A	-1.03438	1.24212e-19	down	#N/A	#N/A	#N/A	-1.41098	6.15706e-45	down	#N/A	#N/A	#N/A
Os01g0226400	1.1907	0.000609622	up	1.63219	0.00305226	up	#N/A	#N/A	#N/A	-2.57496	8.39576e-10	down	#N/A	#N/A	#N/A	-1.89866	0.000520392	down	#N/A	#N/A	#N/A	#N/A	#N/A	#N/A
Os01g0226500	#N/A	#N/A	#N/A	#N/A	#N/A	#N/A	#N/A	#N/A	#N/A	#N/A	#N/A	#N/A	#N/A	#N/A	#N/A	#N/A	#N/A	#N/A	1.12123	6.58627e-21	up	#N/A	#N/A	#N/A
Os01g0226600	-1.22049	0.00622738	down	#N/A	#N/A	#N/A	#N/A	#N/A	#N/A	#N/A	#N/A	#N/A	#N/A	#N/A	#N/A	#N/A	#N/A	#N/A	-3.17738	1.25773e-13	down	#N/A	#N/A	#N/A
Os01g0226666	-1.39333	1.88949e-05	down	#N/A	#N/A	#N/A	2.24359	2.87493e-13	up	1.55782	4.01938e-07	up	#N/A	#N/A	#N/A	#N/A	#N/A	#N/A	#N/A	#N/A	#N/A	1.34224	2.08579e-10	up
Os01g0227100	#N/A	#N/A	#N/A	#N/A	#N/A	#N/A	#N/A	#N/A	#N/A	#N/A	#N/A	#N/A	#N/A	#N/A	#N/A	1.1895	2.28139e-17	up	#N/A	#N/A	#N/A	#N/A	#N/A	#N/A
Os01g0227350	#N/A	#N/A	#N/A	#N/A	#N/A	#N/A	-1.63913	2.88676e-08	down	-1.4286	1.10323e-07	down	#N/A	#N/A	#N/A	#N/A	#N/A	#N/A	1.78653	0.000111266	up	#N/A	#N/A	#N/A
Os01g0227500	#N/A	#N/A	#N/A	#N/A	#N/A	#N/A	#N/A	#N/A	#N/A	-3.83462	1.66511e-10	down	#N/A	#N/A	#N/A	-1.67797	0.00229584	down	-1.40657	0.00811951	down	#N/A	#N/A	#N/A
Os01g0227700	#N/A	#N/A	#N/A	#N/A	#N/A	#N/A	#N/A	#N/A	#N/A	#N/A	#N/A	#N/A	#N/A	#N/A	#N/A	9.0462	4.9005e-14	up	1.06024	6.0002e-07	up	3.46381	8.66257e-33	up
Os01g0227800	#N/A	#N/A	#N/A	#N/A	#N/A	#N/A	#N/A	#N/A	#N/A	#N/A	#N/A	#N/A	#N/A	#N/A	#N/A	#N/A	#N/A	#N/A	-1.80245	0.000977452	down	#N/A	#N/A	#N/A
Os01g0228400	#N/A	#N/A	#N/A	#N/A	#N/A	#N/A	-1.50602	0.000601406	down	#N/A	#N/A	#N/A	#N/A	#N/A	#N/A	#N/A	#N/A	#N/A	#N/A	#N/A	#N/A	-1.66327	0.000255364	down
Os01g0228500	#N/A	#N/A	#N/A	#N/A	#N/A	#N/A	#N/A	#N/A	#N/A	#N/A	#N/A	#N/A	#N/A	#N/A	#N/A	-1.50858	7.60001e-27	down	1.39323	2.56503e-12	up	-1.31491	3.52763e-20	down
Os01g0228600	#N/A	#N/A	#N/A	#N/A	#N/A	#N/A	#N/A	#N/A	#N/A	1.63067	4.14716e-51	up	#N/A	#N/A	#N/A	1.33226	1.10051e-36	up	#N/A	#N/A	#N/A	#N/A	#N/A	#N/A
Os01g0228901	#N/A	#N/A	#N/A	#N/A	#N/A	#N/A	1.59054	3.15418e-14	up	#N/A	#N/A	#N/A	#N/A	#N/A	#N/A	#N/A	#N/A	#N/A	#N/A	#N/A	#N/A	1.20136	3.08423e-10	up
Os01g0229500	-1.63898	7.93134e-24	down	#N/A	#N/A	#N/A	1.31314	7.0038e-14	up	1.50455	6.27847e-21	up	#N/A	#N/A	#N/A	#N/A	#N/A	#N/A	#N/A	#N/A	#N/A	#N/A	#N/A	#N/A
Os01g0229700	-1.15106	0.0140636	down	#N/A	#N/A	#N/A	1.51131	0.0010095	up	#N/A	#N/A	#N/A	#N/A	#N/A	#N/A	-1.04929	0.0126119	down	#N/A	#N/A	#N/A	#N/A	#N/A	#N/A
Os01g0229800	#N/A	#N/A	#N/A	-6.63614	4.23611e-07	down	#N/A	#N/A	#N/A	#N/A	#N/A	#N/A	#N/A	#N/A	#N/A	#N/A	#N/A	#N/A	-11.1265	8.3371e-21	down	#N/A	#N/A	#N/A
Os01g0229900	#N/A	#N/A	#N/A	#N/A	#N/A	#N/A	#N/A	#N/A	#N/A	1.00861	1.54158e-10	up	#N/A	#N/A	#N/A	#N/A	#N/A	#N/A	#N/A	#N/A	#N/A	#N/A	#N/A	#N/A
Os01g0230200	#N/A	#N/A	#N/A	#N/A	#N/A	#N/A	#N/A	#N/A	#N/A	#N/A	#N/A	#N/A	#N/A	#N/A	#N/A	#N/A	#N/A	#N/A	-1.13618	9.30678e-09	down	1.12104	0.000132746	up
Os01g0231000	#N/A	#N/A	#N/A	#N/A	#N/A	#N/A	#N/A	#N/A	#N/A	1.90652	2.2859e-71	up	#N/A	#N/A	#N/A	2.29432	5.79748e-88	up	#N/A	#N/A	#N/A	#N/A	#N/A	#N/A
Os01g0231600	#N/A	#N/A	#N/A	#N/A	#N/A	#N/A	#N/A	#N/A	#N/A	#N/A	#N/A	#N/A	#N/A	#N/A	#N/A	#N/A	#N/A	#N/A	-1.63769	0.00203498	down	#N/A	#N/A	#N/A
Os01g0231800	#N/A	#N/A	#N/A	#N/A	#N/A	#N/A	1.5981	2.92343e-33	up	#N/A	#N/A	#N/A	#N/A	#N/A	#N/A	#N/A	#N/A	#N/A	#N/A	#N/A	#N/A	1.33466	9.5974e-28	up
Os01g0232000	#N/A	#N/A	#N/A	-3.77697	5.28243e-12	down	#N/A	#N/A	#N/A	#N/A	#N/A	#N/A	#N/A	#N/A	#N/A	2.4267	0.000124476	up	-3.42989	2.02959e-51	down	3.90372	1.11572e-06	up
Os01g0232500	#N/A	#N/A	#N/A	#N/A	#N/A	#N/A	#N/A	#N/A	#N/A	#N/A	#N/A	#N/A	#N/A	#N/A	#N/A	#N/A	#N/A	#N/A	1.04063	1.29824e-17	up	#N/A	#N/A	#N/A
Os01g0233000	#N/A	#N/A	#N/A	-1.40591	2.95938e-13	down	3.35556	2.44241e-42	up	#N/A	#N/A	#N/A	-3.25602	8.85504e-38	down	#N/A	#N/A	#N/A	-3.82447	3.59219e-290	down	2.88743	1.02631e-28	up
Os01g0233100	2.08482	0.00070723	up	#N/A	#N/A	#N/A	2.13765	2.04602e-12	up	1.56071	1.36089e-06	up	#N/A	#N/A	#N/A	#N/A	#N/A	#N/A	#N/A	#N/A	#N/A	#N/A	#N/A	#N/A
Os01g0233500	3.26747	1.60725e-09	up	#N/A	#N/A	#N/A	2.24028	4.48527e-25	up	#N/A	#N/A	#N/A	#N/A	#N/A	#N/A	#N/A	#N/A	#N/A	#N/A	#N/A	#N/A	1.31205	6.37067e-08	up
Os01g0233900	#N/A	#N/A	#N/A	#N/A	#N/A	#N/A	#N/A	#N/A	#N/A	#N/A	#N/A	#N/A	#N/A	#N/A	#N/A	#N/A	#N/A	#N/A	1.28344	2.24301e-20	up	#N/A	#N/A	#N/A
Os01g0234100	2.51258	8.57617e-16	up	1.05495	0.000329111	up	#N/A	#N/A	#N/A	-2.53737	3.38258e-17	down	#N/A	#N/A	#N/A	-1.51234	9.58338e-08	down	#N/A	#N/A	#N/A	1.02916	0.0116027	up
Os01g0234300	-2.78563	6.29658e-11	down	-1.20159	0.00185782	down	1.46548	0.00937029	up	2.41586	2.34241e-07	up	#N/A	#N/A	#N/A	#N/A	#N/A	#N/A	#N/A	#N/A	#N/A	#N/A	#N/A	#N/A
Os01g0234850	#N/A	#N/A	#N/A	#N/A	#N/A	#N/A	-1.16161	0.00145397	down	-1.84054	4.6757e-08	down	#N/A	#N/A	#N/A	-1.17462	0.0172288	down	#N/A	#N/A	#N/A	#N/A	#N/A	#N/A
Os01g0235100	#N/A	#N/A	#N/A	#N/A	#N/A	#N/A	#N/A	#N/A	#N/A	-2.63001	1.59694e-08	down	#N/A	#N/A	#N/A	#N/A	#N/A	#N/A	-2.34039	4.927e-10	down	#N/A	#N/A	#N/A
Os01g0235300	#N/A	#N/A	#N/A	#N/A	#N/A	#N/A	1.38938	4.60651e-28	up	1.10512	2.22887e-16	up	1.07895	4.73143e-15	up	#N/A	#N/A	#N/A	#N/A	#N/A	#N/A	#N/A	#N/A	#N/A
Os01g0235350	#N/A	#N/A	#N/A	#N/A	#N/A	#N/A	#N/A	#N/A	#N/A	-1.16004	5.18529e-07	down	#N/A	#N/A	#N/A	#N/A	#N/A	#N/A	#N/A	#N/A	#N/A	#N/A	#N/A	#N/A
Os01g0236000	#N/A	#N/A	#N/A	#N/A	#N/A	#N/A	#N/A	#N/A	#N/A	#N/A	#N/A	#N/A	-1.05077	3.84648e-10	down	#N/A	#N/A	#N/A	-1.03136	3.01279e-09	down	#N/A	#N/A	#N/A
Os01g0236300	#N/A	#N/A	#N/A	#N/A	#N/A	#N/A	#N/A	#N/A	#N/A	#N/A	#N/A	#N/A	#N/A	#N/A	#N/A	-1.06319	6.282e-18	down	#N/A	#N/A	#N/A	#N/A	#N/A	#N/A
Os01g0237366	#N/A	#N/A	#N/A	#N/A	#N/A	#N/A	#N/A	#N/A	#N/A	#N/A	#N/A	#N/A	#N/A	#N/A	#N/A	#N/A	#N/A	#N/A	-8.23514	2.64181e-11	down	#N/A	#N/A	#N/A
Os01g0237500	#N/A	#N/A	#N/A	#N/A	#N/A	#N/A	8.00346	2.98421e-10	up	#N/A	#N/A	#N/A	#N/A	#N/A	#N/A	1.08078	0.00134335	up	2.65175	0.00298696	up	5.06421	5.14746e-18	up
Os01g0237750	#N/A	#N/A	#N/A	#N/A	#N/A	#N/A	7.77502	1.66958e-09	up	#N/A	#N/A	#N/A	#N/A	#N/A	#N/A	1.31795	0.000236691	up	2.69371	1.79133e-13	up	5.75325	3.50433e-16	up
Os01g0238200	#N/A	#N/A	#N/A	#N/A	#N/A	#N/A	1.17353	0.000144322	up	1.92106	4.35317e-13	up	#N/A	#N/A	#N/A	#N/A	#N/A	#N/A	#N/A	#N/A	#N/A	#N/A	#N/A	#N/A
Os01g0238500	#N/A	#N/A	#N/A	-1.38417	7.19331e-10	down	1.93387	4.19665e-08	up	2.60222	4.67762e-19	up	2.30481	2.45865e-16	up	1.24101	7.90593e-07	up	-2.62211	2.16139e-67	down	#N/A	#N/A	#N/A
Os01g0238700	#N/A	#N/A	#N/A	#N/A	#N/A	#N/A	#N/A	#N/A	#N/A	-1.5292	0.0029186	down	#N/A	#N/A	#N/A	#N/A	#N/A	#N/A	#N/A	#N/A	#N/A	#N/A	#N/A	#N/A
Os01g0239000	#N/A	#N/A	#N/A	-1.0278	4.20606e-06	down	#N/A	#N/A	#N/A	#N/A	#N/A	#N/A	#N/A	#N/A	#N/A	#N/A	#N/A	#N/A	-1.67496	1.17201e-24	down	#N/A	#N/A	#N/A
Os01g0239200	-1.86123	7.39902e-11	down	#N/A	#N/A	#N/A	1.831	1.45018e-09	up	2.75778	2.93031e-28	up	#N/A	#N/A	#N/A	#N/A	#N/A	#N/A	-1.4145	1.13817e-19	down	#N/A	#N/A	#N/A
Os01g0239700	#N/A	#N/A	#N/A	#N/A	#N/A	#N/A	#N/A	#N/A	#N/A	1.06211	2.19985e-23	up	#N/A	#N/A	#N/A	#N/A	#N/A	#N/A	#N/A	#N/A	#N/A	#N/A	#N/A	#N/A
Os01g0241000	-1.36425	5.01762e-30	down	#N/A	#N/A	#N/A	#N/A	#N/A	#N/A	#N/A	#N/A	#N/A	#N/A	#N/A	#N/A	-1.23125	8.59722e-16	down	#N/A	#N/A	#N/A	#N/A	#N/A	#N/A
Os01g0241100	#N/A	#N/A	#N/A	#N/A	#N/A	#N/A	-1.16298	4.46619e-14	down	#N/A	#N/A	#N/A	#N/A	#N/A	#N/A	#N/A	#N/A	#N/A	#N/A	#N/A	#N/A	#N/A	#N/A	#N/A
Os01g0242200	#N/A	#N/A	#N/A	#N/A	#N/A	#N/A	#N/A	#N/A	#N/A	1.22915	1.50249e-07	up	#N/A	#N/A	#N/A	#N/A	#N/A	#N/A	#N/A	#N/A	#N/A	#N/A	#N/A	#N/A
Os01g0242300	#N/A	#N/A	#N/A	-1.52812	7.28711e-06	down	#N/A	#N/A	#N/A	#N/A	#N/A	#N/A	#N/A	#N/A	#N/A	1.50862	9.73858e-06	up	#N/A	#N/A	#N/A	#N/A	#N/A	#N/A
Os01g0243000	-1.06451	0.000903513	down	#N/A	#N/A	#N/A	#N/A	#N/A	#N/A	2.33903	3.14729e-20	up	#N/A	#N/A	#N/A	1.82678	1.1644e-13	up	#N/A	#N/A	#N/A	#N/A	#N/A	#N/A
Os01g0243100	#N/A	#N/A	#N/A	#N/A	#N/A	#N/A	1.43685	5.5011e-12	up	1.03181	1.40735e-05	up	#N/A	#N/A	#N/A	#N/A	#N/A	#N/A	#N/A	#N/A	#N/A	1.16734	5.34384e-13	up
Os01g0243200	1.48821	5.63907e-22	up	1.75747	3.79051e-27	up	#N/A	#N/A	#N/A	#N/A	#N/A	#N/A	#N/A	#N/A	#N/A	#N/A	#N/A	#N/A	#N/A	#N/A	#N/A	#N/A	#N/A	#N/A
Os01g0246400	#N/A	#N/A	#N/A	#N/A	#N/A	#N/A	-2.20816	3.02459e-07	down	#N/A	#N/A	#N/A	-2.00432	2.02677e-13	down	#N/A	#N/A	#N/A	#N/A	#N/A	#N/A	-3.06096	1.45904e-08	down
Os01g0246700	#N/A	#N/A	#N/A	#N/A	#N/A	#N/A	#N/A	#N/A	#N/A	#N/A	#N/A	#N/A	#N/A	#N/A	#N/A	#N/A	#N/A	#N/A	1.28438	2.16925e-32	up	#N/A	#N/A	#N/A
Os01g0247500	3.16005	4.2952e-14	up	2.60692	6.37482e-10	up	#N/A	#N/A	#N/A	-2.87478	2.89952e-14	down	#N/A	#N/A	#N/A	-1.71473	1.63328e-06	down	#N/A	#N/A	#N/A	1.23145	0.0175116	up
Os01g0247600	#N/A	#N/A	#N/A	1.90545	6.48841e-11	up	#N/A	#N/A	#N/A	-8.80868	2.96476e-13	down	#N/A	#N/A	#N/A	-9.54891	2.70297e-15	down	#N/A	#N/A	#N/A	#N/A	#N/A	#N/A
Os01g0247700	#N/A	#N/A	#N/A	2.05661	0.00105993	up	1.29715	0.0150723	up	3.0272	1.93019e-16	up	1.30234	6.82976e-06	up	#N/A	#N/A	#N/A	#N/A	#N/A	#N/A	#N/A	#N/A	#N/A
Os01g0247900	#N/A	#N/A	#N/A	-1.77121	3.64909e-06	down	#N/A	#N/A	#N/A	#N/A	#N/A	#N/A	#N/A	#N/A	#N/A	1.01611	0.0151209	up	-1.47028	1.44255e-08	down	#N/A	#N/A	#N/A
Os01g0248300	#N/A	#N/A	#N/A	2.81132	1.22043e-05	up	7.66069	2.77016e-09	up	#N/A	#N/A	#N/A	#N/A	#N/A	#N/A	#N/A	#N/A	#N/A	#N/A	#N/A	#N/A	4.1331	3.98569e-07	up
Os01g0248500	#N/A	#N/A	#N/A	#N/A	#N/A	#N/A	1.02484	0.00682771	up	#N/A	#N/A	#N/A	#N/A	#N/A	#N/A	#N/A	#N/A	#N/A	#N/A	#N/A	#N/A	1.4152	6.80583e-05	up
Os01g0248600	-1.05095	1.22196e-29	down	#N/A	#N/A	#N/A	#N/A	#N/A	#N/A	#N/A	#N/A	#N/A	#N/A	#N/A	#N/A	#N/A	#N/A	#N/A	#N/A	#N/A	#N/A	#N/A	#N/A	#N/A
Os01g0248701	#N/A	#N/A	#N/A	-3.54349	3.35269e-06	down	#N/A	#N/A	#N/A	#N/A	#N/A	#N/A	#N/A	#N/A	#N/A	4.70341	5.98505e-12	up	#N/A	#N/A	#N/A	2.95813	1.43174e-09	up
Os01g0248900	#N/A	#N/A	#N/A	-1.41186	5.33039e-09	down	7.50281	1.04108e-09	up	#N/A	#N/A	#N/A	-5.47346	3.74785e-37	down	#N/A	#N/A	#N/A	#N/A	#N/A	#N/A	3.45857	9.90962e-12	up
Os01g0249100	#N/A	#N/A	#N/A	#N/A	#N/A	#N/A	#N/A	#N/A	#N/A	#N/A	#N/A	#N/A	#N/A	#N/A	#N/A	#N/A	#N/A	#N/A	-5.95694	6.19724e-06	down	#N/A	#N/A	#N/A
Os01g0249200	#N/A	#N/A	#N/A	-2.1863	3.80268e-23	down	4.25662	3.34027e-18	up	#N/A	#N/A	#N/A	#N/A	#N/A	#N/A	1.79704	1.98483e-14	up	-2.3615	3.36507e-69	down	5.02631	1.62538e-48	up
Os01g0249700	#N/A	#N/A	#N/A	#N/A	#N/A	#N/A	#N/A	#N/A	#N/A	#N/A	#N/A	#N/A	-3.08496	1.29204e-16	down	#N/A	#N/A	#N/A	#N/A	#N/A	#N/A	#N/A	#N/A	#N/A
Os01g0249800	#N/A	#N/A	#N/A	#N/A	#N/A	#N/A	2.37498	0.000155287	up	2.67426	1.59271e-06	up	-2.6777	1.22975e-25	down	#N/A	#N/A	#N/A	#N/A	#N/A	#N/A	#N/A	#N/A	#N/A
Os01g0249900	#N/A	#N/A	#N/A	#N/A	#N/A	#N/A	-1.11394	0.00805695	down	#N/A	#N/A	#N/A	#N/A	#N/A	#N/A	#N/A	#N/A	#N/A	#N/A	#N/A	#N/A	#N/A	#N/A	#N/A
Os01g0251400	-1.1483	1.23205e-23	down	-1.21362	1.4674e-14	down	#N/A	#N/A	#N/A	1.67082	2.85246e-42	up	#N/A	#N/A	#N/A	1.45942	2.18775e-36	up	-1.3027	1.43968e-49	down	#N/A	#N/A	#N/A
Os01g0253050	#N/A	#N/A	#N/A	#N/A	#N/A	#N/A	#N/A	#N/A	#N/A	-2.71687	0.000282775	down	#N/A	#N/A	#N/A	#N/A	#N/A	#N/A	#N/A	#N/A	#N/A	#N/A	#N/A	#N/A
Os01g0253400	#N/A	#N/A	#N/A	-1.47764	0.000129961	down	#N/A	#N/A	#N/A	#N/A	#N/A	#N/A	-1.22285	0.0100031	down	#N/A	#N/A	#N/A	-1.6839	1.48986e-08	down	1.3177	0.00606078	up
Os01g0253900	#N/A	#N/A	#N/A	1.40051	5.69871e-14	up	#N/A	#N/A	#N/A	-1.15616	3.99534e-18	down	#N/A	#N/A	#N/A	-1.04226	7.37535e-18	down	1.17374	2.01471e-13	up	#N/A	#N/A	#N/A
Os01g0254100	-1.15154	2.80876e-41	down	#N/A	#N/A	#N/A	#N/A	#N/A	#N/A	#N/A	#N/A	#N/A	#N/A	#N/A	#N/A	#N/A	#N/A	#N/A	#N/A	#N/A	#N/A	#N/A	#N/A	#N/A
Os01g0254300	-1.61803	0.00287568	down	-1.61897	3.00679e-05	down	#N/A	#N/A	#N/A	#N/A	#N/A	#N/A	#N/A	#N/A	#N/A	#N/A	#N/A	#N/A	-1.31112	0.000112382	down	#N/A	#N/A	#N/A
Os01g0255000	1.18839	2.68632e-29	up	#N/A	#N/A	#N/A	#N/A	#N/A	#N/A	-1.07016	3.07303e-23	down	#N/A	#N/A	#N/A	#N/A	#N/A	#N/A	#N/A	#N/A	#N/A	#N/A	#N/A	#N/A
Os01g0256500	-1.00836	2.05259e-28	down	#N/A	#N/A	#N/A	1.24034	1.02423e-40	up	#N/A	#N/A	#N/A	1.09146	8.25303e-32	up	#N/A	#N/A	#N/A	2.44116	6.60728e-252	up	#N/A	#N/A	#N/A
Os01g0256800	1.24921	4.15707e-06	up	#N/A	#N/A	#N/A	#N/A	#N/A	#N/A	#N/A	#N/A	#N/A	#N/A	#N/A	#N/A	#N/A	#N/A	#N/A	#N/A	#N/A	#N/A	1.05243	0.000929501	up
Os01g0257100	#N/A	#N/A	#N/A	-2.51844	4.06851e-12	down	#N/A	#N/A	#N/A	#N/A	#N/A	#N/A	-2.54687	1.813e-06	down	1.30788	0.00126238	up	-2.82585	1.9188e-56	down	3.14288	7.78844e-11	up
Os01g0259300	#N/A	#N/A	#N/A	#N/A	#N/A	#N/A	#N/A	#N/A	#N/A	#N/A	#N/A	#N/A	#N/A	#N/A	#N/A	#N/A	#N/A	#N/A	-5.30996	4.43875e-06	down	#N/A	#N/A	#N/A
Os01g0259400	1.08704	2.50231e-08	up	#N/A	#N/A	#N/A	#N/A	#N/A	#N/A	#N/A	#N/A	#N/A	#N/A	#N/A	#N/A	#N/A	#N/A	#N/A	#N/A	#N/A	#N/A	1.13683	1.45035e-12	up
Os01g0259900	#N/A	#N/A	#N/A	#N/A	#N/A	#N/A	#N/A	#N/A	#N/A	7.28346	3.15114e-170	up	#N/A	#N/A	#N/A	6.13891	8.48498e-153	up	#N/A	#N/A	#N/A	#N/A	#N/A	#N/A
Os01g0259933	1.76713	6.14255e-36	up	#N/A	#N/A	#N/A	#N/A	#N/A	#N/A	#N/A	#N/A	#N/A	#N/A	#N/A	#N/A	#N/A	#N/A	#N/A	#N/A	#N/A	#N/A	#N/A	#N/A	#N/A
Os01g0259966	-2.43625	7.5124e-16	down	1.08667	0.000265148	up	2.13249	1.49184e-10	up	1.53301	2.25129e-05	up	#N/A	#N/A	#N/A	-1.25612	0.000146594	down	1.63739	0.000955792	up	#N/A	#N/A	#N/A
Os01g0260000	#N/A	#N/A	#N/A	#N/A	#N/A	#N/A	#N/A	#N/A	#N/A	#N/A	#N/A	#N/A	#N/A	#N/A	#N/A	#N/A	#N/A	#N/A	1.01351	0.0146786	up	#N/A	#N/A	#N/A
Os01g0260100	#N/A	#N/A	#N/A	#N/A	#N/A	#N/A	2.22188	3.75777e-23	up	#N/A	#N/A	#N/A	#N/A	#N/A	#N/A	#N/A	#N/A	#N/A	-1.36764	4.45738e-14	down	1.70303	1.20607e-12	up
Os01g0260800	#N/A	#N/A	#N/A	#N/A	#N/A	#N/A	1.15507	1.52957e-12	up	#N/A	#N/A	#N/A	#N/A	#N/A	#N/A	#N/A	#N/A	#N/A	-1.48576	1.76969e-35	down	1.87592	6.78924e-27	up
Os01g0262500	#N/A	#N/A	#N/A	#N/A	#N/A	#N/A	#N/A	#N/A	#N/A	#N/A	#N/A	#N/A	#N/A	#N/A	#N/A	1.13943	3.20612e-05	up	#N/A	#N/A	#N/A	#N/A	#N/A	#N/A
Os01g0263000	#N/A	#N/A	#N/A	-2.10733	9.07419e-14	down	7.11182	1.60857e-08	up	#N/A	#N/A	#N/A	#N/A	#N/A	#N/A	#N/A	#N/A	#N/A	-2.37186	3.95725e-33	down	5.13893	2.60721e-14	up
Os01g0263300	#N/A	#N/A	#N/A	#N/A	#N/A	#N/A	2.82814	2.64113e-109	up	#N/A	#N/A	#N/A	#N/A	#N/A	#N/A	#N/A	#N/A	#N/A	-2.48152	7.23943e-101	down	2.2581	2.30867e-59	up
Os01g0263400	#N/A	#N/A	#N/A	#N/A	#N/A	#N/A	-1.19572	2.30679e-05	down	#N/A	#N/A	#N/A	#N/A	#N/A	#N/A	#N/A	#N/A	#N/A	#N/A	#N/A	#N/A	#N/A	#N/A	#N/A
Os01g0263600	#N/A	#N/A	#N/A	#N/A	#N/A	#N/A	#N/A	#N/A	#N/A	-1.52919	1.77931e-29	down	#N/A	#N/A	#N/A	#N/A	#N/A	#N/A	#N/A	#N/A	#N/A	#N/A	#N/A	#N/A
Os01g0264000	-1.61135	4.80452e-05	down	#N/A	#N/A	#N/A	#N/A	#N/A	#N/A	1.29507	0.00151153	up	#N/A	#N/A	#N/A	#N/A	#N/A	#N/A	#N/A	#N/A	#N/A	-1.36372	0.00218621	down
Os01g0264400	#N/A	#N/A	#N/A	#N/A	#N/A	#N/A	#N/A	#N/A	#N/A	#N/A	#N/A	#N/A	-1.18029	2.42852e-22	down	#N/A	#N/A	#N/A	-1.31022	4.91476e-21	down	#N/A	#N/A	#N/A
Os01g0264600	#N/A	#N/A	#N/A	#N/A	#N/A	#N/A	#N/A	#N/A	#N/A	#N/A	#N/A	#N/A	#N/A	#N/A	#N/A	#N/A	#N/A	#N/A	-1.43029	8.13321e-39	down	#N/A	#N/A	#N/A
Os01g0265100	2.11256	4.79486e-18	up	#N/A	#N/A	#N/A	#N/A	#N/A	#N/A	#N/A	#N/A	#N/A	-1.06289	1.82926e-08	down	#N/A	#N/A	#N/A	-2.08045	2.76276e-76	down	1.83261	7.8845e-29	up
Os01g0265400	-1.01621	4.80201e-12	down	#N/A	#N/A	#N/A	#N/A	#N/A	#N/A	#N/A	#N/A	#N/A	#N/A	#N/A	#N/A	#N/A	#N/A	#N/A	#N/A	#N/A	#N/A	#N/A	#N/A	#N/A
Os01g0266100	#N/A	#N/A	#N/A	1.1756	0.0104633	up	#N/A	#N/A	#N/A	-1.05553	0.0296389	down	#N/A	#N/A	#N/A	-1.13485	0.0102784	down	-2.28143	1.50776e-11	down	#N/A	#N/A	#N/A
Os01g0266200	#N/A	#N/A	#N/A	#N/A	#N/A	#N/A	#N/A	#N/A	#N/A	-3.01905	3.06656e-51	down	#N/A	#N/A	#N/A	-3.77519	8.24294e-68	down	2.41086	3.64437e-05	up	#N/A	#N/A	#N/A
Os01g0266400	-1.84101	2.26806e-61	down	#N/A	#N/A	#N/A	#N/A	#N/A	#N/A	#N/A	#N/A	#N/A	#N/A	#N/A	#N/A	#N/A	#N/A	#N/A	1.88815	9.38902e-40	up	#N/A	#N/A	#N/A
Os01g0266500	#N/A	#N/A	#N/A	#N/A	#N/A	#N/A	1.83503	3.6101e-57	up	#N/A	#N/A	#N/A	2.77944	2.51677e-60	up	#N/A	#N/A	#N/A	1.07251	2.36997e-20	up	1.37839	8.12646e-26	up
Os01g0266600	2.72231	4.8992e-50	up	#N/A	#N/A	#N/A	#N/A	#N/A	#N/A	-1.10971	1.35877e-15	down	#N/A	#N/A	#N/A	#N/A	#N/A	#N/A	#N/A	#N/A	#N/A	1.48372	3.88507e-25	up
Os01g0267300	#N/A	#N/A	#N/A	#N/A	#N/A	#N/A	#N/A	#N/A	#N/A	1.62759	0.000197592	up	#N/A	#N/A	#N/A	4.47344	2.33435e-25	up	2.68194	4.65609e-22	up	2.08321	1.41123e-16	up
Os01g0267400	#N/A	#N/A	#N/A	#N/A	#N/A	#N/A	#N/A	#N/A	#N/A	#N/A	#N/A	#N/A	#N/A	#N/A	#N/A	1.06516	8.60614e-11	up	#N/A	#N/A	#N/A	#N/A	#N/A	#N/A
Os01g0267800	#N/A	#N/A	#N/A	#N/A	#N/A	#N/A	#N/A	#N/A	#N/A	#N/A	#N/A	#N/A	-1.36434	0.000823283	down	#N/A	#N/A	#N/A	#N/A	#N/A	#N/A	1.19591	0.00416015	up
Os01g0268000	#N/A	#N/A	#N/A	2.57221	1.0993e-07	up	#N/A	#N/A	#N/A	#N/A	#N/A	#N/A	#N/A	#N/A	#N/A	-2.38936	1.08814e-07	down	#N/A	#N/A	#N/A	#N/A	#N/A	#N/A
Os01g0268100	#N/A	#N/A	#N/A	#N/A	#N/A	#N/A	#N/A	#N/A	#N/A	1.76724	6.53278e-23	up	#N/A	#N/A	#N/A	1.72387	6.87134e-18	up	1.29753	8.49509e-14	up	#N/A	#N/A	#N/A
Os01g0268300	#N/A	#N/A	#N/A	#N/A	#N/A	#N/A	-1.22461	1.65021e-38	down	#N/A	#N/A	#N/A	#N/A	#N/A	#N/A	#N/A	#N/A	#N/A	#N/A	#N/A	#N/A	#N/A	#N/A	#N/A
Os01g0268600	#N/A	#N/A	#N/A	#N/A	#N/A	#N/A	2.40547	1.64987e-10	up	2.75858	3.73734e-16	up	1.65392	2.20201e-08	up	1.36315	6.41593e-10	up	2.39902	3.60148e-25	up	1.04846	2.49628e-07	up
Os01g0269500	-1.04471	0.0217311	down	#N/A	#N/A	#N/A	#N/A	#N/A	#N/A	#N/A	#N/A	#N/A	#N/A	#N/A	#N/A	-2.60423	2.95973e-05	down	#N/A	#N/A	#N/A	#N/A	#N/A	#N/A
Os01g0269800	#N/A	#N/A	#N/A	#N/A	#N/A	#N/A	#N/A	#N/A	#N/A	-1.87035	0.000513589	down	#N/A	#N/A	#N/A	#N/A	#N/A	#N/A	#N/A	#N/A	#N/A	1.72489	0.00302064	up
Os01g0271200	-1.00805	1.76716e-27	down	#N/A	#N/A	#N/A	#N/A	#N/A	#N/A	#N/A	#N/A	#N/A	#N/A	#N/A	#N/A	#N/A	#N/A	#N/A	#N/A	#N/A	#N/A	#N/A	#N/A	#N/A
Os01g0273000	1.41545	5.44408e-39	up	#N/A	#N/A	#N/A	-1.32681	6.13877e-36	down	-1.26765	1.16671e-21	down	#N/A	#N/A	#N/A	#N/A	#N/A	#N/A	#N/A	#N/A	#N/A	#N/A	#N/A	#N/A
Os01g0273100	#N/A	#N/A	#N/A	#N/A	#N/A	#N/A	2.61964	3.10009e-33	up	1.98584	5.2528e-17	up	#N/A	#N/A	#N/A	#N/A	#N/A	#N/A	#N/A	#N/A	#N/A	1.60602	1.84673e-31	up
Os01g0273150	#N/A	#N/A	#N/A	#N/A	#N/A	#N/A	1.05214	0.0191682	up	#N/A	#N/A	#N/A	#N/A	#N/A	#N/A	#N/A	#N/A	#N/A	#N/A	#N/A	#N/A	#N/A	#N/A	#N/A
Os01g0273800	#N/A	#N/A	#N/A	-1.52986	6.29959e-07	down	#N/A	#N/A	#N/A	#N/A	#N/A	#N/A	-1.17942	3.05443e-06	down	1.00805	0.00208841	up	-2.25344	1.3087e-39	down	#N/A	#N/A	#N/A
Os01g0274500	#N/A	#N/A	#N/A	-1.11553	4.27309e-06	down	#N/A	#N/A	#N/A	1.38171	7.00966e-12	up	#N/A	#N/A	#N/A	#N/A	#N/A	#N/A	-1.36437	4.59639e-14	down	#N/A	#N/A	#N/A
Os01g0274800	#N/A	#N/A	#N/A	#N/A	#N/A	#N/A	#N/A	#N/A	#N/A	#N/A	#N/A	#N/A	#N/A	#N/A	#N/A	#N/A	#N/A	#N/A	1.06746	1.39631e-11	up	#N/A	#N/A	#N/A
Os01g0275600	1.66205	1.17606e-108	up	#N/A	#N/A	#N/A	#N/A	#N/A	#N/A	#N/A	#N/A	#N/A	#N/A	#N/A	#N/A	#N/A	#N/A	#N/A	#N/A	#N/A	#N/A	#N/A	#N/A	#N/A
Os01g0275800	#N/A	#N/A	#N/A	#N/A	#N/A	#N/A	#N/A	#N/A	#N/A	1.33985	7.94512e-06	up	#N/A	#N/A	#N/A	#N/A	#N/A	#N/A	#N/A	#N/A	#N/A	#N/A	#N/A	#N/A
Os01g0275900	#N/A	#N/A	#N/A	#N/A	#N/A	#N/A	#N/A	#N/A	#N/A	#N/A	#N/A	#N/A	-1.17187	0.000191038	down	#N/A	#N/A	#N/A	#N/A	#N/A	#N/A	1.71316	2.61347e-08	up
Os01g0276200	#N/A	#N/A	#N/A	#N/A	#N/A	#N/A	-1.13909	1.28079e-41	down	#N/A	#N/A	#N/A	#N/A	#N/A	#N/A	#N/A	#N/A	#N/A	#N/A	#N/A	#N/A	#N/A	#N/A	#N/A
Os01g0276300	1.05274	4.84087e-29	up	3.79171	2.03549e-129	up	#N/A	#N/A	#N/A	-3.31202	6.74971e-155	down	#N/A	#N/A	#N/A	-3.84926	1.17096e-176	down	5.37625	2.91146e-50	up	#N/A	#N/A	#N/A
Os01g0276600	#N/A	#N/A	#N/A	#N/A	#N/A	#N/A	1.1375	5.8486e-11	up	#N/A	#N/A	#N/A	#N/A	#N/A	#N/A	-1.07798	3.20641e-09	down	#N/A	#N/A	#N/A	#N/A	#N/A	#N/A
Os01g0276700	-2.32167	5.69978e-271	down	-1.05137	3.01505e-13	down	#N/A	#N/A	#N/A	#N/A	#N/A	#N/A	#N/A	#N/A	#N/A	#N/A	#N/A	#N/A	#N/A	#N/A	#N/A	-1.43603	7.04756e-51	down
Os01g0278000	-1.10106	3.10264e-27	down	#N/A	#N/A	#N/A	#N/A	#N/A	#N/A	-1.39283	1.92037e-22	down	-1.71223	4.47395e-38	down	#N/A	#N/A	#N/A	#N/A	#N/A	#N/A	#N/A	#N/A	#N/A
Os01g0278050	#N/A	#N/A	#N/A	#N/A	#N/A	#N/A	#N/A	#N/A	#N/A	8.19461	2.4471e-11	up	#N/A	#N/A	#N/A	7.40434	4.1359e-09	up	#N/A	#N/A	#N/A	#N/A	#N/A	#N/A
Os01g0278900	1.19636	4.35372e-05	up	#N/A	#N/A	#N/A	#N/A	#N/A	#N/A	1.26369	2.69569e-11	up	#N/A	#N/A	#N/A	1.79153	3.87124e-18	up	-1.54797	8.07243e-39	down	#N/A	#N/A	#N/A
Os01g0278950	#N/A	#N/A	#N/A	-1.45037	9.16174e-05	down	#N/A	#N/A	#N/A	#N/A	#N/A	#N/A	#N/A	#N/A	#N/A	#N/A	#N/A	#N/A	-1.51575	8.62051e-07	down	1.16	0.0156616	up
Os01g0279000	#N/A	#N/A	#N/A	-2.29681	1.56806e-13	down	#N/A	#N/A	#N/A	#N/A	#N/A	#N/A	#N/A	#N/A	#N/A	#N/A	#N/A	#N/A	-3.3956	4.82965e-37	down	-1.27115	0.0010457	down
Os01g0279100	-1.53469	7.55255e-49	down	#N/A	#N/A	#N/A	#N/A	#N/A	#N/A	1.64944	6.34819e-44	up	#N/A	#N/A	#N/A	#N/A	#N/A	#N/A	#N/A	#N/A	#N/A	-1.16675	2.52838e-23	down
Os01g0279200	#N/A	#N/A	#N/A	#N/A	#N/A	#N/A	-1.00853	3.38922e-33	down	-1.15721	2.55656e-31	down	#N/A	#N/A	#N/A	#N/A	#N/A	#N/A	#N/A	#N/A	#N/A	#N/A	#N/A	#N/A
Os01g0279400	1.08481	4.60072e-05	up	#N/A	#N/A	#N/A	#N/A	#N/A	#N/A	-2.87707	9.00329e-16	down	-1.19491	0.0116639	down	-1.46772	4.4623e-06	down	-1.59746	3.31366e-08	down	1.24951	0.00853574	up
Os01g0280200	#N/A	#N/A	#N/A	#N/A	#N/A	#N/A	#N/A	#N/A	#N/A	-6.96082	4.78315e-08	down	#N/A	#N/A	#N/A	-6.73349	1.09482e-07	down	#N/A	#N/A	#N/A	#N/A	#N/A	#N/A
Os01g0280400	#N/A	#N/A	#N/A	#N/A	#N/A	#N/A	-1.82168	5.71021e-76	down	#N/A	#N/A	#N/A	#N/A	#N/A	#N/A	#N/A	#N/A	#N/A	#N/A	#N/A	#N/A	#N/A	#N/A	#N/A
Os01g0280500	1.11821	2.1082e-20	up	1.33923	8.16865e-13	up	-1.10601	4.24287e-18	down	-1.26175	1.07136e-24	down	3.65519	4.68706e-63	up	#N/A	#N/A	#N/A	5.04944	1.28075e-45	up	#N/A	#N/A	#N/A
Os01g0281000	-1.62306	3.41671e-90	down	#N/A	#N/A	#N/A	#N/A	#N/A	#N/A	#N/A	#N/A	#N/A	#N/A	#N/A	#N/A	#N/A	#N/A	#N/A	#N/A	#N/A	#N/A	#N/A	#N/A	#N/A
Os01g0281100	#N/A	#N/A	#N/A	#N/A	#N/A	#N/A	-1.83766	6.81996e-17	down	-3.23388	7.16229e-36	down	#N/A	#N/A	#N/A	-3.37848	1.86164e-13	down	#N/A	#N/A	#N/A	-1.93329	0.00054316	down
Os01g0281600	#N/A	#N/A	#N/A	#N/A	#N/A	#N/A	1.34964	1.14507e-12	up	#N/A	#N/A	#N/A	#N/A	#N/A	#N/A	#N/A	#N/A	#N/A	-1.75588	8.80706e-38	down	1.14671	1.17368e-07	up
Os01g0282800	#N/A	#N/A	#N/A	-1.08585	9.47228e-12	down	#N/A	#N/A	#N/A	#N/A	#N/A	#N/A	-1.59059	2.63035e-29	down	#N/A	#N/A	#N/A	-1.3318	1.1129e-28	down	#N/A	#N/A	#N/A
Os01g0283300	#N/A	#N/A	#N/A	#N/A	#N/A	#N/A	1.3245	0.00391929	up	-1.15857	0.000122606	down	1.70169	2.90361e-05	up	#N/A	#N/A	#N/A	1.40453	3.7659e-14	up	2.94229	2.09803e-38	up
Os01g0283500	#N/A	#N/A	#N/A	#N/A	#N/A	#N/A	#N/A	#N/A	#N/A	-1.133	9.81609e-26	down	#N/A	#N/A	#N/A	#N/A	#N/A	#N/A	1.01401	5.41901e-13	up	#N/A	#N/A	#N/A
Os01g0284500	1.20427	2.20217e-15	up	#N/A	#N/A	#N/A	1.78418	2.04562e-40	up	1.87582	4.50107e-43	up	#N/A	#N/A	#N/A	#N/A	#N/A	#N/A	#N/A	#N/A	#N/A	#N/A	#N/A	#N/A
Os01g0284900	#N/A	#N/A	#N/A	#N/A	#N/A	#N/A	2.55331	0.000132599	up	#N/A	#N/A	#N/A	#N/A	#N/A	#N/A	#N/A	#N/A	#N/A	#N/A	#N/A	#N/A	2.9486	0.000178916	up
Os01g0285300	#N/A	#N/A	#N/A	-1.19997	3.72736e-15	down	2.60854	3.94766e-34	up	1.15869	6.15305e-06	up	#N/A	#N/A	#N/A	#N/A	#N/A	#N/A	-1.80295	3.40837e-48	down	1.6913	5.17106e-20	up
Os01g0286200	#N/A	#N/A	#N/A	#N/A	#N/A	#N/A	#N/A	#N/A	#N/A	-1.8937	0.000358319	down	#N/A	#N/A	#N/A	#N/A	#N/A	#N/A	#N/A	#N/A	#N/A	#N/A	#N/A	#N/A
Os01g0286500	#N/A	#N/A	#N/A	1.37286	0.0017728	up	#N/A	#N/A	#N/A	#N/A	#N/A	#N/A	#N/A	#N/A	#N/A	#N/A	#N/A	#N/A	#N/A	#N/A	#N/A	#N/A	#N/A	#N/A
Os01g0286900	-1.04888	6.90193e-11	down	#N/A	#N/A	#N/A	-1.24037	1.57634e-08	down	-1.7168	1.31031e-14	down	#N/A	#N/A	#N/A	-2.00808	9.04344e-09	down	#N/A	#N/A	#N/A	-1.48317	5.44142e-05	down
Os01g0287400	#N/A	#N/A	#N/A	-1.7746	0.000970433	down	#N/A	#N/A	#N/A	#N/A	#N/A	#N/A	#N/A	#N/A	#N/A	#N/A	#N/A	#N/A	#N/A	#N/A	#N/A	#N/A	#N/A	#N/A
Os01g0287600	#N/A	#N/A	#N/A	-1.59825	8.81833e-10	down	2.28451	7.59315e-07	up	#N/A	#N/A	#N/A	-2.71937	1.05421e-06	down	-1.31825	0.00099623	down	#N/A	#N/A	#N/A	#N/A	#N/A	#N/A
Os01g0287700	#N/A	#N/A	#N/A	#N/A	#N/A	#N/A	#N/A	#N/A	#N/A	2.22582	8.95009e-39	up	#N/A	#N/A	#N/A	1.4806	2.66428e-18	up	#N/A	#N/A	#N/A	#N/A	#N/A	#N/A
Os01g0288200	-1.0621	0.021941	down	#N/A	#N/A	#N/A	2.13226	1.90232e-07	up	2.5689	1.61649e-13	up	#N/A	#N/A	#N/A	#N/A	#N/A	#N/A	-1.32039	3.65509e-11	down	#N/A	#N/A	#N/A
Os01g0289600	-1.21367	8.39527e-09	down	#N/A	#N/A	#N/A	#N/A	#N/A	#N/A	#N/A	#N/A	#N/A	#N/A	#N/A	#N/A	#N/A	#N/A	#N/A	1.16998	0.00180307	up	#N/A	#N/A	#N/A
Os01g0290600	#N/A	#N/A	#N/A	-1.26199	2.1921e-09	down	1.59062	3.61827e-08	up	1.71693	1.17996e-09	up	-1.05786	1.68974e-08	down	1.06191	7.86726e-08	up	-1.4951	8.88607e-32	down	#N/A	#N/A	#N/A
Os01g0290650	#N/A	#N/A	#N/A	#N/A	#N/A	#N/A	#N/A	#N/A	#N/A	1.58952	0.00117138	up	#N/A	#N/A	#N/A	#N/A	#N/A	#N/A	#N/A	#N/A	#N/A	#N/A	#N/A	#N/A
Os01g0291500	#N/A	#N/A	#N/A	-2.58895	2.52642e-46	down	7.26454	5.9851e-12	up	#N/A	#N/A	#N/A	-5.20815	4.49218e-56	down	#N/A	#N/A	#N/A	-3.34447	5.13328e-123	down	3.13948	4.66305e-15	up
Os01g0292200	-1.454	3.30682e-26	down	#N/A	#N/A	#N/A	#N/A	#N/A	#N/A	#N/A	#N/A	#N/A	#N/A	#N/A	#N/A	#N/A	#N/A	#N/A	#N/A	#N/A	#N/A	#N/A	#N/A	#N/A
Os01g0293501	#N/A	#N/A	#N/A	#N/A	#N/A	#N/A	#N/A	#N/A	#N/A	#N/A	#N/A	#N/A	#N/A	#N/A	#N/A	#N/A	#N/A	#N/A	-9.70721	6.1552e-16	down	#N/A	#N/A	#N/A
Os01g0294500	#N/A	#N/A	#N/A	-3.42578	4.71857e-12	down	#N/A	#N/A	#N/A	#N/A	#N/A	#N/A	-7.72398	2.72277e-37	down	#N/A	#N/A	#N/A	-8.32339	2.06476e-43	down	#N/A	#N/A	#N/A
Os01g0294700	-2.2408	6.6731e-05	down	-1.01696	1.11938e-14	down	3.83652	9.43886e-14	up	2.60903	6.14992e-07	up	-2.86648	5.70046e-146	down	#N/A	#N/A	#N/A	-2.22435	4.83885e-110	down	#N/A	#N/A	#N/A
Os01g0295700	-1.08367	3.27894e-30	down	#N/A	#N/A	#N/A	#N/A	#N/A	#N/A	#N/A	#N/A	#N/A	#N/A	#N/A	#N/A	#N/A	#N/A	#N/A	#N/A	#N/A	#N/A	#N/A	#N/A	#N/A
Os01g0296450	-3.04547	3.34423e-88	down	-2.08591	1.19959e-35	down	1.02623	3.52207e-06	up	3.07924	3.60665e-77	up	-1.05496	9.54822e-21	down	#N/A	#N/A	#N/A	-1.76915	8.73214e-44	down	-1.46459	1.68153e-22	down
Os01g0296700	-2.7045	1.94224e-09	down	-2.66119	6.58493e-08	down	#N/A	#N/A	#N/A	2.64071	3.83748e-09	up	-1.32431	1.71917e-07	down	#N/A	#N/A	#N/A	-1.78381	8.85496e-06	down	-1.59109	7.90691e-05	down
Os01g0297200	#N/A	#N/A	#N/A	#N/A	#N/A	#N/A	1.38281	5.61364e-06	up	-2.39806	5.91897e-06	down	#N/A	#N/A	#N/A	-2.12968	1.54895e-10	down	#N/A	#N/A	#N/A	1.70569	0.00478771	up
Os01g0297700	-3.91908	6.06433e-07	down	-2.67915	1.22257e-32	down	1.86156	1.76788e-08	up	4.22553	6.87301e-71	up	#N/A	#N/A	#N/A	3.61259	7.0972e-116	up	#N/A	#N/A	#N/A	1.30324	8.32097e-22	up
Os01g0297950	#N/A	#N/A	#N/A	#N/A	#N/A	#N/A	#N/A	#N/A	#N/A	#N/A	#N/A	#N/A	#N/A	#N/A	#N/A	3.55469	0.000132727	up	#N/A	#N/A	#N/A	1.8643	0.00273861	up
Os01g0298500	#N/A	#N/A	#N/A	#N/A	#N/A	#N/A	#N/A	#N/A	#N/A	7.85524	8.93567e-11	up	#N/A	#N/A	#N/A	8.27621	1.33312e-11	up	#N/A	#N/A	#N/A	#N/A	#N/A	#N/A
Os01g0299100	2.45422	0.00067768	up	-1.44018	3.3037e-05	down	#N/A	#N/A	#N/A	-3.11001	7.53939e-05	down	#N/A	#N/A	#N/A	-1.86894	0.000388261	down	-2.20074	5.57016e-06	down	#N/A	#N/A	#N/A
Os01g0299200	#N/A	#N/A	#N/A	#N/A	#N/A	#N/A	#N/A	#N/A	#N/A	#N/A	#N/A	#N/A	#N/A	#N/A	#N/A	#N/A	#N/A	#N/A	1.64527	0.000103592	up	#N/A	#N/A	#N/A
Os01g0299400	#N/A	#N/A	#N/A	#N/A	#N/A	#N/A	#N/A	#N/A	#N/A	#N/A	#N/A	#N/A	#N/A	#N/A	#N/A	1.04287	8.91176e-11	up	#N/A	#N/A	#N/A	#N/A	#N/A	#N/A
Os01g0299500	#N/A	#N/A	#N/A	#N/A	#N/A	#N/A	#N/A	#N/A	#N/A	#N/A	#N/A	#N/A	#N/A	#N/A	#N/A	-1.34286	9.39603e-31	down	#N/A	#N/A	#N/A	#N/A	#N/A	#N/A
Os01g0301100	-1.32663	0.013349	down	#N/A	#N/A	#N/A	#N/A	#N/A	#N/A	#N/A	#N/A	#N/A	#N/A	#N/A	#N/A	#N/A	#N/A	#N/A	#N/A	#N/A	#N/A	#N/A	#N/A	#N/A
Os01g0302100	2.76231	2.82935e-18	up	1.06141	4.24972e-07	up	1.03146	3.20174e-08	up	-9.18087	2.19052e-14	down	#N/A	#N/A	#N/A	-10.4657	2.15812e-18	down	#N/A	#N/A	#N/A	#N/A	#N/A	#N/A
Os01g0303000	#N/A	#N/A	#N/A	#N/A	#N/A	#N/A	-2.28588	4.39013e-37	down	-4.07026	6.88684e-72	down	#N/A	#N/A	#N/A	-3.3845	7.00905e-16	down	#N/A	#N/A	#N/A	-1.55222	0.00483699	down
Os01g0303300	#N/A	#N/A	#N/A	4.20951	6.58169e-16	up	#N/A	#N/A	#N/A	#N/A	#N/A	#N/A	1.65829	5.41257e-05	up	#N/A	#N/A	#N/A	6.34493	5.10866e-13	up	1.13399	5.96161e-05	up
Os01g0303600	-1.10819	1.14618e-09	down	#N/A	#N/A	#N/A	#N/A	#N/A	#N/A	#N/A	#N/A	#N/A	#N/A	#N/A	#N/A	#N/A	#N/A	#N/A	#N/A	#N/A	#N/A	#N/A	#N/A	#N/A
Os01g0303800	#N/A	#N/A	#N/A	#N/A	#N/A	#N/A	1.25851	2.14047e-31	up	1.39533	2.20728e-41	up	#N/A	#N/A	#N/A	#N/A	#N/A	#N/A	1.06423	2.47042e-14	up	#N/A	#N/A	#N/A
Os01g0304000	1.08321	2.80964e-21	up	#N/A	#N/A	#N/A	-1.28349	8.96603e-24	down	#N/A	#N/A	#N/A	#N/A	#N/A	#N/A	#N/A	#N/A	#N/A	#N/A	#N/A	#N/A	#N/A	#N/A	#N/A
Os01g0304400	#N/A	#N/A	#N/A	#N/A	#N/A	#N/A	#N/A	#N/A	#N/A	#N/A	#N/A	#N/A	#N/A	#N/A	#N/A	#N/A	#N/A	#N/A	-1.26538	0.0158008	down	#N/A	#N/A	#N/A
Os01g0306400	-1.7556	6.02922e-70	down	#N/A	#N/A	#N/A	#N/A	#N/A	#N/A	#N/A	#N/A	#N/A	#N/A	#N/A	#N/A	#N/A	#N/A	#N/A	2.67942	1.27194e-22	up	-1.50357	5.87307e-24	down
Os01g0307686	#N/A	#N/A	#N/A	2.43121	3.08093e-08	up	2.43293	4.29994e-09	up	2.43779	5.11765e-11	up	6.02627	1.33375e-11	up	1.17643	3.32891e-06	up	3.06738	8.26684e-25	up	1.2179	3.84456e-08	up
Os01g0308600	#N/A	#N/A	#N/A	#N/A	#N/A	#N/A	#N/A	#N/A	#N/A	2.00925	5.5647e-53	up	#N/A	#N/A	#N/A	1.22348	2.59856e-27	up	1.01259	1.48219e-20	up	#N/A	#N/A	#N/A
Os01g0309800	#N/A	#N/A	#N/A	#N/A	#N/A	#N/A	1.92221	1.67507e-07	up	2.0688	5.04667e-10	up	#N/A	#N/A	#N/A	#N/A	#N/A	#N/A	-1.09514	4.64528e-07	down	#N/A	#N/A	#N/A
Os01g0310600	#N/A	#N/A	#N/A	1.72047	1.25508e-05	up	#N/A	#N/A	#N/A	-4.56384	8.59188e-08	down	#N/A	#N/A	#N/A	-5.45581	1.02823e-13	down	#N/A	#N/A	#N/A	#N/A	#N/A	#N/A
Os01g0311100	#N/A	#N/A	#N/A	#N/A	#N/A	#N/A	#N/A	#N/A	#N/A	#N/A	#N/A	#N/A	-1.69283	3.80199e-05	down	#N/A	#N/A	#N/A	#N/A	#N/A	#N/A	1.25588	0.0066979	up
Os01g0311400	#N/A	#N/A	#N/A	1.30035	0.00100288	up	1.03195	0.00461732	up	#N/A	#N/A	#N/A	#N/A	#N/A	#N/A	#N/A	#N/A	#N/A	#N/A	#N/A	#N/A	#N/A	#N/A	#N/A
Os01g0311600	#N/A	#N/A	#N/A	#N/A	#N/A	#N/A	#N/A	#N/A	#N/A	#N/A	#N/A	#N/A	#N/A	#N/A	#N/A	#N/A	#N/A	#N/A	-5.08738	1.1626e-05	down	#N/A	#N/A	#N/A
Os01g0311800	-2.42609	3.87212e-11	down	-2.63139	1.32026e-59	down	#N/A	#N/A	#N/A	2.68167	1.48909e-12	up	#N/A	#N/A	#N/A	#N/A	#N/A	#N/A	#N/A	#N/A	#N/A	-3.55644	1.18633e-130	down
Os01g0312500	-1.36817	2.29986e-26	down	#N/A	#N/A	#N/A	1.46225	1.47728e-29	up	1.41991	1.74947e-28	up	#N/A	#N/A	#N/A	#N/A	#N/A	#N/A	-1.43051	6.87331e-39	down	#N/A	#N/A	#N/A
Os01g0312800	#N/A	#N/A	#N/A	#N/A	#N/A	#N/A	#N/A	#N/A	#N/A	#N/A	#N/A	#N/A	#N/A	#N/A	#N/A	#N/A	#N/A	#N/A	-1.18099	0.0031108	down	#N/A	#N/A	#N/A
Os01g0313300	-2.77671	0	down	#N/A	#N/A	#N/A	#N/A	#N/A	#N/A	2.304	2.91655e-105	up	#N/A	#N/A	#N/A	#N/A	#N/A	#N/A	2.13385	3.20582e-64	up	-1.57136	5.4515e-44	down
Os01g0313600	#N/A	#N/A	#N/A	#N/A	#N/A	#N/A	3.08221	0.00238143	up	2.66895	0.00585	up	2.83994	2.68157e-22	up	3.1411	3.04552e-14	up	3.29374	1.9808e-17	up	3.59955	3.03975e-94	up
Os01g0314000	#N/A	#N/A	#N/A	#N/A	#N/A	#N/A	#N/A	#N/A	#N/A	-1.05757	1.60997e-08	down	#N/A	#N/A	#N/A	#N/A	#N/A	#N/A	#N/A	#N/A	#N/A	#N/A	#N/A	#N/A
Os01g0314800	#N/A	#N/A	#N/A	1.59164	2.02149e-25	up	1.06326	2.20747e-11	up	1.11559	2.71515e-13	up	2.79075	3.02735e-95	up	#N/A	#N/A	#N/A	2.3039	5.64061e-54	up	#N/A	#N/A	#N/A
Os01g0315600	#N/A	#N/A	#N/A	-2.36328	6.78432e-05	down	#N/A	#N/A	#N/A	#N/A	#N/A	#N/A	#N/A	#N/A	#N/A	3.76055	2.26882e-14	up	-1.33483	1.01719e-11	down	3.69239	4.67693e-16	up
Os01g0315700	#N/A	#N/A	#N/A	-1.82085	0.000253678	down	#N/A	#N/A	#N/A	#N/A	#N/A	#N/A	#N/A	#N/A	#N/A	2.68411	1.11127e-10	up	-1.39664	2.93922e-12	down	2.93828	1.07255e-12	up
Os01g0316100	#N/A	#N/A	#N/A	#N/A	#N/A	#N/A	#N/A	#N/A	#N/A	4.72236	1.33343e-25	up	3.44593	3.47497e-23	up	4.1196	4.13716e-60	up	3.14467	3.93476e-54	up	1.79852	3.7962e-28	up
Os01g0316600	#N/A	#N/A	#N/A	1.51727	1.63722e-21	up	#N/A	#N/A	#N/A	#N/A	#N/A	#N/A	#N/A	#N/A	#N/A	#N/A	#N/A	#N/A	1.58693	3.53782e-31	up	#N/A	#N/A	#N/A
Os01g0317500	#N/A	#N/A	#N/A	#N/A	#N/A	#N/A	#N/A	#N/A	#N/A	10.7845	1.34055e-19	up	#N/A	#N/A	#N/A	7.64004	4.52285e-19	up	#N/A	#N/A	#N/A	#N/A	#N/A	#N/A
Os01g0318202	-1.7712	2.53805e-74	down	#N/A	#N/A	#N/A	#N/A	#N/A	#N/A	#N/A	#N/A	#N/A	#N/A	#N/A	#N/A	#N/A	#N/A	#N/A	1.0115	1.92114e-09	up	#N/A	#N/A	#N/A
Os01g0318600	#N/A	#N/A	#N/A	#N/A	#N/A	#N/A	-1.02398	8.2059e-12	down	#N/A	#N/A	#N/A	#N/A	#N/A	#N/A	#N/A	#N/A	#N/A	#N/A	#N/A	#N/A	#N/A	#N/A	#N/A
Os01g0319200	#N/A	#N/A	#N/A	#N/A	#N/A	#N/A	#N/A	#N/A	#N/A	#N/A	#N/A	#N/A	#N/A	#N/A	#N/A	#N/A	#N/A	#N/A	-2.58051	2.51005e-13	down	#N/A	#N/A	#N/A
Os01g0320700	#N/A	#N/A	#N/A	#N/A	#N/A	#N/A	#N/A	#N/A	#N/A	-8.16461	2.33364e-11	down	#N/A	#N/A	#N/A	-8.84031	4.40923e-13	down	#N/A	#N/A	#N/A	#N/A	#N/A	#N/A
Os01g0322700	#N/A	#N/A	#N/A	1.8644	6.44818e-05	up	1.38528	0.000876928	up	#N/A	#N/A	#N/A	#N/A	#N/A	#N/A	-1.82802	8.2113e-05	down	#N/A	#N/A	#N/A	#N/A	#N/A	#N/A
Os01g0322800	#N/A	#N/A	#N/A	#N/A	#N/A	#N/A	-1.16682	1.99164e-27	down	#N/A	#N/A	#N/A	#N/A	#N/A	#N/A	#N/A	#N/A	#N/A	#N/A	#N/A	#N/A	#N/A	#N/A	#N/A
Os01g0323000	#N/A	#N/A	#N/A	#N/A	#N/A	#N/A	#N/A	#N/A	#N/A	#N/A	#N/A	#N/A	#N/A	#N/A	#N/A	#N/A	#N/A	#N/A	-1.00134	1.46602e-24	down	#N/A	#N/A	#N/A
Os01g0323100	#N/A	#N/A	#N/A	#N/A	#N/A	#N/A	4.0645	1.50293e-05	up	#N/A	#N/A	#N/A	#N/A	#N/A	#N/A	1.22193	0.00335558	up	#N/A	#N/A	#N/A	1.46634	0.000147102	up
Os01g0323300	#N/A	#N/A	#N/A	#N/A	#N/A	#N/A	#N/A	#N/A	#N/A	1.0646	2.50902e-09	up	#N/A	#N/A	#N/A	1.10106	6.01916e-06	up	#N/A	#N/A	#N/A	#N/A	#N/A	#N/A
Os01g0323500	#N/A	#N/A	#N/A	#N/A	#N/A	#N/A	#N/A	#N/A	#N/A	-7.61767	8.19282e-10	down	#N/A	#N/A	#N/A	-8.36521	1.44654e-11	down	#N/A	#N/A	#N/A	#N/A	#N/A	#N/A
Os01g0324400	#N/A	#N/A	#N/A	#N/A	#N/A	#N/A	#N/A	#N/A	#N/A	1.20628	1.04608e-07	up	#N/A	#N/A	#N/A	1.11744	0.000143024	up	1.2845	7.56213e-06	up	#N/A	#N/A	#N/A
Os01g0326100	#N/A	#N/A	#N/A	#N/A	#N/A	#N/A	#N/A	#N/A	#N/A	#N/A	#N/A	#N/A	-4.61749	1.77737e-06	down	#N/A	#N/A	#N/A	#N/A	#N/A	#N/A	#N/A	#N/A	#N/A
Os01g0326300	#N/A	#N/A	#N/A	#N/A	#N/A	#N/A	#N/A	#N/A	#N/A	#N/A	#N/A	#N/A	-3.30646	1.54428e-15	down	#N/A	#N/A	#N/A	#N/A	#N/A	#N/A	#N/A	#N/A	#N/A
Os01g0327000	#N/A	#N/A	#N/A	#N/A	#N/A	#N/A	1.9949	4.05679e-23	up	#N/A	#N/A	#N/A	#N/A	#N/A	#N/A	#N/A	#N/A	#N/A	#N/A	#N/A	#N/A	#N/A	#N/A	#N/A
Os01g0327400	#N/A	#N/A	#N/A	-1.6943	2.7418e-11	down	#N/A	#N/A	#N/A	#N/A	#N/A	#N/A	-2.02245	3.95816e-11	down	2.02927	7.67591e-21	up	-1.2109	2.92941e-19	down	3.74153	2.14733e-46	up
Os01g0328300	#N/A	#N/A	#N/A	#N/A	#N/A	#N/A	#N/A	#N/A	#N/A	-1.06745	2.46537e-16	down	#N/A	#N/A	#N/A	#N/A	#N/A	#N/A	#N/A	#N/A	#N/A	#N/A	#N/A	#N/A
Os01g0329300	#N/A	#N/A	#N/A	1.64112	0.00179952	up	2.07364	0.000172117	up	#N/A	#N/A	#N/A	#N/A	#N/A	#N/A	#N/A	#N/A	#N/A	#N/A	#N/A	#N/A	#N/A	#N/A	#N/A
Os01g0329400	#N/A	#N/A	#N/A	1.50408	1.39829e-33	up	#N/A	#N/A	#N/A	-1.48232	6.61923e-57	down	#N/A	#N/A	#N/A	#N/A	#N/A	#N/A	#N/A	#N/A	#N/A	#N/A	#N/A	#N/A
Os01g0329800	#N/A	#N/A	#N/A	#N/A	#N/A	#N/A	-1.45075	1.11326e-53	down	#N/A	#N/A	#N/A	#N/A	#N/A	#N/A	#N/A	#N/A	#N/A	#N/A	#N/A	#N/A	#N/A	#N/A	#N/A
Os01g0329900	1.33407	0.000162649	up	-1.53407	5.66957e-10	down	#N/A	#N/A	#N/A	-1.64611	8.59714e-06	down	-1.4818	7.70475e-05	down	#N/A	#N/A	#N/A	-2.37429	5.8757e-56	down	2.77073	1.38819e-17	up
Os01g0331100	#N/A	#N/A	#N/A	#N/A	#N/A	#N/A	#N/A	#N/A	#N/A	#N/A	#N/A	#N/A	#N/A	#N/A	#N/A	#N/A	#N/A	#N/A	-2.72153	1.35934e-07	down	#N/A	#N/A	#N/A
Os01g0332500	#N/A	#N/A	#N/A	1.30682	4.0326e-06	up	#N/A	#N/A	#N/A	#N/A	#N/A	#N/A	#N/A	#N/A	#N/A	#N/A	#N/A	#N/A	#N/A	#N/A	#N/A	#N/A	#N/A	#N/A
Os01g0333600	#N/A	#N/A	#N/A	#N/A	#N/A	#N/A	#N/A	#N/A	#N/A	#N/A	#N/A	#N/A	#N/A	#N/A	#N/A	#N/A	#N/A	#N/A	-4.52083	7.88364e-50	down	#N/A	#N/A	#N/A
Os01g0337160	-1.14842	1.26953e-06	down	#N/A	#N/A	#N/A	#N/A	#N/A	#N/A	-6.91701	1.80457e-08	down	#N/A	#N/A	#N/A	-5.47554	6.18794e-09	down	#N/A	#N/A	#N/A	#N/A	#N/A	#N/A
Os01g0337500	#N/A	#N/A	#N/A	#N/A	#N/A	#N/A	#N/A	#N/A	#N/A	#N/A	#N/A	#N/A	1.35748	0.0042018	up	1.78443	4.93057e-19	up	3.07481	1.01923e-46	up	3.49374	4.00041e-15	up
Os01g0338600	-1.41513	9.62112e-16	down	#N/A	#N/A	#N/A	1.10587	8.83637e-09	up	1.54375	1.11298e-19	up	#N/A	#N/A	#N/A	#N/A	#N/A	#N/A	#N/A	#N/A	#N/A	#N/A	#N/A	#N/A
Os01g0341000	#N/A	#N/A	#N/A	#N/A	#N/A	#N/A	#N/A	#N/A	#N/A	-1.01554	0.000159704	down	#N/A	#N/A	#N/A	#N/A	#N/A	#N/A	#N/A	#N/A	#N/A	1.25073	1.42822e-06	up
Os01g0341200	#N/A	#N/A	#N/A	#N/A	#N/A	#N/A	#N/A	#N/A	#N/A	-3.98267	2.18699e-13	down	#N/A	#N/A	#N/A	-2.28218	1.67448e-10	down	-1.69184	9.99177e-06	down	#N/A	#N/A	#N/A
Os01g0341750	#N/A	#N/A	#N/A	-2.27602	0.000756768	down	#N/A	#N/A	#N/A	#N/A	#N/A	#N/A	#N/A	#N/A	#N/A	#N/A	#N/A	#N/A	#N/A	#N/A	#N/A	#N/A	#N/A	#N/A
Os01g0342750	#N/A	#N/A	#N/A	#N/A	#N/A	#N/A	1.68975	4.54515e-08	up	#N/A	#N/A	#N/A	#N/A	#N/A	#N/A	1.3105	1.95787e-08	up	3.18198	2.38905e-37	up	3.02811	3.16129e-31	up
Os01g0342900	-3.83543	4.17556e-273	down	-1.96777	8.03136e-27	down	1.49302	3.51416e-27	up	2.7978	3.10406e-96	up	1.96016	3.4712e-07	up	#N/A	#N/A	#N/A	4.02487	1.51354e-57	up	-2.02359	1.03783e-55	down
Os01g0343200	1.78955	5.08596e-26	up	#N/A	#N/A	#N/A	#N/A	#N/A	#N/A	-2.40573	2.4769e-41	down	#N/A	#N/A	#N/A	#N/A	#N/A	#N/A	#N/A	#N/A	#N/A	1.31045	4.73184e-10	up
Os01g0343300	#N/A	#N/A	#N/A	#N/A	#N/A	#N/A	#N/A	#N/A	#N/A	-1.03511	1.15129e-10	down	#N/A	#N/A	#N/A	#N/A	#N/A	#N/A	#N/A	#N/A	#N/A	#N/A	#N/A	#N/A
Os01g0346400	#N/A	#N/A	#N/A	#N/A	#N/A	#N/A	#N/A	#N/A	#N/A	-9.72989	4.1344e-16	down	#N/A	#N/A	#N/A	-9.81241	3.38867e-16	down	#N/A	#N/A	#N/A	#N/A	#N/A	#N/A
Os01g0346900	#N/A	#N/A	#N/A	#N/A	#N/A	#N/A	-1.20641	0.0220154	down	#N/A	#N/A	#N/A	#N/A	#N/A	#N/A	1.60322	0.0011327	up	-1.70246	3.71506e-10	down	1.13355	0.00797068	up
Os01g0347000	1.60945	0.000715778	up	#N/A	#N/A	#N/A	#N/A	#N/A	#N/A	#N/A	#N/A	#N/A	#N/A	#N/A	#N/A	#N/A	#N/A	#N/A	#N/A	#N/A	#N/A	1.12149	0.00792789	up
Os01g0347200	#N/A	#N/A	#N/A	-2.16177	0.00105565	down	#N/A	#N/A	#N/A	#N/A	#N/A	#N/A	#N/A	#N/A	#N/A	#N/A	#N/A	#N/A	#N/A	#N/A	#N/A	#N/A	#N/A	#N/A
Os01g0347600	#N/A	#N/A	#N/A	-3.12067	1.42589e-06	down	#N/A	#N/A	#N/A	#N/A	#N/A	#N/A	#N/A	#N/A	#N/A	#N/A	#N/A	#N/A	-3.57356	5.8926e-13	down	#N/A	#N/A	#N/A
Os01g0348000	#N/A	#N/A	#N/A	#N/A	#N/A	#N/A	#N/A	#N/A	#N/A	7.81696	4.7066e-10	up	#N/A	#N/A	#N/A	4.94012	2.17869e-05	up	#N/A	#N/A	#N/A	#N/A	#N/A	#N/A
Os01g0348600	1.0742	6.7567e-38	up	#N/A	#N/A	#N/A	#N/A	#N/A	#N/A	#N/A	#N/A	#N/A	#N/A	#N/A	#N/A	#N/A	#N/A	#N/A	#N/A	#N/A	#N/A	#N/A	#N/A	#N/A
Os01g0348800	#N/A	#N/A	#N/A	-3.62776	1.83495e-78	down	1.95967	2.77513e-10	up	4.2245	9.60159e-104	up	-1.59417	7.55437e-37	down	4.41528	6.30773e-188	up	-1.77398	4.22087e-59	down	2.18336	3.29848e-111	up
Os01g0348900	-1.63245	2.37421e-76	down	#N/A	#N/A	#N/A	1.5932	8.54504e-65	up	#N/A	#N/A	#N/A	#N/A	#N/A	#N/A	#N/A	#N/A	#N/A	1.3661	5.8215e-64	up	#N/A	#N/A	#N/A
Os01g0349000	-1.05873	5.19885e-13	down	#N/A	#N/A	#N/A	#N/A	#N/A	#N/A	-6.76757	2.11027e-19	down	#N/A	#N/A	#N/A	-8.65031	9.19112e-17	down	#N/A	#N/A	#N/A	#N/A	#N/A	#N/A
Os01g0349600	#N/A	#N/A	#N/A	#N/A	#N/A	#N/A	#N/A	#N/A	#N/A	-7.63802	4.96852e-25	down	#N/A	#N/A	#N/A	-7.80263	1.55247e-31	down	#N/A	#N/A	#N/A	#N/A	#N/A	#N/A
Os01g0349800	1.7883	0.000761874	up	#N/A	#N/A	#N/A	#N/A	#N/A	#N/A	#N/A	#N/A	#N/A	1.36258	0.00260327	up	#N/A	#N/A	#N/A	#N/A	#N/A	#N/A	#N/A	#N/A	#N/A
Os01g0351100	#N/A	#N/A	#N/A	#N/A	#N/A	#N/A	#N/A	#N/A	#N/A	-2.59975	2.75819e-13	down	#N/A	#N/A	#N/A	-2.32677	1.35966e-07	down	#N/A	#N/A	#N/A	#N/A	#N/A	#N/A
Os01g0351800	#N/A	#N/A	#N/A	#N/A	#N/A	#N/A	#N/A	#N/A	#N/A	2.54309	8.39831e-52	up	#N/A	#N/A	#N/A	1.2273	1.69747e-12	up	#N/A	#N/A	#N/A	#N/A	#N/A	#N/A
Os01g0353900	#N/A	#N/A	#N/A	#N/A	#N/A	#N/A	#N/A	#N/A	#N/A	-4.30728	8.01952e-10	down	#N/A	#N/A	#N/A	-5.85509	1.67244e-58	down	#N/A	#N/A	#N/A	#N/A	#N/A	#N/A
Os01g0354700	#N/A	#N/A	#N/A	#N/A	#N/A	#N/A	-1.10798	4.32368e-05	down	#N/A	#N/A	#N/A	#N/A	#N/A	#N/A	#N/A	#N/A	#N/A	#N/A	#N/A	#N/A	#N/A	#N/A	#N/A
Os01g0355100	#N/A	#N/A	#N/A	#N/A	#N/A	#N/A	#N/A	#N/A	#N/A	-1.01828	4.77247e-05	down	#N/A	#N/A	#N/A	#N/A	#N/A	#N/A	#N/A	#N/A	#N/A	#N/A	#N/A	#N/A
Os01g0356400	#N/A	#N/A	#N/A	#N/A	#N/A	#N/A	#N/A	#N/A	#N/A	#N/A	#N/A	#N/A	#N/A	#N/A	#N/A	#N/A	#N/A	#N/A	1.07191	1.41994e-28	up	#N/A	#N/A	#N/A
Os01g0356800	-1.05457	0.00267063	down	-1.58784	0.00449429	down	-1.17815	0.027079	down	-1.65165	0.00305628	down	#N/A	#N/A	#N/A	#N/A	#N/A	#N/A	1.43493	0.0123755	up	#N/A	#N/A	#N/A
Os01g0357100	#N/A	#N/A	#N/A	#N/A	#N/A	#N/A	#N/A	#N/A	#N/A	#N/A	#N/A	#N/A	#N/A	#N/A	#N/A	-1.49044	0.000407214	down	#N/A	#N/A	#N/A	#N/A	#N/A	#N/A
Os01g0357200	#N/A	#N/A	#N/A	-1.57905	2.33667e-09	down	#N/A	#N/A	#N/A	4.69921	7.93614e-209	up	#N/A	#N/A	#N/A	4.91516	4.72356e-151	up	#N/A	#N/A	#N/A	#N/A	#N/A	#N/A
Os01g0357400	#N/A	#N/A	#N/A	1.25044	5.93559e-14	up	1.57857	5.96814e-50	up	1.254	8.95595e-35	up	1.97289	1.29855e-75	up	#N/A	#N/A	#N/A	1.1594	5.59141e-22	up	#N/A	#N/A	#N/A
Os01g0357500	#N/A	#N/A	#N/A	1.304	1.03395e-07	up	1.9403	1.26621e-13	up	#N/A	#N/A	#N/A	2.12902	7.06176e-07	up	#N/A	#N/A	#N/A	#N/A	#N/A	#N/A	1.16926	6.47854e-06	up
Os01g0357900	#N/A	#N/A	#N/A	#N/A	#N/A	#N/A	#N/A	#N/A	#N/A	#N/A	#N/A	#N/A	#N/A	#N/A	#N/A	#N/A	#N/A	#N/A	-1.16925	1.25927e-43	down	#N/A	#N/A	#N/A
Os01g0358100	-1.08159	0.00330806	down	#N/A	#N/A	#N/A	3.96305	1.30433e-58	up	4.05107	1.98867e-66	up	#N/A	#N/A	#N/A	#N/A	#N/A	#N/A	#N/A	#N/A	#N/A	#N/A	#N/A	#N/A
Os01g0358300	#N/A	#N/A	#N/A	#N/A	#N/A	#N/A	#N/A	#N/A	#N/A	#N/A	#N/A	#N/A	#N/A	#N/A	#N/A	1.04706	0.00227544	up	#N/A	#N/A	#N/A	#N/A	#N/A	#N/A
Os01g0359400	-3.7738	7.19335e-08	down	-2.13231	6.5994e-24	down	4.94483	8.43709e-15	up	#N/A	#N/A	#N/A	#N/A	#N/A	#N/A	-3.1393	1.08506e-12	down	#N/A	#N/A	#N/A	#N/A	#N/A	#N/A
Os01g0359800	#N/A	#N/A	#N/A	#N/A	#N/A	#N/A	#N/A	#N/A	#N/A	-9.09508	3.7639e-14	down	#N/A	#N/A	#N/A	-9.60758	1.49794e-15	down	#N/A	#N/A	#N/A	#N/A	#N/A	#N/A
Os01g0360100	#N/A	#N/A	#N/A	#N/A	#N/A	#N/A	#N/A	#N/A	#N/A	-7.42691	2.60784e-09	down	#N/A	#N/A	#N/A	-7.85165	4.97943e-10	down	#N/A	#N/A	#N/A	#N/A	#N/A	#N/A
Os01g0360200	1.22145	1.86272e-05	up	#N/A	#N/A	#N/A	#N/A	#N/A	#N/A	-1.10752	6.39628e-05	down	#N/A	#N/A	#N/A	#N/A	#N/A	#N/A	#N/A	#N/A	#N/A	1.24412	8.66485e-06	up
Os01g0361000	#N/A	#N/A	#N/A	#N/A	#N/A	#N/A	#N/A	#N/A	#N/A	-7.66485	7.46741e-43	down	#N/A	#N/A	#N/A	-7.14867	2.71856e-43	down	#N/A	#N/A	#N/A	#N/A	#N/A	#N/A
Os01g0361500	#N/A	#N/A	#N/A	#N/A	#N/A	#N/A	#N/A	#N/A	#N/A	-1.24454	0.00400951	down	#N/A	#N/A	#N/A	#N/A	#N/A	#N/A	-1.36827	1.42533e-05	down	#N/A	#N/A	#N/A
Os01g0362100	#N/A	#N/A	#N/A	#N/A	#N/A	#N/A	#N/A	#N/A	#N/A	-1.30868	8.89611e-22	down	#N/A	#N/A	#N/A	-1.21015	1.66122e-23	down	#N/A	#N/A	#N/A	#N/A	#N/A	#N/A
Os01g0362400	#N/A	#N/A	#N/A	#N/A	#N/A	#N/A	#N/A	#N/A	#N/A	-8.3611	3.4953e-12	down	#N/A	#N/A	#N/A	-9.78419	3.8796e-16	down	#N/A	#N/A	#N/A	#N/A	#N/A	#N/A
Os01g0362533	#N/A	#N/A	#N/A	#N/A	#N/A	#N/A	#N/A	#N/A	#N/A	-8.60456	8.60896e-17	down	#N/A	#N/A	#N/A	-6.61763	1.21864e-25	down	#N/A	#N/A	#N/A	#N/A	#N/A	#N/A
Os01g0363300	#N/A	#N/A	#N/A	#N/A	#N/A	#N/A	#N/A	#N/A	#N/A	1.46784	3.37471e-25	up	#N/A	#N/A	#N/A	#N/A	#N/A	#N/A	1.69497	1.20288e-30	up	#N/A	#N/A	#N/A
Os01g0363600	#N/A	#N/A	#N/A	#N/A	#N/A	#N/A	-1.10809	6.1245e-05	down	-1.14433	7.06384e-06	down	#N/A	#N/A	#N/A	#N/A	#N/A	#N/A	#N/A	#N/A	#N/A	#N/A	#N/A	#N/A
Os01g0363900	#N/A	#N/A	#N/A	#N/A	#N/A	#N/A	#N/A	#N/A	#N/A	-1.0038	2.65866e-23	down	#N/A	#N/A	#N/A	#N/A	#N/A	#N/A	#N/A	#N/A	#N/A	#N/A	#N/A	#N/A
Os01g0364100	#N/A	#N/A	#N/A	#N/A	#N/A	#N/A	#N/A	#N/A	#N/A	#N/A	#N/A	#N/A	#N/A	#N/A	#N/A	-1.22707	0.000426491	down	#N/A	#N/A	#N/A	#N/A	#N/A	#N/A
Os01g0364450	#N/A	#N/A	#N/A	#N/A	#N/A	#N/A	#N/A	#N/A	#N/A	11.0227	2.37202e-20	up	#N/A	#N/A	#N/A	10.3702	3.07986e-18	up	#N/A	#N/A	#N/A	#N/A	#N/A	#N/A
Os01g0364800	#N/A	#N/A	#N/A	#N/A	#N/A	#N/A	#N/A	#N/A	#N/A	10.1161	4.20654e-17	up	#N/A	#N/A	#N/A	9.43465	7.03347e-15	up	#N/A	#N/A	#N/A	#N/A	#N/A	#N/A
Os01g0364900	#N/A	#N/A	#N/A	1.22083	0.00644922	up	#N/A	#N/A	#N/A	#N/A	#N/A	#N/A	#N/A	#N/A	#N/A	#N/A	#N/A	#N/A	#N/A	#N/A	#N/A	#N/A	#N/A	#N/A
Os01g0366100	#N/A	#N/A	#N/A	#N/A	#N/A	#N/A	#N/A	#N/A	#N/A	-9.83883	1.16958e-16	down	#N/A	#N/A	#N/A	-8.23656	6.25174e-22	down	#N/A	#N/A	#N/A	#N/A	#N/A	#N/A
Os01g0367900	#N/A	#N/A	#N/A	#N/A	#N/A	#N/A	#N/A	#N/A	#N/A	-1.03993	7.90995e-36	down	#N/A	#N/A	#N/A	#N/A	#N/A	#N/A	#N/A	#N/A	#N/A	#N/A	#N/A	#N/A
Os01g0368000	#N/A	#N/A	#N/A	#N/A	#N/A	#N/A	#N/A	#N/A	#N/A	#N/A	#N/A	#N/A	#N/A	#N/A	#N/A	#N/A	#N/A	#N/A	-4.92972	1.74092e-20	down	#N/A	#N/A	#N/A
Os01g0369200	#N/A	#N/A	#N/A	#N/A	#N/A	#N/A	#N/A	#N/A	#N/A	#N/A	#N/A	#N/A	#N/A	#N/A	#N/A	#N/A	#N/A	#N/A	2.0556	4.52842e-28	up	-1.34503	3.89673e-22	down
Os01g0369600	#N/A	#N/A	#N/A	#N/A	#N/A	#N/A	#N/A	#N/A	#N/A	-5.6151	0.000143132	down	#N/A	#N/A	#N/A	-6.81549	4.4563e-19	down	#N/A	#N/A	#N/A	#N/A	#N/A	#N/A
Os01g0369700	#N/A	#N/A	#N/A	1.03024	1.53994e-09	up	2.83694	1.92011e-116	up	2.68901	3.58289e-111	up	3.18154	9.17585e-148	up	#N/A	#N/A	#N/A	2.28945	4.7086e-99	up	#N/A	#N/A	#N/A
Os01g0369900	#N/A	#N/A	#N/A	#N/A	#N/A	#N/A	#N/A	#N/A	#N/A	2.66348	6.5626e-06	up	1.50103	0.00316986	up	2.52126	1.87885e-05	up	#N/A	#N/A	#N/A	#N/A	#N/A	#N/A
Os01g0370000	#N/A	#N/A	#N/A	#N/A	#N/A	#N/A	#N/A	#N/A	#N/A	#N/A	#N/A	#N/A	#N/A	#N/A	#N/A	#N/A	#N/A	#N/A	#N/A	#N/A	#N/A	2.15159	0.000139771	up
Os01g0371200	1.3193	0.0009564	up	#N/A	#N/A	#N/A	#N/A	#N/A	#N/A	#N/A	#N/A	#N/A	#N/A	#N/A	#N/A	#N/A	#N/A	#N/A	#N/A	#N/A	#N/A	#N/A	#N/A	#N/A
Os01g0371400	#N/A	#N/A	#N/A	#N/A	#N/A	#N/A	#N/A	#N/A	#N/A	#N/A	#N/A	#N/A	#N/A	#N/A	#N/A	1.35088	0.0122451	up	#N/A	#N/A	#N/A	3.39385	2.79356e-06	up
Os01g0371500	#N/A	#N/A	#N/A	-4.02467	1.78484e-34	down	#N/A	#N/A	#N/A	2.56639	1.2874e-05	up	-3.64341	5.09754e-57	down	#N/A	#N/A	#N/A	-5.29434	2.68811e-137	down	#N/A	#N/A	#N/A
Os01g0372700	#N/A	#N/A	#N/A	#N/A	#N/A	#N/A	#N/A	#N/A	#N/A	#N/A	#N/A	#N/A	-1.25272	4.51858e-06	down	#N/A	#N/A	#N/A	#N/A	#N/A	#N/A	#N/A	#N/A	#N/A
Os01g0373700	#N/A	#N/A	#N/A	2.42601	0.000153121	up	3.94122	3.25458e-07	up	3.60664	1.94505e-06	up	4.53554	3.69126e-06	up	#N/A	#N/A	#N/A	4.55355	4.30374e-08	up	#N/A	#N/A	#N/A
Os01g0373800	#N/A	#N/A	#N/A	2.51216	0.000383946	up	6.40111	1.12571e-06	up	#N/A	#N/A	#N/A	#N/A	#N/A	#N/A	#N/A	#N/A	#N/A	5.78717	7.53964e-06	up	1.78663	0.00175042	up
Os01g0374000	#N/A	#N/A	#N/A	#N/A	#N/A	#N/A	#N/A	#N/A	#N/A	#N/A	#N/A	#N/A	#N/A	#N/A	#N/A	#N/A	#N/A	#N/A	-1.8681	0.00390959	down	#N/A	#N/A	#N/A
Os01g0376700	1.71428	5.24959e-34	up	#N/A	#N/A	#N/A	#N/A	#N/A	#N/A	-1.05467	2.36301e-16	down	#N/A	#N/A	#N/A	#N/A	#N/A	#N/A	#N/A	#N/A	#N/A	#N/A	#N/A	#N/A
Os01g0377000	#N/A	#N/A	#N/A	#N/A	#N/A	#N/A	#N/A	#N/A	#N/A	3.72621	7.68997e-16	up	#N/A	#N/A	#N/A	2.3662	3.05278e-06	up	#N/A	#N/A	#N/A	#N/A	#N/A	#N/A
Os01g0378100	#N/A	#N/A	#N/A	-2.46557	1.59277e-17	down	3.74718	2.46231e-07	up	#N/A	#N/A	#N/A	-2.68931	6.99811e-10	down	1.26172	0.000253886	up	-2.80524	1.22473e-55	down	3.11172	8.90544e-13	up
Os01g0379101	#N/A	#N/A	#N/A	#N/A	#N/A	#N/A	#N/A	#N/A	#N/A	-6.17225	4.88337e-16	down	#N/A	#N/A	#N/A	-5.47674	2.13202e-11	down	#N/A	#N/A	#N/A	#N/A	#N/A	#N/A
Os01g0379400	#N/A	#N/A	#N/A	#N/A	#N/A	#N/A	#N/A	#N/A	#N/A	1.01193	2.82421e-08	up	#N/A	#N/A	#N/A	#N/A	#N/A	#N/A	#N/A	#N/A	#N/A	#N/A	#N/A	#N/A
Os01g0380800	-2.91343	1.43096e-142	down	-1.21919	0.00469769	down	#N/A	#N/A	#N/A	3.86046	1.00132e-294	up	#N/A	#N/A	#N/A	2.6747	6.38317e-10	up	#N/A	#N/A	#N/A	#N/A	#N/A	#N/A
Os01g0382200	#N/A	#N/A	#N/A	#N/A	#N/A	#N/A	#N/A	#N/A	#N/A	#N/A	#N/A	#N/A	#N/A	#N/A	#N/A	#N/A	#N/A	#N/A	-1.56758	0.000613882	down	#N/A	#N/A	#N/A
Os01g0382450	#N/A	#N/A	#N/A	#N/A	#N/A	#N/A	#N/A	#N/A	#N/A	-5.50092	5.91159e-07	down	#N/A	#N/A	#N/A	-6.47855	4.37162e-07	down	#N/A	#N/A	#N/A	#N/A	#N/A	#N/A
Os01g0382700	1.08072	0.0180656	up	2.03962	0.000149198	up	#N/A	#N/A	#N/A	#N/A	#N/A	#N/A	#N/A	#N/A	#N/A	#N/A	#N/A	#N/A	#N/A	#N/A	#N/A	#N/A	#N/A	#N/A
Os01g0382900	#N/A	#N/A	#N/A	#N/A	#N/A	#N/A	#N/A	#N/A	#N/A	-7.51009	1.32436e-18	down	#N/A	#N/A	#N/A	-9.29432	8.81635e-15	down	#N/A	#N/A	#N/A	#N/A	#N/A	#N/A
Os01g0383100	#N/A	#N/A	#N/A	#N/A	#N/A	#N/A	#N/A	#N/A	#N/A	-6.75829	1.99847e-07	down	#N/A	#N/A	#N/A	-4.83151	2.00457e-08	down	#N/A	#N/A	#N/A	#N/A	#N/A	#N/A
Os01g0383700	#N/A	#N/A	#N/A	#N/A	#N/A	#N/A	1.04878	4.62087e-13	up	1.49001	3.00679e-43	up	2.10405	1.03928e-80	up	#N/A	#N/A	#N/A	1.29336	1.29799e-20	up	#N/A	#N/A	#N/A
Os01g0383900	#N/A	#N/A	#N/A	#N/A	#N/A	#N/A	#N/A	#N/A	#N/A	#N/A	#N/A	#N/A	#N/A	#N/A	#N/A	1.11913	4.74565e-12	up	#N/A	#N/A	#N/A	#N/A	#N/A	#N/A
Os01g0384800	-1.28006	2.4134e-15	down	#N/A	#N/A	#N/A	#N/A	#N/A	#N/A	1.16925	1.56365e-11	up	#N/A	#N/A	#N/A	#N/A	#N/A	#N/A	#N/A	#N/A	#N/A	#N/A	#N/A	#N/A
Os01g0385400	#N/A	#N/A	#N/A	#N/A	#N/A	#N/A	#N/A	#N/A	#N/A	#N/A	#N/A	#N/A	#N/A	#N/A	#N/A	#N/A	#N/A	#N/A	-2.26379	4.37209e-17	down	2.00966	0.00060121	up
Os01g0386500	-1.5572	2.87857e-38	down	#N/A	#N/A	#N/A	-1.1349	0.00369005	down	-5.34232	0.00167045	down	#N/A	#N/A	#N/A	-5.06389	0.0156098	down	#N/A	#N/A	#N/A	#N/A	#N/A	#N/A
Os01g0386600	-2.58829	2.02086e-68	down	-1.52157	1.48013e-07	down	-1.20274	1.08717e-05	down	-6.08248	2.06606e-15	down	#N/A	#N/A	#N/A	-5.14564	1.11743e-09	down	#N/A	#N/A	#N/A	#N/A	#N/A	#N/A
Os01g0387566	#N/A	#N/A	#N/A	#N/A	#N/A	#N/A	#N/A	#N/A	#N/A	4.63604	1.35372e-30	up	#N/A	#N/A	#N/A	5.50085	1.62158e-22	up	#N/A	#N/A	#N/A	#N/A	#N/A	#N/A
Os01g0388000	#N/A	#N/A	#N/A	#N/A	#N/A	#N/A	#N/A	#N/A	#N/A	1.22491	2.09004e-08	up	#N/A	#N/A	#N/A	#N/A	#N/A	#N/A	#N/A	#N/A	#N/A	#N/A	#N/A	#N/A
Os01g0388700	-3.39709	1.5045e-06	down	-2.86054	6.49991e-06	down	#N/A	#N/A	#N/A	3.05813	6.99042e-06	up	#N/A	#N/A	#N/A	3.79215	2.88857e-12	up	#N/A	#N/A	#N/A	1.59783	3.97353e-06	up
Os01g0389200	#N/A	#N/A	#N/A	#N/A	#N/A	#N/A	#N/A	#N/A	#N/A	#N/A	#N/A	#N/A	#N/A	#N/A	#N/A	2.30728	0.0010665	up	#N/A	#N/A	#N/A	1.52861	0.00760055	up
Os01g0390400	#N/A	#N/A	#N/A	#N/A	#N/A	#N/A	#N/A	#N/A	#N/A	-1.24654	1.02379e-20	down	#N/A	#N/A	#N/A	#N/A	#N/A	#N/A	#N/A	#N/A	#N/A	#N/A	#N/A	#N/A
Os01g0391100	#N/A	#N/A	#N/A	3.48683	1.00487e-139	up	1.64953	8.20224e-58	up	-1.24736	1.69565e-22	down	1.87494	3.18692e-32	up	-2.0707	2.4554e-49	down	3.22154	2.20263e-78	up	#N/A	#N/A	#N/A
Os01g0392600	#N/A	#N/A	#N/A	1.24938	1.33961e-12	up	#N/A	#N/A	#N/A	-2.91541	5.17932e-12	down	2.06261	1.18208e-05	up	-2.87511	6.07e-42	down	#N/A	#N/A	#N/A	#N/A	#N/A	#N/A
Os01g0393100	#N/A	#N/A	#N/A	#N/A	#N/A	#N/A	#N/A	#N/A	#N/A	#N/A	#N/A	#N/A	#N/A	#N/A	#N/A	#N/A	#N/A	#N/A	1.54973	6.26116e-10	up	#N/A	#N/A	#N/A
Os01g0393400	-1.4041	1.23744e-05	down	#N/A	#N/A	#N/A	#N/A	#N/A	#N/A	-1.36614	0.00684147	down	#N/A	#N/A	#N/A	-1.68785	0.00263065	down	#N/A	#N/A	#N/A	#N/A	#N/A	#N/A
Os01g0495701	#N/A	#N/A	#N/A	#N/A	#N/A	#N/A	-1.43089	7.15954e-06	down	-3.94417	0.000610575	down	#N/A	#N/A	#N/A	-5.00398	3.99814e-07	down	#N/A	#N/A	#N/A	#N/A	#N/A	#N/A
Os01g0498300	-1.47328	9.13388e-51	down	#N/A	#N/A	#N/A	#N/A	#N/A	#N/A	#N/A	#N/A	#N/A	#N/A	#N/A	#N/A	#N/A	#N/A	#N/A	1.81198	1.66874e-48	up	#N/A	#N/A	#N/A
Os01g0498802	-2.30663	3.84372e-108	down	-1.02381	0.00260997	down	#N/A	#N/A	#N/A	#N/A	#N/A	#N/A	#N/A	#N/A	#N/A	#N/A	#N/A	#N/A	#N/A	#N/A	#N/A	#N/A	#N/A	#N/A
Os01g0500100	#N/A	#N/A	#N/A	#N/A	#N/A	#N/A	#N/A	#N/A	#N/A	#N/A	#N/A	#N/A	#N/A	#N/A	#N/A	1.66243	0.00562465	up	#N/A	#N/A	#N/A	#N/A	#N/A	#N/A
Os01g0500400	#N/A	#N/A	#N/A	#N/A	#N/A	#N/A	#N/A	#N/A	#N/A	#N/A	#N/A	#N/A	#N/A	#N/A	#N/A	#N/A	#N/A	#N/A	-1.00369	7.39034e-05	down	#N/A	#N/A	#N/A
Os01g0500825	-1.25156	0.00186081	down	#N/A	#N/A	#N/A	#N/A	#N/A	#N/A	#N/A	#N/A	#N/A	#N/A	#N/A	#N/A	#N/A	#N/A	#N/A	#N/A	#N/A	#N/A	#N/A	#N/A	#N/A
Os01g0501800	#N/A	#N/A	#N/A	#N/A	#N/A	#N/A	#N/A	#N/A	#N/A	2.53004	3.75511e-06	up	#N/A	#N/A	#N/A	4.63342	1.64416e-21	up	-2.60034	3.48924e-77	down	2.05044	1.90577e-14	up
Os01g0502700	1.7544	7.63716e-07	up	#N/A	#N/A	#N/A	1.69316	5.97912e-15	up	1.04718	3.15294e-06	up	#N/A	#N/A	#N/A	#N/A	#N/A	#N/A	-1.12207	1.28122e-25	down	1.48677	3.94781e-22	up
Os01g0502800	#N/A	#N/A	#N/A	#N/A	#N/A	#N/A	#N/A	#N/A	#N/A	-1.21264	2.05474e-22	down	#N/A	#N/A	#N/A	-1.80776	4.98136e-35	down	#N/A	#N/A	#N/A	#N/A	#N/A	#N/A
Os01g0502900	#N/A	#N/A	#N/A	#N/A	#N/A	#N/A	#N/A	#N/A	#N/A	#N/A	#N/A	#N/A	#N/A	#N/A	#N/A	-1.31607	9.06959e-09	down	#N/A	#N/A	#N/A	#N/A	#N/A	#N/A
Os01g0503400	#N/A	#N/A	#N/A	-1.11804	0.000314999	down	#N/A	#N/A	#N/A	#N/A	#N/A	#N/A	-2.11078	9.20015e-10	down	#N/A	#N/A	#N/A	-2.58624	7.62674e-25	down	#N/A	#N/A	#N/A
Os01g0504100	-1.03773	1.24134e-10	down	#N/A	#N/A	#N/A	#N/A	#N/A	#N/A	#N/A	#N/A	#N/A	#N/A	#N/A	#N/A	#N/A	#N/A	#N/A	#N/A	#N/A	#N/A	-1.07716	2.00923e-06	down
Os01g0504500	#N/A	#N/A	#N/A	#N/A	#N/A	#N/A	#N/A	#N/A	#N/A	#N/A	#N/A	#N/A	#N/A	#N/A	#N/A	#N/A	#N/A	#N/A	1.16375	1.84552e-26	up	#N/A	#N/A	#N/A
Os01g0505500	#N/A	#N/A	#N/A	#N/A	#N/A	#N/A	-1.05436	1.33698e-08	down	#N/A	#N/A	#N/A	#N/A	#N/A	#N/A	#N/A	#N/A	#N/A	#N/A	#N/A	#N/A	#N/A	#N/A	#N/A
Os01g0505600	#N/A	#N/A	#N/A	#N/A	#N/A	#N/A	1.61601	2.74326e-07	up	#N/A	#N/A	#N/A	-1.2567	0.000113496	down	#N/A	#N/A	#N/A	-2.00856	8.34752e-19	down	#N/A	#N/A	#N/A
Os01g0505700	#N/A	#N/A	#N/A	#N/A	#N/A	#N/A	-1.11702	3.55989e-06	down	-1.10603	4.9688e-05	down	#N/A	#N/A	#N/A	#N/A	#N/A	#N/A	#N/A	#N/A	#N/A	#N/A	#N/A	#N/A
Os01g0507000	#N/A	#N/A	#N/A	#N/A	#N/A	#N/A	#N/A	#N/A	#N/A	1.27335	6.93865e-09	up	#N/A	#N/A	#N/A	#N/A	#N/A	#N/A	#N/A	#N/A	#N/A	#N/A	#N/A	#N/A
Os01g0507300	1.91377	7.30747e-41	up	#N/A	#N/A	#N/A	#N/A	#N/A	#N/A	-1.28612	1.86339e-14	down	#N/A	#N/A	#N/A	#N/A	#N/A	#N/A	#N/A	#N/A	#N/A	#N/A	#N/A	#N/A
Os01g0507700	2.09787	1.2795e-36	up	#N/A	#N/A	#N/A	1.1114	2.75686e-16	up	-2.86692	2.32705e-49	down	-1.81182	1.29323e-19	down	#N/A	#N/A	#N/A	-1.17608	4.0089e-20	down	3.10178	1.71856e-59	up
Os01g0508100	-1.52123	8.96668e-33	down	-1.39982	7.32132e-18	down	#N/A	#N/A	#N/A	1.24097	4.0987e-17	up	#N/A	#N/A	#N/A	#N/A	#N/A	#N/A	1.2543	1.08598e-20	up	-1.28126	1.91852e-28	down
Os01g0508300	#N/A	#N/A	#N/A	#N/A	#N/A	#N/A	#N/A	#N/A	#N/A	-3.7774	3.27173e-12	down	#N/A	#N/A	#N/A	-2.66949	3.71757e-08	down	#N/A	#N/A	#N/A	#N/A	#N/A	#N/A
Os01g0508500	-2.3498	6.07071e-06	down	#N/A	#N/A	#N/A	#N/A	#N/A	#N/A	#N/A	#N/A	#N/A	#N/A	#N/A	#N/A	#N/A	#N/A	#N/A	#N/A	#N/A	#N/A	#N/A	#N/A	#N/A
Os01g0509400	#N/A	#N/A	#N/A	#N/A	#N/A	#N/A	#N/A	#N/A	#N/A	1.10646	0.000350761	up	#N/A	#N/A	#N/A	#N/A	#N/A	#N/A	#N/A	#N/A	#N/A	#N/A	#N/A	#N/A
Os01g0509900	#N/A	#N/A	#N/A	#N/A	#N/A	#N/A	1.3388	2.13802e-11	up	1.66055	1.94648e-19	up	#N/A	#N/A	#N/A	#N/A	#N/A	#N/A	#N/A	#N/A	#N/A	#N/A	#N/A	#N/A
Os01g0510200	1.25745	1.24506e-17	up	1.92575	5.17802e-18	up	#N/A	#N/A	#N/A	#N/A	#N/A	#N/A	4.12618	9.79941e-114	up	#N/A	#N/A	#N/A	4.76563	1.48685e-191	up	#N/A	#N/A	#N/A
Os01g0510600	1.04447	2.48945e-07	up	#N/A	#N/A	#N/A	#N/A	#N/A	#N/A	#N/A	#N/A	#N/A	#N/A	#N/A	#N/A	#N/A	#N/A	#N/A	#N/A	#N/A	#N/A	#N/A	#N/A	#N/A
Os01g0511000	-2.24454	2.65677e-104	down	#N/A	#N/A	#N/A	#N/A	#N/A	#N/A	#N/A	#N/A	#N/A	#N/A	#N/A	#N/A	#N/A	#N/A	#N/A	#N/A	#N/A	#N/A	#N/A	#N/A	#N/A
Os01g0511100	#N/A	#N/A	#N/A	1.83998	3.53592e-61	up	1.42892	2.75446e-50	up	#N/A	#N/A	#N/A	1.28175	4.77402e-25	up	#N/A	#N/A	#N/A	2.14164	7.15866e-81	up	#N/A	#N/A	#N/A
Os01g0511800	#N/A	#N/A	#N/A	#N/A	#N/A	#N/A	1.44427	1.1639e-09	up	1.42312	1.37036e-09	up	#N/A	#N/A	#N/A	#N/A	#N/A	#N/A	#N/A	#N/A	#N/A	#N/A	#N/A	#N/A
Os01g0513400	#N/A	#N/A	#N/A	#N/A	#N/A	#N/A	#N/A	#N/A	#N/A	-1.23772	8.96856e-26	down	#N/A	#N/A	#N/A	#N/A	#N/A	#N/A	#N/A	#N/A	#N/A	#N/A	#N/A	#N/A
Os01g0513900	1.23088	0.000736308	up	#N/A	#N/A	#N/A	2.4972	1.16449e-31	up	1.82568	4.65106e-13	up	#N/A	#N/A	#N/A	#N/A	#N/A	#N/A	-1.10704	4.93556e-31	down	1.696	2.09636e-29	up
Os01g0514600	#N/A	#N/A	#N/A	-1.07518	6.01966e-08	down	2.15409	1.74341e-15	up	1.77526	4.30659e-08	up	#N/A	#N/A	#N/A	#N/A	#N/A	#N/A	-1.61616	1.48785e-30	down	1.19999	8.85421e-08	up
Os01g0518300	#N/A	#N/A	#N/A	#N/A	#N/A	#N/A	#N/A	#N/A	#N/A	1.83838	0.000351986	up	#N/A	#N/A	#N/A	#N/A	#N/A	#N/A	#N/A	#N/A	#N/A	#N/A	#N/A	#N/A
Os01g0518400	#N/A	#N/A	#N/A	1.27046	1.30722e-05	up	#N/A	#N/A	#N/A	#N/A	#N/A	#N/A	#N/A	#N/A	#N/A	#N/A	#N/A	#N/A	2.09542	2.07417e-06	up	-1.18548	3.32824e-06	down
Os01g0519700	#N/A	#N/A	#N/A	#N/A	#N/A	#N/A	#N/A	#N/A	#N/A	-1.23874	1.09525e-24	down	#N/A	#N/A	#N/A	-1.21388	1.22654e-14	down	#N/A	#N/A	#N/A	#N/A	#N/A	#N/A
Os01g0521200	#N/A	#N/A	#N/A	#N/A	#N/A	#N/A	#N/A	#N/A	#N/A	#N/A	#N/A	#N/A	#N/A	#N/A	#N/A	#N/A	#N/A	#N/A	1.05791	1.22766e-09	up	#N/A	#N/A	#N/A
Os01g0521250	#N/A	#N/A	#N/A	#N/A	#N/A	#N/A	#N/A	#N/A	#N/A	-1.10388	0.0043141	down	#N/A	#N/A	#N/A	#N/A	#N/A	#N/A	#N/A	#N/A	#N/A	#N/A	#N/A	#N/A
Os01g0521600	#N/A	#N/A	#N/A	#N/A	#N/A	#N/A	#N/A	#N/A	#N/A	#N/A	#N/A	#N/A	#N/A	#N/A	#N/A	#N/A	#N/A	#N/A	-1.72734	4.10173e-06	down	#N/A	#N/A	#N/A
Os01g0522400	#N/A	#N/A	#N/A	#N/A	#N/A	#N/A	#N/A	#N/A	#N/A	#N/A	#N/A	#N/A	#N/A	#N/A	#N/A	7.76061	4.51154e-10	up	1.80946	8.7499e-06	up	2.94713	2.04515e-09	up
Os01g0524100	#N/A	#N/A	#N/A	#N/A	#N/A	#N/A	#N/A	#N/A	#N/A	-2.03054	1.20153e-16	down	#N/A	#N/A	#N/A	-1.01259	0.00232433	down	#N/A	#N/A	#N/A	#N/A	#N/A	#N/A
Os01g0524251	#N/A	#N/A	#N/A	#N/A	#N/A	#N/A	#N/A	#N/A	#N/A	-1.35019	1.02166e-06	down	#N/A	#N/A	#N/A	#N/A	#N/A	#N/A	1.38973	0.00350869	up	#N/A	#N/A	#N/A
Os01g0524500	-1.47272	5.96993e-10	down	#N/A	#N/A	#N/A	1.80394	5.69992e-13	up	2.39458	2.62739e-27	up	#N/A	#N/A	#N/A	#N/A	#N/A	#N/A	#N/A	#N/A	#N/A	#N/A	#N/A	#N/A
Os01g0525350	#N/A	#N/A	#N/A	1.49856	9.27498e-09	up	1.25289	1.28171e-07	up	#N/A	#N/A	#N/A	#N/A	#N/A	#N/A	-1.72266	2.9352e-12	down	#N/A	#N/A	#N/A	#N/A	#N/A	#N/A
Os01g0525700	-2.5407	4.9048e-25	down	-1.268	1.59917e-05	down	#N/A	#N/A	#N/A	1.44017	1.47411e-06	up	#N/A	#N/A	#N/A	#N/A	#N/A	#N/A	-1.57221	2.46407e-10	down	#N/A	#N/A	#N/A
Os01g0525701	-1.68605	6.25173e-13	down	-1.35627	8.20964e-05	down	#N/A	#N/A	#N/A	1.11117	0.000141776	up	#N/A	#N/A	#N/A	#N/A	#N/A	#N/A	-1.10617	0.00111408	down	-1.94938	2.05356e-09	down
Os01g0525800	-2.37395	4.9763e-70	down	-1.77348	1.94818e-17	down	#N/A	#N/A	#N/A	#N/A	#N/A	#N/A	#N/A	#N/A	#N/A	#N/A	#N/A	#N/A	#N/A	#N/A	#N/A	#N/A	#N/A	#N/A
Os01g0527900	#N/A	#N/A	#N/A	#N/A	#N/A	#N/A	#N/A	#N/A	#N/A	#N/A	#N/A	#N/A	#N/A	#N/A	#N/A	-1.83344	0.000595949	down	#N/A	#N/A	#N/A	#N/A	#N/A	#N/A
Os01g0528800	#N/A	#N/A	#N/A	#N/A	#N/A	#N/A	#N/A	#N/A	#N/A	#N/A	#N/A	#N/A	2.04363	4.54702e-110	up	#N/A	#N/A	#N/A	1.79482	3.4287e-126	up	#N/A	#N/A	#N/A
Os01g0529800	-1.26812	1.24785e-27	down	-1.07444	4.35147e-15	down	1.14319	1.58022e-21	up	2.03561	4.48143e-62	up	#N/A	#N/A	#N/A	#N/A	#N/A	#N/A	#N/A	#N/A	#N/A	#N/A	#N/A	#N/A
Os01g0530650	-1.52255	1.64143e-07	down	#N/A	#N/A	#N/A	#N/A	#N/A	#N/A	-1.80472	0.000260087	down	-1.31803	0.0170335	down	#N/A	#N/A	#N/A	#N/A	#N/A	#N/A	#N/A	#N/A	#N/A
Os01g0532300	#N/A	#N/A	#N/A	4.54284	1.0544e-07	up	1.03812	0.016199	up	-2.42177	0.000603829	down	#N/A	#N/A	#N/A	-2.51234	2.24642e-06	down	#N/A	#N/A	#N/A	#N/A	#N/A	#N/A
Os01g0532800	1.0303	5.26992e-05	up	#N/A	#N/A	#N/A	#N/A	#N/A	#N/A	#N/A	#N/A	#N/A	#N/A	#N/A	#N/A	#N/A	#N/A	#N/A	#N/A	#N/A	#N/A	1.23873	0.00648915	up
Os01g0533900	#N/A	#N/A	#N/A	#N/A	#N/A	#N/A	1.10511	3.1654e-11	up	1.12603	2.15141e-13	up	#N/A	#N/A	#N/A	#N/A	#N/A	#N/A	#N/A	#N/A	#N/A	#N/A	#N/A	#N/A
Os01g0534800	#N/A	#N/A	#N/A	#N/A	#N/A	#N/A	#N/A	#N/A	#N/A	-1.09061	2.81953e-24	down	#N/A	#N/A	#N/A	#N/A	#N/A	#N/A	#N/A	#N/A	#N/A	#N/A	#N/A	#N/A
Os01g0535400	#N/A	#N/A	#N/A	1.03785	6.06248e-11	up	#N/A	#N/A	#N/A	#N/A	#N/A	#N/A	#N/A	#N/A	#N/A	#N/A	#N/A	#N/A	#N/A	#N/A	#N/A	#N/A	#N/A	#N/A
Os01g0537250	#N/A	#N/A	#N/A	#N/A	#N/A	#N/A	#N/A	#N/A	#N/A	3.72953	3.15381e-23	up	#N/A	#N/A	#N/A	4.07686	2.34004e-28	up	#N/A	#N/A	#N/A	#N/A	#N/A	#N/A
Os01g0540000	#N/A	#N/A	#N/A	#N/A	#N/A	#N/A	#N/A	#N/A	#N/A	#N/A	#N/A	#N/A	1.21652	0.00983053	up	#N/A	#N/A	#N/A	1.7821	0.00281667	up	#N/A	#N/A	#N/A
Os01g0541800	#N/A	#N/A	#N/A	#N/A	#N/A	#N/A	#N/A	#N/A	#N/A	#N/A	#N/A	#N/A	#N/A	#N/A	#N/A	#N/A	#N/A	#N/A	-1.37465	6.2837e-27	down	#N/A	#N/A	#N/A
Os01g0542700	-1.51356	3.01753e-13	down	#N/A	#N/A	#N/A	#N/A	#N/A	#N/A	#N/A	#N/A	#N/A	#N/A	#N/A	#N/A	#N/A	#N/A	#N/A	-1.61393	3.05902e-27	down	#N/A	#N/A	#N/A
Os01g0543100	#N/A	#N/A	#N/A	-1.25712	7.31693e-14	down	#N/A	#N/A	#N/A	#N/A	#N/A	#N/A	#N/A	#N/A	#N/A	#N/A	#N/A	#N/A	-1.22807	4.93871e-25	down	1.53633	5.32375e-24	up
Os01g0544450	#N/A	#N/A	#N/A	#N/A	#N/A	#N/A	#N/A	#N/A	#N/A	#N/A	#N/A	#N/A	-1.30118	2.61453e-28	down	#N/A	#N/A	#N/A	#N/A	#N/A	#N/A	#N/A	#N/A	#N/A
Os01g0545100	#N/A	#N/A	#N/A	#N/A	#N/A	#N/A	#N/A	#N/A	#N/A	#N/A	#N/A	#N/A	#N/A	#N/A	#N/A	#N/A	#N/A	#N/A	-2.49567	6.47409e-10	down	#N/A	#N/A	#N/A
Os01g0546400	-2.21666	1.52438e-19	down	#N/A	#N/A	#N/A	2.65993	1.79077e-28	up	2.82512	3.3168e-37	up	1.01274	5.91691e-09	up	#N/A	#N/A	#N/A	1.03573	5.48753e-09	up	#N/A	#N/A	#N/A
Os01g0546700	#N/A	#N/A	#N/A	#N/A	#N/A	#N/A	-1.05845	9.45151e-08	down	-1.36201	2.09355e-11	down	#N/A	#N/A	#N/A	#N/A	#N/A	#N/A	#N/A	#N/A	#N/A	#N/A	#N/A	#N/A
Os01g0546800	#N/A	#N/A	#N/A	#N/A	#N/A	#N/A	#N/A	#N/A	#N/A	#N/A	#N/A	#N/A	#N/A	#N/A	#N/A	#N/A	#N/A	#N/A	-1.11157	4.88993e-17	down	#N/A	#N/A	#N/A
Os01g0546900	#N/A	#N/A	#N/A	#N/A	#N/A	#N/A	#N/A	#N/A	#N/A	#N/A	#N/A	#N/A	#N/A	#N/A	#N/A	#N/A	#N/A	#N/A	1.04653	0.000102287	up	#N/A	#N/A	#N/A
Os01g0547000	#N/A	#N/A	#N/A	#N/A	#N/A	#N/A	#N/A	#N/A	#N/A	#N/A	#N/A	#N/A	#N/A	#N/A	#N/A	#N/A	#N/A	#N/A	-1.24375	2.14511e-16	down	1.12009	1.24887e-08	up
Os01g0547500	#N/A	#N/A	#N/A	#N/A	#N/A	#N/A	#N/A	#N/A	#N/A	#N/A	#N/A	#N/A	#N/A	#N/A	#N/A	#N/A	#N/A	#N/A	1.17076	2.40011e-05	up	#N/A	#N/A	#N/A
Os01g0547600	#N/A	#N/A	#N/A	#N/A	#N/A	#N/A	#N/A	#N/A	#N/A	3.07139	2.19076e-09	up	#N/A	#N/A	#N/A	#N/A	#N/A	#N/A	#N/A	#N/A	#N/A	-2.68607	1.13246e-07	down
Os01g0548600	#N/A	#N/A	#N/A	#N/A	#N/A	#N/A	#N/A	#N/A	#N/A	#N/A	#N/A	#N/A	#N/A	#N/A	#N/A	#N/A	#N/A	#N/A	1.72001	1.69345e-35	up	#N/A	#N/A	#N/A
Os01g0548750	#N/A	#N/A	#N/A	#N/A	#N/A	#N/A	#N/A	#N/A	#N/A	#N/A	#N/A	#N/A	#N/A	#N/A	#N/A	#N/A	#N/A	#N/A	1.71611	8.48337e-19	up	#N/A	#N/A	#N/A
Os01g0549300	#N/A	#N/A	#N/A	#N/A	#N/A	#N/A	#N/A	#N/A	#N/A	#N/A	#N/A	#N/A	#N/A	#N/A	#N/A	#N/A	#N/A	#N/A	2.26368	1.20922e-22	up	#N/A	#N/A	#N/A
Os01g0549700	#N/A	#N/A	#N/A	#N/A	#N/A	#N/A	-1.31453	2.40531e-62	down	-1.09995	9.11011e-23	down	#N/A	#N/A	#N/A	#N/A	#N/A	#N/A	#N/A	#N/A	#N/A	#N/A	#N/A	#N/A
Os01g0550300	#N/A	#N/A	#N/A	#N/A	#N/A	#N/A	#N/A	#N/A	#N/A	#N/A	#N/A	#N/A	#N/A	#N/A	#N/A	#N/A	#N/A	#N/A	#N/A	#N/A	#N/A	1.18536	5.47676e-27	up
Os01g0550600	#N/A	#N/A	#N/A	#N/A	#N/A	#N/A	1.18449	8.90922e-12	up	#N/A	#N/A	#N/A	#N/A	#N/A	#N/A	#N/A	#N/A	#N/A	#N/A	#N/A	#N/A	#N/A	#N/A	#N/A
Os01g0550800	#N/A	#N/A	#N/A	#N/A	#N/A	#N/A	#N/A	#N/A	#N/A	#N/A	#N/A	#N/A	#N/A	#N/A	#N/A	#N/A	#N/A	#N/A	-10.3817	3.5291e-18	down	#N/A	#N/A	#N/A
Os01g0551000	1.01913	0.00136623	up	#N/A	#N/A	#N/A	#N/A	#N/A	#N/A	#N/A	#N/A	#N/A	#N/A	#N/A	#N/A	#N/A	#N/A	#N/A	#N/A	#N/A	#N/A	#N/A	#N/A	#N/A
Os01g0551100	#N/A	#N/A	#N/A	#N/A	#N/A	#N/A	#N/A	#N/A	#N/A	#N/A	#N/A	#N/A	#N/A	#N/A	#N/A	#N/A	#N/A	#N/A	-1.7113	0.00146805	down	#N/A	#N/A	#N/A
Os01g0551800	1.01515	1.60022e-08	up	#N/A	#N/A	#N/A	#N/A	#N/A	#N/A	#N/A	#N/A	#N/A	#N/A	#N/A	#N/A	#N/A	#N/A	#N/A	#N/A	#N/A	#N/A	1.34688	9.40955e-17	up
Os01g0552300	#N/A	#N/A	#N/A	1.21726	6.60524e-12	up	#N/A	#N/A	#N/A	#N/A	#N/A	#N/A	#N/A	#N/A	#N/A	#N/A	#N/A	#N/A	1.40548	1.1711e-14	up	#N/A	#N/A	#N/A
Os01g0552500	#N/A	#N/A	#N/A	1.26577	7.52462e-09	up	#N/A	#N/A	#N/A	-2.51795	6.16905e-20	down	#N/A	#N/A	#N/A	-2.72649	1.78851e-26	down	#N/A	#N/A	#N/A	#N/A	#N/A	#N/A
Os01g0555100	#N/A	#N/A	#N/A	#N/A	#N/A	#N/A	#N/A	#N/A	#N/A	#N/A	#N/A	#N/A	#N/A	#N/A	#N/A	#N/A	#N/A	#N/A	-5.06513	1.79793e-09	down	#N/A	#N/A	#N/A
Os01g0555200	#N/A	#N/A	#N/A	#N/A	#N/A	#N/A	2.80486	1.74082e-17	up	1.82987	8.87284e-07	up	1.07448	0.0014501	up	#N/A	#N/A	#N/A	#N/A	#N/A	#N/A	1.00279	6.74025e-05	up
Os01g0555600	#N/A	#N/A	#N/A	#N/A	#N/A	#N/A	2.43082	1.45926e-34	up	#N/A	#N/A	#N/A	#N/A	#N/A	#N/A	#N/A	#N/A	#N/A	#N/A	#N/A	#N/A	1.35357	5.37052e-14	up
Os01g0556650	3.8994	4.84082e-06	up	-2.51858	9.47789e-23	down	#N/A	#N/A	#N/A	-4.575	2.06005e-06	down	#N/A	#N/A	#N/A	#N/A	#N/A	#N/A	-3.20633	2.31558e-57	down	5.27814	1.59914e-08	up
Os01g0556700	#N/A	#N/A	#N/A	-2.63203	0.000249392	down	#N/A	#N/A	#N/A	#N/A	#N/A	#N/A	#N/A	#N/A	#N/A	#N/A	#N/A	#N/A	-3.62999	2.67093e-09	down	#N/A	#N/A	#N/A
Os01g0556800	#N/A	#N/A	#N/A	#N/A	#N/A	#N/A	#N/A	#N/A	#N/A	1.69806	2.78958e-06	up	1.45761	3.24779e-05	up	1.24655	0.00127547	up	1.33905	0.000370595	up	#N/A	#N/A	#N/A
Os01g0557100	#N/A	#N/A	#N/A	1.21764	1.82133e-24	up	1.13994	1.90922e-30	up	1.31778	8.75773e-43	up	3.42266	1.89831e-214	up	#N/A	#N/A	#N/A	3.9767	5.61648e-297	up	#N/A	#N/A	#N/A
Os01g0557200	#N/A	#N/A	#N/A	#N/A	#N/A	#N/A	#N/A	#N/A	#N/A	#N/A	#N/A	#N/A	#N/A	#N/A	#N/A	6.44868	1.31936e-06	up	#N/A	#N/A	#N/A	1.86187	0.00386282	up
Os01g0557400	#N/A	#N/A	#N/A	#N/A	#N/A	#N/A	#N/A	#N/A	#N/A	9.22792	2.29954e-14	up	#N/A	#N/A	#N/A	8.74442	5.87048e-13	up	#N/A	#N/A	#N/A	#N/A	#N/A	#N/A
Os01g0558100	#N/A	#N/A	#N/A	1.40057	6.98429e-08	up	#N/A	#N/A	#N/A	-3.49477	6.01454e-37	down	#N/A	#N/A	#N/A	-2.33936	3.42189e-17	down	2.12812	6.58893e-06	up	#N/A	#N/A	#N/A
Os01g0558700	#N/A	#N/A	#N/A	#N/A	#N/A	#N/A	#N/A	#N/A	#N/A	#N/A	#N/A	#N/A	#N/A	#N/A	#N/A	#N/A	#N/A	#N/A	1.47331	0.0013447	up	#N/A	#N/A	#N/A
Os01g0558825	#N/A	#N/A	#N/A	#N/A	#N/A	#N/A	#N/A	#N/A	#N/A	6.99604	1.45363e-08	up	#N/A	#N/A	#N/A	4.94182	1.92791e-07	up	#N/A	#N/A	#N/A	#N/A	#N/A	#N/A
Os01g0559000	-1.70695	1.0715e-71	down	#N/A	#N/A	#N/A	#N/A	#N/A	#N/A	#N/A	#N/A	#N/A	#N/A	#N/A	#N/A	#N/A	#N/A	#N/A	#N/A	#N/A	#N/A	#N/A	#N/A	#N/A
Os01g0559200	#N/A	#N/A	#N/A	#N/A	#N/A	#N/A	-1.27134	3.98828e-25	down	-1.01407	1.0573e-20	down	#N/A	#N/A	#N/A	#N/A	#N/A	#N/A	#N/A	#N/A	#N/A	#N/A	#N/A	#N/A
Os01g0559525	#N/A	#N/A	#N/A	#N/A	#N/A	#N/A	#N/A	#N/A	#N/A	-2.30489	6.2005e-06	down	#N/A	#N/A	#N/A	#N/A	#N/A	#N/A	#N/A	#N/A	#N/A	#N/A	#N/A	#N/A
Os01g0559750	#N/A	#N/A	#N/A	#N/A	#N/A	#N/A	#N/A	#N/A	#N/A	#N/A	#N/A	#N/A	-1.02068	7.45694e-18	down	#N/A	#N/A	#N/A	#N/A	#N/A	#N/A	#N/A	#N/A	#N/A
Os01g0559900	#N/A	#N/A	#N/A	-1.11307	0.000674896	down	-1.22228	6.93178e-06	down	-1.29943	3.75948e-07	down	-1.46643	8.78699e-08	down	#N/A	#N/A	#N/A	-1.65317	6.11074e-09	down	#N/A	#N/A	#N/A
Os01g0561600	#N/A	#N/A	#N/A	2.13511	1.07032e-15	up	2.77406	1.96873e-25	up	2.51975	1.54947e-14	up	2.4371	1.36679e-14	up	1.50018	3.86545e-20	up	5.8245	7.58829e-73	up	1.80694	3.76155e-06	up
Os01g0561800	#N/A	#N/A	#N/A	#N/A	#N/A	#N/A	#N/A	#N/A	#N/A	1.10675	0.0249445	up	#N/A	#N/A	#N/A	#N/A	#N/A	#N/A	#N/A	#N/A	#N/A	-1.78728	0.0016032	down
Os01g0562400	#N/A	#N/A	#N/A	#N/A	#N/A	#N/A	#N/A	#N/A	#N/A	#N/A	#N/A	#N/A	#N/A	#N/A	#N/A	-1.15899	0.000231645	down	#N/A	#N/A	#N/A	#N/A	#N/A	#N/A
Os01g0563000	#N/A	#N/A	#N/A	-3.09416	0.000388195	down	#N/A	#N/A	#N/A	#N/A	#N/A	#N/A	#N/A	#N/A	#N/A	#N/A	#N/A	#N/A	-2.92781	1.02013e-07	down	#N/A	#N/A	#N/A
Os01g0563500	#N/A	#N/A	#N/A	#N/A	#N/A	#N/A	#N/A	#N/A	#N/A	-7.99341	3.55976e-11	down	#N/A	#N/A	#N/A	-7.02974	4.71955e-11	down	#N/A	#N/A	#N/A	#N/A	#N/A	#N/A
Os01g0564400	#N/A	#N/A	#N/A	#N/A	#N/A	#N/A	#N/A	#N/A	#N/A	-10.3204	4.5589e-18	down	#N/A	#N/A	#N/A	-11.0193	1.99562e-20	down	#N/A	#N/A	#N/A	#N/A	#N/A	#N/A
Os01g0565650	#N/A	#N/A	#N/A	#N/A	#N/A	#N/A	#N/A	#N/A	#N/A	#N/A	#N/A	#N/A	#N/A	#N/A	#N/A	-1.24272	2.25798e-15	down	#N/A	#N/A	#N/A	#N/A	#N/A	#N/A
Os01g0565900	#N/A	#N/A	#N/A	#N/A	#N/A	#N/A	#N/A	#N/A	#N/A	1.00783	1.1657e-18	up	#N/A	#N/A	#N/A	#N/A	#N/A	#N/A	#N/A	#N/A	#N/A	#N/A	#N/A	#N/A
Os01g0566000	1.9024	5.1736e-08	up	#N/A	#N/A	#N/A	-2.86983	1.00355e-11	down	-3.2749	2.838e-14	down	-1.47637	0.00828235	down	#N/A	#N/A	#N/A	#N/A	#N/A	#N/A	#N/A	#N/A	#N/A
Os01g0566100	-1.07737	1.7063e-32	down	#N/A	#N/A	#N/A	#N/A	#N/A	#N/A	#N/A	#N/A	#N/A	#N/A	#N/A	#N/A	#N/A	#N/A	#N/A	#N/A	#N/A	#N/A	#N/A	#N/A	#N/A
Os01g0566500	5.79465	5.66284e-06	up	#N/A	#N/A	#N/A	#N/A	#N/A	#N/A	-1.27621	0.0101219	down	#N/A	#N/A	#N/A	#N/A	#N/A	#N/A	#N/A	#N/A	#N/A	#N/A	#N/A	#N/A
Os01g0567200	#N/A	#N/A	#N/A	#N/A	#N/A	#N/A	#N/A	#N/A	#N/A	-6.61219	3.34315e-07	down	#N/A	#N/A	#N/A	-6.25014	1.84624e-06	down	#N/A	#N/A	#N/A	#N/A	#N/A	#N/A
Os01g0570800	#N/A	#N/A	#N/A	#N/A	#N/A	#N/A	#N/A	#N/A	#N/A	1.51992	3.75742e-33	up	#N/A	#N/A	#N/A	#N/A	#N/A	#N/A	1.16192	1.95573e-20	up	#N/A	#N/A	#N/A
Os01g0571166	#N/A	#N/A	#N/A	#N/A	#N/A	#N/A	#N/A	#N/A	#N/A	#N/A	#N/A	#N/A	#N/A	#N/A	#N/A	#N/A	#N/A	#N/A	-1.86094	0.000470309	down	#N/A	#N/A	#N/A
Os01g0571300	#N/A	#N/A	#N/A	2.40069	2.0423e-23	up	#N/A	#N/A	#N/A	#N/A	#N/A	#N/A	#N/A	#N/A	#N/A	-2.10399	2.83685e-21	down	#N/A	#N/A	#N/A	#N/A	#N/A	#N/A
Os01g0571700	#N/A	#N/A	#N/A	#N/A	#N/A	#N/A	#N/A	#N/A	#N/A	3.31693	7.38197e-196	up	#N/A	#N/A	#N/A	2.41707	5.98511e-141	up	#N/A	#N/A	#N/A	#N/A	#N/A	#N/A
Os01g0574800	#N/A	#N/A	#N/A	#N/A	#N/A	#N/A	#N/A	#N/A	#N/A	#N/A	#N/A	#N/A	-1.03174	2.63803e-16	down	#N/A	#N/A	#N/A	-1.01922	3.64654e-16	down	#N/A	#N/A	#N/A
Os01g0575200	#N/A	#N/A	#N/A	#N/A	#N/A	#N/A	2.89318	8.4469e-21	up	3.44428	4.22867e-36	up	#N/A	#N/A	#N/A	1.40017	1.42346e-14	up	#N/A	#N/A	#N/A	#N/A	#N/A	#N/A
Os01g0576050	#N/A	#N/A	#N/A	#N/A	#N/A	#N/A	#N/A	#N/A	#N/A	-7.29647	6.83862e-09	down	#N/A	#N/A	#N/A	-6.87777	4.81759e-08	down	#N/A	#N/A	#N/A	#N/A	#N/A	#N/A
Os01g0578200	#N/A	#N/A	#N/A	#N/A	#N/A	#N/A	#N/A	#N/A	#N/A	-8.94818	1.12215e-13	down	#N/A	#N/A	#N/A	-7.38993	3.80123e-09	down	#N/A	#N/A	#N/A	#N/A	#N/A	#N/A
Os01g0578500	#N/A	#N/A	#N/A	#N/A	#N/A	#N/A	#N/A	#N/A	#N/A	-8.82168	1.47513e-13	down	#N/A	#N/A	#N/A	-6.75625	2.1374e-14	down	#N/A	#N/A	#N/A	#N/A	#N/A	#N/A
Os01g0578700	#N/A	#N/A	#N/A	#N/A	#N/A	#N/A	#N/A	#N/A	#N/A	-8.44388	1.29808e-30	down	#N/A	#N/A	#N/A	-8.2026	5.00855e-35	down	#N/A	#N/A	#N/A	#N/A	#N/A	#N/A
Os01g0579600	#N/A	#N/A	#N/A	#N/A	#N/A	#N/A	#N/A	#N/A	#N/A	-1.84699	2.52478e-29	down	#N/A	#N/A	#N/A	-1.59038	1.00519e-17	down	-1.2357	1.93454e-11	down	#N/A	#N/A	#N/A
Os01g0579800	#N/A	#N/A	#N/A	#N/A	#N/A	#N/A	#N/A	#N/A	#N/A	1.03881	3.50987e-14	up	#N/A	#N/A	#N/A	1.14891	1.90272e-18	up	#N/A	#N/A	#N/A	#N/A	#N/A	#N/A
Os01g0580300	#N/A	#N/A	#N/A	#N/A	#N/A	#N/A	#N/A	#N/A	#N/A	-1.90477	2.50021e-12	down	#N/A	#N/A	#N/A	-1.89274	3.53364e-12	down	#N/A	#N/A	#N/A	#N/A	#N/A	#N/A
Os01g0580500	-2.98977	5.41267e-19	down	-1.85136	8.51213e-11	down	1.62601	0.000197027	up	#N/A	#N/A	#N/A	-1.21319	0.000535097	down	#N/A	#N/A	#N/A	-2.37568	6.736e-35	down	1.69701	1.62968e-06	up
Os01g0580800	-1.30868	1.65212e-50	down	#N/A	#N/A	#N/A	#N/A	#N/A	#N/A	1.5559	3.01269e-52	up	#N/A	#N/A	#N/A	#N/A	#N/A	#N/A	#N/A	#N/A	#N/A	#N/A	#N/A	#N/A
Os01g0581300	2.5233	0.000163198	up	#N/A	#N/A	#N/A	#N/A	#N/A	#N/A	#N/A	#N/A	#N/A	#N/A	#N/A	#N/A	#N/A	#N/A	#N/A	#N/A	#N/A	#N/A	1.59676	0.000979689	up
Os01g0581400	#N/A	#N/A	#N/A	#N/A	#N/A	#N/A	#N/A	#N/A	#N/A	#N/A	#N/A	#N/A	#N/A	#N/A	#N/A	#N/A	#N/A	#N/A	2.07791	0.000146257	up	#N/A	#N/A	#N/A
Os01g0581800	#N/A	#N/A	#N/A	2.65256	2.93018e-05	up	4.23327	2.1081e-07	up	#N/A	#N/A	#N/A	#N/A	#N/A	#N/A	#N/A	#N/A	#N/A	3.38645	1.94855e-09	up	3.28201	1.16679e-09	up
Os01g0583300	#N/A	#N/A	#N/A	#N/A	#N/A	#N/A	#N/A	#N/A	#N/A	-1.28172	0.00236234	down	#N/A	#N/A	#N/A	#N/A	#N/A	#N/A	#N/A	#N/A	#N/A	#N/A	#N/A	#N/A
Os01g0583900	#N/A	#N/A	#N/A	#N/A	#N/A	#N/A	#N/A	#N/A	#N/A	#N/A	#N/A	#N/A	#N/A	#N/A	#N/A	#N/A	#N/A	#N/A	#N/A	#N/A	#N/A	-2.86902	6.17903e-06	down
Os01g0584032	#N/A	#N/A	#N/A	#N/A	#N/A	#N/A	#N/A	#N/A	#N/A	#N/A	#N/A	#N/A	#N/A	#N/A	#N/A	#N/A	#N/A	#N/A	-2.63227	1.53174e-09	down	#N/A	#N/A	#N/A
Os01g0584100	#N/A	#N/A	#N/A	-1.2429	0.00330149	down	#N/A	#N/A	#N/A	#N/A	#N/A	#N/A	-2.42216	0.000246751	down	#N/A	#N/A	#N/A	-2.12345	3.3395e-09	down	1.99102	0.00555403	up
Os01g0584250	#N/A	#N/A	#N/A	#N/A	#N/A	#N/A	1.70711	5.98173e-06	up	#N/A	#N/A	#N/A	#N/A	#N/A	#N/A	#N/A	#N/A	#N/A	-1.60872	1.8042e-08	down	#N/A	#N/A	#N/A
Os01g0584900	#N/A	#N/A	#N/A	#N/A	#N/A	#N/A	#N/A	#N/A	#N/A	#N/A	#N/A	#N/A	2.00298	0.000622171	up	#N/A	#N/A	#N/A	1.48823	0.00992876	up	#N/A	#N/A	#N/A
Os01g0585200	#N/A	#N/A	#N/A	2.3858	0.00020472	up	#N/A	#N/A	#N/A	#N/A	#N/A	#N/A	#N/A	#N/A	#N/A	#N/A	#N/A	#N/A	5.22174	1.21384e-08	up	2.42209	1.77923e-07	up
Os01g0586900	-4.17383	5.32295e-36	down	-2.19246	3.53207e-08	down	#N/A	#N/A	#N/A	3.52846	2.81278e-22	up	#N/A	#N/A	#N/A	1.73406	3.9669e-05	up	#N/A	#N/A	#N/A	#N/A	#N/A	#N/A
Os01g0587300	1.10033	0.000334584	up	2.03829	7.80139e-14	up	1.30363	5.21963e-09	up	-1.85638	2.50428e-07	down	#N/A	#N/A	#N/A	-1.64988	5.52701e-12	down	#N/A	#N/A	#N/A	1.55392	9.08683e-05	up
Os01g0587400	1.19772	0.0101374	up	#N/A	#N/A	#N/A	#N/A	#N/A	#N/A	#N/A	#N/A	#N/A	#N/A	#N/A	#N/A	1.84318	6.59677e-07	up	1.1146	0.000218968	up	2.25414	1.58457e-10	up
Os01g0587500	#N/A	#N/A	#N/A	#N/A	#N/A	#N/A	#N/A	#N/A	#N/A	#N/A	#N/A	#N/A	#N/A	#N/A	#N/A	1.23948	0.0143779	up	#N/A	#N/A	#N/A	#N/A	#N/A	#N/A
Os01g0588000	#N/A	#N/A	#N/A	-1.48253	0.000593245	down	#N/A	#N/A	#N/A	#N/A	#N/A	#N/A	#N/A	#N/A	#N/A	#N/A	#N/A	#N/A	-1.48575	2.29476e-07	down	#N/A	#N/A	#N/A
Os01g0588100	#N/A	#N/A	#N/A	-3.28982	2.93322e-10	down	#N/A	#N/A	#N/A	#N/A	#N/A	#N/A	#N/A	#N/A	#N/A	#N/A	#N/A	#N/A	-6.16949	1.09925e-83	down	#N/A	#N/A	#N/A
Os01g0588400	#N/A	#N/A	#N/A	#N/A	#N/A	#N/A	1.49905	1.5093e-07	up	#N/A	#N/A	#N/A	#N/A	#N/A	#N/A	#N/A	#N/A	#N/A	#N/A	#N/A	#N/A	1.13045	2.09756e-06	up
Os01g0588900	#N/A	#N/A	#N/A	#N/A	#N/A	#N/A	#N/A	#N/A	#N/A	-1.24343	5.25475e-18	down	#N/A	#N/A	#N/A	#N/A	#N/A	#N/A	#N/A	#N/A	#N/A	#N/A	#N/A	#N/A
Os01g0589200	#N/A	#N/A	#N/A	#N/A	#N/A	#N/A	1.28974	0.000779967	up	1.61218	1.43734e-07	up	#N/A	#N/A	#N/A	1.74205	2.01746e-11	up	#N/A	#N/A	#N/A	1.46204	1.9019e-12	up
Os01g0590200	#N/A	#N/A	#N/A	#N/A	#N/A	#N/A	#N/A	#N/A	#N/A	1.18464	3.93796e-33	up	#N/A	#N/A	#N/A	1.39132	7.24755e-50	up	#N/A	#N/A	#N/A	#N/A	#N/A	#N/A
Os01g0590300	-1.30214	0.00962019	down	#N/A	#N/A	#N/A	#N/A	#N/A	#N/A	#N/A	#N/A	#N/A	#N/A	#N/A	#N/A	#N/A	#N/A	#N/A	#N/A	#N/A	#N/A	#N/A	#N/A	#N/A
Os01g0591000	2.47057	3.44527e-71	up	#N/A	#N/A	#N/A	#N/A	#N/A	#N/A	-1.84987	5.18709e-44	down	#N/A	#N/A	#N/A	-1.80366	3.20761e-48	down	-2.04987	5.60228e-70	down	#N/A	#N/A	#N/A
Os01g0591300	#N/A	#N/A	#N/A	1.07761	3.37203e-10	up	1.1905	2.14651e-16	up	1.40778	1.21899e-25	up	#N/A	#N/A	#N/A	#N/A	#N/A	#N/A	#N/A	#N/A	#N/A	#N/A	#N/A	#N/A
Os01g0592500	#N/A	#N/A	#N/A	-1.24852	0.015172	down	-1.64299	9.8635e-06	down	#N/A	#N/A	#N/A	#N/A	#N/A	#N/A	1.7708	1.89655e-06	up	#N/A	#N/A	#N/A	#N/A	#N/A	#N/A
Os01g0593200	#N/A	#N/A	#N/A	#N/A	#N/A	#N/A	#N/A	#N/A	#N/A	#N/A	#N/A	#N/A	#N/A	#N/A	#N/A	#N/A	#N/A	#N/A	#N/A	#N/A	#N/A	1.10065	3.44629e-13	up
Os01g0593700	#N/A	#N/A	#N/A	#N/A	#N/A	#N/A	#N/A	#N/A	#N/A	#N/A	#N/A	#N/A	#N/A	#N/A	#N/A	#N/A	#N/A	#N/A	1.47752	0.00118631	up	-1.17956	5.80557e-05	down
Os01g0594300	-1.51485	6.9506e-32	down	#N/A	#N/A	#N/A	2.13179	5.84156e-66	up	#N/A	#N/A	#N/A	-1.71475	8.07193e-44	down	-1.45025	3.08282e-32	down	-1.788	5.46379e-71	down	#N/A	#N/A	#N/A
Os01g0594500	#N/A	#N/A	#N/A	#N/A	#N/A	#N/A	-1.19376	0.00170525	down	#N/A	#N/A	#N/A	#N/A	#N/A	#N/A	#N/A	#N/A	#N/A	#N/A	#N/A	#N/A	-1.12911	0.00136967	down
Os01g0594800	#N/A	#N/A	#N/A	#N/A	#N/A	#N/A	#N/A	#N/A	#N/A	#N/A	#N/A	#N/A	#N/A	#N/A	#N/A	1.80071	0.00057256	up	1.02211	0.0160627	up	1.46555	0.0015247	up
Os01g0595201	1.60699	0.00365307	up	#N/A	#N/A	#N/A	-1.84122	0.00178943	down	-5.09051	5.75783e-06	down	#N/A	#N/A	#N/A	#N/A	#N/A	#N/A	-1.68171	0.00015089	down	#N/A	#N/A	#N/A
Os01g0595600	#N/A	#N/A	#N/A	#N/A	#N/A	#N/A	#N/A	#N/A	#N/A	5.62432	4.7027e-07	up	2.97137	1.14544e-06	up	#N/A	#N/A	#N/A	#N/A	#N/A	#N/A	#N/A	#N/A	#N/A
Os01g0596700	#N/A	#N/A	#N/A	2.05373	1.75268e-14	up	1.54273	4.75205e-11	up	1.34985	8.38666e-10	up	1.12017	2.29416e-07	up	#N/A	#N/A	#N/A	2.60031	9.38678e-12	up	#N/A	#N/A	#N/A
Os01g0597600	#N/A	#N/A	#N/A	#N/A	#N/A	#N/A	#N/A	#N/A	#N/A	#N/A	#N/A	#N/A	-2.64573	1.0587e-09	down	#N/A	#N/A	#N/A	-2.04662	7.41912e-05	down	#N/A	#N/A	#N/A
Os01g0597800	#N/A	#N/A	#N/A	#N/A	#N/A	#N/A	1.08093	6.62818e-30	up	1.855	1.44285e-61	up	1.03954	2.39246e-19	up	#N/A	#N/A	#N/A	2.16915	8.54788e-112	up	#N/A	#N/A	#N/A
Os01g0598200	#N/A	#N/A	#N/A	#N/A	#N/A	#N/A	#N/A	#N/A	#N/A	-1.11801	0.00270714	down	#N/A	#N/A	#N/A	#N/A	#N/A	#N/A	#N/A	#N/A	#N/A	#N/A	#N/A	#N/A
Os01g0598600	#N/A	#N/A	#N/A	#N/A	#N/A	#N/A	#N/A	#N/A	#N/A	#N/A	#N/A	#N/A	#N/A	#N/A	#N/A	-1.03191	9.57446e-21	down	#N/A	#N/A	#N/A	#N/A	#N/A	#N/A
Os01g0600900	#N/A	#N/A	#N/A	#N/A	#N/A	#N/A	#N/A	#N/A	#N/A	#N/A	#N/A	#N/A	#N/A	#N/A	#N/A	#N/A	#N/A	#N/A	-5.89082	1.09933e-38	down	#N/A	#N/A	#N/A
Os01g0601000	2.19499	1.24622e-17	up	1.71172	5.34362e-09	up	#N/A	#N/A	#N/A	-3.58493	5.88218e-28	down	#N/A	#N/A	#N/A	-2.72036	3.1168e-16	down	#N/A	#N/A	#N/A	#N/A	#N/A	#N/A
Os01g0601200	1.36765	1.0858e-07	up	#N/A	#N/A	#N/A	#N/A	#N/A	#N/A	-1.31717	1.56732e-07	down	#N/A	#N/A	#N/A	#N/A	#N/A	#N/A	#N/A	#N/A	#N/A	#N/A	#N/A	#N/A
Os01g0601625	#N/A	#N/A	#N/A	#N/A	#N/A	#N/A	#N/A	#N/A	#N/A	#N/A	#N/A	#N/A	#N/A	#N/A	#N/A	#N/A	#N/A	#N/A	1.43753	0.000374978	up	#N/A	#N/A	#N/A
Os01g0601651	#N/A	#N/A	#N/A	#N/A	#N/A	#N/A	#N/A	#N/A	#N/A	-6.68875	2.1935e-07	down	#N/A	#N/A	#N/A	#N/A	#N/A	#N/A	#N/A	#N/A	#N/A	#N/A	#N/A	#N/A
Os01g0603100	#N/A	#N/A	#N/A	#N/A	#N/A	#N/A	#N/A	#N/A	#N/A	#N/A	#N/A	#N/A	#N/A	#N/A	#N/A	1.38312	0.0135125	up	#N/A	#N/A	#N/A	#N/A	#N/A	#N/A
Os01g0603300	#N/A	#N/A	#N/A	#N/A	#N/A	#N/A	#N/A	#N/A	#N/A	-1.52676	2.63706e-20	down	#N/A	#N/A	#N/A	#N/A	#N/A	#N/A	#N/A	#N/A	#N/A	#N/A	#N/A	#N/A
Os01g0603700	#N/A	#N/A	#N/A	#N/A	#N/A	#N/A	#N/A	#N/A	#N/A	-1.03313	0.01528	down	#N/A	#N/A	#N/A	-1.63211	0.00436476	down	#N/A	#N/A	#N/A	#N/A	#N/A	#N/A
Os01g0604100	#N/A	#N/A	#N/A	#N/A	#N/A	#N/A	#N/A	#N/A	#N/A	-1.00258	0.000819586	down	#N/A	#N/A	#N/A	#N/A	#N/A	#N/A	#N/A	#N/A	#N/A	#N/A	#N/A	#N/A
Os01g0604500	#N/A	#N/A	#N/A	#N/A	#N/A	#N/A	#N/A	#N/A	#N/A	1.00624	0.000244094	up	#N/A	#N/A	#N/A	1.14827	0.000113038	up	#N/A	#N/A	#N/A	#N/A	#N/A	#N/A
Os01g0604600	#N/A	#N/A	#N/A	#N/A	#N/A	#N/A	#N/A	#N/A	#N/A	-1.74257	1.71926e-08	down	#N/A	#N/A	#N/A	-1.88202	2.10985e-09	down	1.05982	0.0242484	up	#N/A	#N/A	#N/A
Os01g0604900	#N/A	#N/A	#N/A	#N/A	#N/A	#N/A	#N/A	#N/A	#N/A	1.58003	4.9757e-10	up	#N/A	#N/A	#N/A	1.80237	1.04334e-11	up	#N/A	#N/A	#N/A	#N/A	#N/A	#N/A
Os01g0605100	#N/A	#N/A	#N/A	#N/A	#N/A	#N/A	#N/A	#N/A	#N/A	#N/A	#N/A	#N/A	1.43079	1.06515e-05	up	#N/A	#N/A	#N/A	2.30751	1.15972e-14	up	#N/A	#N/A	#N/A
Os01g0605500	2.31289	4.41878e-06	up	#N/A	#N/A	#N/A	2.53809	4.06233e-24	up	1.91796	1.2942e-11	up	#N/A	#N/A	#N/A	1.09227	2.55243e-12	up	-1.18467	1.70347e-24	down	1.7573	8.03063e-25	up
Os01g0605700	#N/A	#N/A	#N/A	#N/A	#N/A	#N/A	#N/A	#N/A	#N/A	#N/A	#N/A	#N/A	#N/A	#N/A	#N/A	#N/A	#N/A	#N/A	-1.987	3.44191e-05	down	#N/A	#N/A	#N/A
Os01g0606000	#N/A	#N/A	#N/A	#N/A	#N/A	#N/A	#N/A	#N/A	#N/A	#N/A	#N/A	#N/A	#N/A	#N/A	#N/A	#N/A	#N/A	#N/A	-2.20066	1.15886e-06	down	#N/A	#N/A	#N/A
Os01g0606400	#N/A	#N/A	#N/A	1.73232	4.92259e-05	up	1.44306	0.000208565	up	-6.51818	5.76148e-07	down	#N/A	#N/A	#N/A	-7.2494	6.27039e-09	down	#N/A	#N/A	#N/A	#N/A	#N/A	#N/A
Os01g0606900	-1.41021	1.22879e-49	down	#N/A	#N/A	#N/A	-1.00257	2.41108e-13	down	-1.53553	1.84161e-33	down	#N/A	#N/A	#N/A	-1.58378	6.38581e-19	down	2.92998	8.91959e-24	up	-1.00801	3.65949e-09	down
Os01g0607000	#N/A	#N/A	#N/A	#N/A	#N/A	#N/A	#N/A	#N/A	#N/A	-2.37368	2.3379e-06	down	#N/A	#N/A	#N/A	#N/A	#N/A	#N/A	-3.0188	1.43782e-13	down	#N/A	#N/A	#N/A
Os01g0607100	#N/A	#N/A	#N/A	#N/A	#N/A	#N/A	#N/A	#N/A	#N/A	#N/A	#N/A	#N/A	#N/A	#N/A	#N/A	-1.07044	0.000368364	down	#N/A	#N/A	#N/A	#N/A	#N/A	#N/A
Os01g0607200	1.19856	7.87224e-05	up	-2.32581	1.45326e-27	down	#N/A	#N/A	#N/A	-1.63512	5.66461e-07	down	-1.78228	2.22944e-08	down	#N/A	#N/A	#N/A	-2.79873	7.16662e-71	down	1.6837	1.95294e-07	up
Os01g0607300	#N/A	#N/A	#N/A	#N/A	#N/A	#N/A	#N/A	#N/A	#N/A	#N/A	#N/A	#N/A	#N/A	#N/A	#N/A	#N/A	#N/A	#N/A	-1.00926	1.05984e-06	down	#N/A	#N/A	#N/A
Os01g0607600	#N/A	#N/A	#N/A	#N/A	#N/A	#N/A	#N/A	#N/A	#N/A	#N/A	#N/A	#N/A	#N/A	#N/A	#N/A	#N/A	#N/A	#N/A	1.46024	2.65324e-13	up	#N/A	#N/A	#N/A
Os01g0607900	#N/A	#N/A	#N/A	#N/A	#N/A	#N/A	#N/A	#N/A	#N/A	#N/A	#N/A	#N/A	#N/A	#N/A	#N/A	#N/A	#N/A	#N/A	-1.69941	4.54474e-81	down	#N/A	#N/A	#N/A
Os01g0608900	#N/A	#N/A	#N/A	#N/A	#N/A	#N/A	#N/A	#N/A	#N/A	-1.50027	0.00328481	down	#N/A	#N/A	#N/A	#N/A	#N/A	#N/A	#N/A	#N/A	#N/A	#N/A	#N/A	#N/A
Os01g0609000	#N/A	#N/A	#N/A	-3.31633	3.18045e-15	down	-1.36864	0.0108428	down	#N/A	#N/A	#N/A	#N/A	#N/A	#N/A	#N/A	#N/A	#N/A	-4.36696	1.99533e-39	down	#N/A	#N/A	#N/A
Os01g0609200	#N/A	#N/A	#N/A	-2.41856	7.71916e-19	down	-1.31936	3.44171e-06	down	-1.15458	0.000249414	down	#N/A	#N/A	#N/A	#N/A	#N/A	#N/A	#N/A	#N/A	#N/A	#N/A	#N/A	#N/A
Os01g0609300	#N/A	#N/A	#N/A	#N/A	#N/A	#N/A	#N/A	#N/A	#N/A	-1.1072	4.23627e-21	down	#N/A	#N/A	#N/A	#N/A	#N/A	#N/A	#N/A	#N/A	#N/A	#N/A	#N/A	#N/A
Os01g0609700	#N/A	#N/A	#N/A	#N/A	#N/A	#N/A	#N/A	#N/A	#N/A	-2.15035	1.70423e-05	down	#N/A	#N/A	#N/A	-2.00716	0.000147171	down	#N/A	#N/A	#N/A	#N/A	#N/A	#N/A
Os01g0609900	1.4314	1.7801e-34	up	#N/A	#N/A	#N/A	1.08161	4.76878e-23	up	#N/A	#N/A	#N/A	#N/A	#N/A	#N/A	#N/A	#N/A	#N/A	#N/A	#N/A	#N/A	1.04336	2.35915e-20	up
Os01g0610300	2.17164	5.771e-45	up	#N/A	#N/A	#N/A	#N/A	#N/A	#N/A	-1.39143	3.54289e-16	down	#N/A	#N/A	#N/A	#N/A	#N/A	#N/A	#N/A	#N/A	#N/A	1.08795	4.09943e-09	up
Os01g0611100	1.46836	3.93426e-14	up	#N/A	#N/A	#N/A	-1.78716	2.95688e-16	down	-2.48169	8.30049e-31	down	#N/A	#N/A	#N/A	#N/A	#N/A	#N/A	#N/A	#N/A	#N/A	#N/A	#N/A	#N/A
Os01g0612900	#N/A	#N/A	#N/A	-1.19164	9.89706e-10	down	#N/A	#N/A	#N/A	#N/A	#N/A	#N/A	-1.41819	7.06085e-24	down	1.04824	3.89889e-09	up	#N/A	#N/A	#N/A	#N/A	#N/A	#N/A
Os01g0613500	#N/A	#N/A	#N/A	#N/A	#N/A	#N/A	#N/A	#N/A	#N/A	#N/A	#N/A	#N/A	#N/A	#N/A	#N/A	#N/A	#N/A	#N/A	-3.18163	1.41043e-06	down	#N/A	#N/A	#N/A
Os01g0613900	1.5198	6.21326e-13	up	#N/A	#N/A	#N/A	#N/A	#N/A	#N/A	#N/A	#N/A	#N/A	#N/A	#N/A	#N/A	#N/A	#N/A	#N/A	#N/A	#N/A	#N/A	#N/A	#N/A	#N/A
Os01g0615050	#N/A	#N/A	#N/A	#N/A	#N/A	#N/A	2.193	2.34816e-15	up	3.48018	1.02637e-56	up	-2.06482	1.20117e-53	down	1.21537	5.32326e-11	up	1.73496	6.02469e-23	up	#N/A	#N/A	#N/A
Os01g0615100	#N/A	#N/A	#N/A	#N/A	#N/A	#N/A	#N/A	#N/A	#N/A	#N/A	#N/A	#N/A	-2.59604	3.47594e-19	down	#N/A	#N/A	#N/A	#N/A	#N/A	#N/A	#N/A	#N/A	#N/A
Os01g0615200	#N/A	#N/A	#N/A	#N/A	#N/A	#N/A	1.69374	5.80316e-06	up	#N/A	#N/A	#N/A	#N/A	#N/A	#N/A	#N/A	#N/A	#N/A	-1.07371	0.000108872	down	#N/A	#N/A	#N/A
Os01g0615500	#N/A	#N/A	#N/A	#N/A	#N/A	#N/A	#N/A	#N/A	#N/A	-1.47222	0.00987459	down	#N/A	#N/A	#N/A	#N/A	#N/A	#N/A	-1.83355	3.24443e-09	down	1.65079	0.00351211	up
Os01g0616300	#N/A	#N/A	#N/A	#N/A	#N/A	#N/A	#N/A	#N/A	#N/A	#N/A	#N/A	#N/A	#N/A	#N/A	#N/A	#N/A	#N/A	#N/A	-1.09429	1.68689e-20	down	#N/A	#N/A	#N/A
Os01g0616366	#N/A	#N/A	#N/A	#N/A	#N/A	#N/A	#N/A	#N/A	#N/A	#N/A	#N/A	#N/A	#N/A	#N/A	#N/A	#N/A	#N/A	#N/A	-1.14708	9.44071e-20	down	#N/A	#N/A	#N/A
Os01g0618000	#N/A	#N/A	#N/A	1.11994	6.13907e-09	up	#N/A	#N/A	#N/A	-2.19178	2.44601e-31	down	#N/A	#N/A	#N/A	-3.32462	1.95234e-40	down	#N/A	#N/A	#N/A	-1.32949	7.72302e-05	down
Os01g0618300	#N/A	#N/A	#N/A	#N/A	#N/A	#N/A	#N/A	#N/A	#N/A	#N/A	#N/A	#N/A	#N/A	#N/A	#N/A	3.75782	6.24616e-06	up	-1.4175	4.25834e-06	down	1.3383	0.00727831	up
Os01g0618700	-1.4536	4.99151e-11	down	#N/A	#N/A	#N/A	#N/A	#N/A	#N/A	1.60984	9.45564e-13	up	#N/A	#N/A	#N/A	#N/A	#N/A	#N/A	#N/A	#N/A	#N/A	-1.05417	1.36497e-06	down
Os01g0620100	#N/A	#N/A	#N/A	#N/A	#N/A	#N/A	#N/A	#N/A	#N/A	1.09451	1.61497e-26	up	#N/A	#N/A	#N/A	#N/A	#N/A	#N/A	#N/A	#N/A	#N/A	#N/A	#N/A	#N/A
Os01g0620301	#N/A	#N/A	#N/A	#N/A	#N/A	#N/A	#N/A	#N/A	#N/A	7.05494	3.85773e-08	up	#N/A	#N/A	#N/A	3.33238	3.82748e-10	up	#N/A	#N/A	#N/A	1.47462	4.28587e-05	up
Os01g0620800	#N/A	#N/A	#N/A	-2.66273	5.01655e-41	down	1.55434	5.44995e-06	up	1.18372	0.000337941	up	-1.24579	1.78223e-08	down	1.45767	4.99558e-11	up	-1.04098	7.38138e-13	down	1.8742	4.83519e-19	up
Os01g0620900	#N/A	#N/A	#N/A	#N/A	#N/A	#N/A	1.52643	5.4783e-05	up	1.47428	9.20625e-06	up	#N/A	#N/A	#N/A	1.42328	2.16469e-08	up	#N/A	#N/A	#N/A	1.52653	4.36441e-12	up
Os01g0621500	#N/A	#N/A	#N/A	#N/A	#N/A	#N/A	#N/A	#N/A	#N/A	#N/A	#N/A	#N/A	#N/A	#N/A	#N/A	#N/A	#N/A	#N/A	-3.76811	2.36323e-08	down	#N/A	#N/A	#N/A
Os01g0621600	#N/A	#N/A	#N/A	#N/A	#N/A	#N/A	#N/A	#N/A	#N/A	1.49937	0.000720135	up	#N/A	#N/A	#N/A	2.61377	7.83191e-14	up	#N/A	#N/A	#N/A	1.64491	3.90406e-09	up
Os01g0622000	#N/A	#N/A	#N/A	#N/A	#N/A	#N/A	#N/A	#N/A	#N/A	-1.23688	0.00067298	down	#N/A	#N/A	#N/A	#N/A	#N/A	#N/A	-1.18931	0.00206811	down	#N/A	#N/A	#N/A
Os01g0622300	#N/A	#N/A	#N/A	#N/A	#N/A	#N/A	#N/A	#N/A	#N/A	-1.33267	6.56353e-18	down	#N/A	#N/A	#N/A	#N/A	#N/A	#N/A	-1.22248	1.09683e-19	down	#N/A	#N/A	#N/A
Os01g0622500	#N/A	#N/A	#N/A	#N/A	#N/A	#N/A	#N/A	#N/A	#N/A	1.28533	0.0125094	up	#N/A	#N/A	#N/A	#N/A	#N/A	#N/A	#N/A	#N/A	#N/A	#N/A	#N/A	#N/A
Os01g0623000	#N/A	#N/A	#N/A	#N/A	#N/A	#N/A	#N/A	#N/A	#N/A	1.74194	2.73302e-05	up	#N/A	#N/A	#N/A	#N/A	#N/A	#N/A	#N/A	#N/A	#N/A	#N/A	#N/A	#N/A
Os01g0623200	1.21146	3.91283e-08	up	1.06535	0.000143884	up	#N/A	#N/A	#N/A	-2.03134	1.16517e-16	down	#N/A	#N/A	#N/A	-1.24698	6.11674e-06	down	-1.67513	8.49724e-12	down	#N/A	#N/A	#N/A
Os01g0623500	#N/A	#N/A	#N/A	#N/A	#N/A	#N/A	#N/A	#N/A	#N/A	-1.38587	1.37177e-14	down	#N/A	#N/A	#N/A	#N/A	#N/A	#N/A	#N/A	#N/A	#N/A	#N/A	#N/A	#N/A
Os01g0623600	-1.31185	5.97597e-23	down	#N/A	#N/A	#N/A	#N/A	#N/A	#N/A	1.10861	1.92501e-14	up	#N/A	#N/A	#N/A	#N/A	#N/A	#N/A	1.65436	6.3748e-13	up	-2.15126	7.20268e-46	down
Os01g0623900	#N/A	#N/A	#N/A	#N/A	#N/A	#N/A	1.02697	0.00142245	up	1.01781	0.000811745	up	#N/A	#N/A	#N/A	#N/A	#N/A	#N/A	#N/A	#N/A	#N/A	#N/A	#N/A	#N/A
Os01g0625300	#N/A	#N/A	#N/A	#N/A	#N/A	#N/A	#N/A	#N/A	#N/A	1.81305	1.60522e-28	up	#N/A	#N/A	#N/A	1.0881	1.71234e-11	up	#N/A	#N/A	#N/A	#N/A	#N/A	#N/A
Os01g0625900	#N/A	#N/A	#N/A	#N/A	#N/A	#N/A	1.92166	7.65251e-19	up	1.38346	2.75313e-09	up	#N/A	#N/A	#N/A	#N/A	#N/A	#N/A	#N/A	#N/A	#N/A	#N/A	#N/A	#N/A
Os01g0626400	#N/A	#N/A	#N/A	#N/A	#N/A	#N/A	#N/A	#N/A	#N/A	#N/A	#N/A	#N/A	#N/A	#N/A	#N/A	#N/A	#N/A	#N/A	1.23481	2.25779e-07	up	#N/A	#N/A	#N/A
Os01g0627400	#N/A	#N/A	#N/A	#N/A	#N/A	#N/A	#N/A	#N/A	#N/A	#N/A	#N/A	#N/A	1.56585	3.53193e-15	up	#N/A	#N/A	#N/A	1.16126	9.30006e-11	up	#N/A	#N/A	#N/A
Os01g0627500	#N/A	#N/A	#N/A	#N/A	#N/A	#N/A	#N/A	#N/A	#N/A	#N/A	#N/A	#N/A	#N/A	#N/A	#N/A	#N/A	#N/A	#N/A	1.80365	5.61348e-06	up	#N/A	#N/A	#N/A
Os01g0627600	#N/A	#N/A	#N/A	#N/A	#N/A	#N/A	#N/A	#N/A	#N/A	#N/A	#N/A	#N/A	#N/A	#N/A	#N/A	1.43479	0.0102825	up	1.78658	0.00408776	up	1.445	0.00577857	up
Os01g0627800	#N/A	#N/A	#N/A	1.84177	8.11049e-05	up	4.94672	1.12828e-14	up	3.79381	5.07446e-08	up	6.40196	4.03624e-07	up	1.73515	5.29392e-13	up	7.18526	1.43837e-21	up	2.93286	3.79137e-28	up
Os01g0627967	2.54729	2.76783e-11	up	#N/A	#N/A	#N/A	#N/A	#N/A	#N/A	#N/A	#N/A	#N/A	#N/A	#N/A	#N/A	2.22912	9.23907e-41	up	5.53314	3.63787e-87	up	4.08112	4.53452e-93	up
Os01g0629000	#N/A	#N/A	#N/A	#N/A	#N/A	#N/A	#N/A	#N/A	#N/A	#N/A	#N/A	#N/A	#N/A	#N/A	#N/A	#N/A	#N/A	#N/A	-1.1409	0.000764517	down	#N/A	#N/A	#N/A
Os01g0629500	#N/A	#N/A	#N/A	#N/A	#N/A	#N/A	-1.04221	0.000572115	down	#N/A	#N/A	#N/A	#N/A	#N/A	#N/A	#N/A	#N/A	#N/A	#N/A	#N/A	#N/A	#N/A	#N/A	#N/A
Os01g0629600	#N/A	#N/A	#N/A	1.01813	3.19936e-09	up	#N/A	#N/A	#N/A	1.12708	4.85575e-18	up	2.52489	3.22498e-63	up	#N/A	#N/A	#N/A	3.76647	2.85342e-109	up	#N/A	#N/A	#N/A
Os01g0630300	#N/A	#N/A	#N/A	1.41864	5.30447e-06	up	1.42191	9.6079e-08	up	1.07862	0.000178781	up	#N/A	#N/A	#N/A	#N/A	#N/A	#N/A	#N/A	#N/A	#N/A	#N/A	#N/A	#N/A
Os01g0630900	1.99969	1.29614e-08	up	2.16582	1.95605e-09	up	#N/A	#N/A	#N/A	-8.38269	5.29694e-12	down	#N/A	#N/A	#N/A	-8.91353	3.00982e-13	down	#N/A	#N/A	#N/A	#N/A	#N/A	#N/A
Os01g0631200	#N/A	#N/A	#N/A	#N/A	#N/A	#N/A	#N/A	#N/A	#N/A	#N/A	#N/A	#N/A	2.59882	3.23247e-139	up	#N/A	#N/A	#N/A	2.2108	7.93201e-66	up	-1.24205	3.20918e-28	down
Os01g0631400	1.06089	0.023528	up	#N/A	#N/A	#N/A	-1.73376	0.000974095	down	-1.32447	0.00520445	down	#N/A	#N/A	#N/A	#N/A	#N/A	#N/A	-1.6447	2.21257e-06	down	#N/A	#N/A	#N/A
Os01g0631700	-1.05388	7.52768e-33	down	#N/A	#N/A	#N/A	#N/A	#N/A	#N/A	#N/A	#N/A	#N/A	#N/A	#N/A	#N/A	#N/A	#N/A	#N/A	#N/A	#N/A	#N/A	#N/A	#N/A	#N/A
Os01g0631800	-1.78556	7.43479e-18	down	#N/A	#N/A	#N/A	#N/A	#N/A	#N/A	#N/A	#N/A	#N/A	#N/A	#N/A	#N/A	#N/A	#N/A	#N/A	#N/A	#N/A	#N/A	#N/A	#N/A	#N/A
Os01g0631900	#N/A	#N/A	#N/A	-2.12353	1.82072e-13	down	4.93824	8.65124e-09	up	#N/A	#N/A	#N/A	#N/A	#N/A	#N/A	1.83883	2.53768e-10	up	-1.37294	9.18049e-20	down	3.39411	1.54081e-23	up
Os01g0633100	#N/A	#N/A	#N/A	#N/A	#N/A	#N/A	#N/A	#N/A	#N/A	#N/A	#N/A	#N/A	#N/A	#N/A	#N/A	#N/A	#N/A	#N/A	1.01876	2.24798e-20	up	#N/A	#N/A	#N/A
Os01g0633400	2.4424	2.59141e-56	up	4.15284	5.0639e-120	up	#N/A	#N/A	#N/A	-1.61038	1.33403e-27	down	2.22165	4.50396e-24	up	-1.63692	2.58656e-40	down	3.32211	7.41557e-47	up	#N/A	#N/A	#N/A
Os01g0633500	#N/A	#N/A	#N/A	#N/A	#N/A	#N/A	2.79441	5.77554e-12	up	#N/A	#N/A	#N/A	#N/A	#N/A	#N/A	-2.16139	2.2198e-08	down	#N/A	#N/A	#N/A	1.67267	0.016105	up
Os01g0634500	#N/A	#N/A	#N/A	#N/A	#N/A	#N/A	4.20261	8.44102e-17	up	#N/A	#N/A	#N/A	#N/A	#N/A	#N/A	#N/A	#N/A	#N/A	#N/A	#N/A	#N/A	2.0343	3.77093e-10	up
Os01g0634600	-1.12364	0.000607044	down	#N/A	#N/A	#N/A	#N/A	#N/A	#N/A	#N/A	#N/A	#N/A	#N/A	#N/A	#N/A	#N/A	#N/A	#N/A	#N/A	#N/A	#N/A	#N/A	#N/A	#N/A
Os01g0634900	#N/A	#N/A	#N/A	#N/A	#N/A	#N/A	#N/A	#N/A	#N/A	#N/A	#N/A	#N/A	#N/A	#N/A	#N/A	#N/A	#N/A	#N/A	-1.37689	0.00460997	down	#N/A	#N/A	#N/A
Os01g0635200	#N/A	#N/A	#N/A	-2.95644	1.47834e-06	down	#N/A	#N/A	#N/A	#N/A	#N/A	#N/A	#N/A	#N/A	#N/A	#N/A	#N/A	#N/A	-3.64782	2.73505e-06	down	#N/A	#N/A	#N/A
Os01g0636400	1.92874	2.6903e-51	up	2.27417	4.8786e-46	up	#N/A	#N/A	#N/A	#N/A	#N/A	#N/A	2.29868	2.46741e-56	up	#N/A	#N/A	#N/A	#N/A	#N/A	#N/A	#N/A	#N/A	#N/A
Os01g0636500	2.74163	1.34195e-10	up	2.2598	2.9853e-13	up	1.22131	1.03413e-07	up	#N/A	#N/A	#N/A	#N/A	#N/A	#N/A	#N/A	#N/A	#N/A	#N/A	#N/A	#N/A	1.60658	3.73905e-08	up
Os01g0637800	1.29236	1.89663e-05	up	1.82991	1.29913e-05	up	#N/A	#N/A	#N/A	#N/A	#N/A	#N/A	#N/A	#N/A	#N/A	#N/A	#N/A	#N/A	2.02618	5.05372e-06	up	#N/A	#N/A	#N/A
Os01g0638000	1.79501	1.50195e-75	up	2.0386	3.49663e-37	up	#N/A	#N/A	#N/A	#N/A	#N/A	#N/A	2.50565	6.89068e-89	up	#N/A	#N/A	#N/A	4.13257	0	up	#N/A	#N/A	#N/A
Os01g0638600	#N/A	#N/A	#N/A	-3.95797	5.24422e-08	down	#N/A	#N/A	#N/A	#N/A	#N/A	#N/A	#N/A	#N/A	#N/A	3.20412	5.41468e-05	up	-2.6368	7.07266e-23	down	4.39598	7.36851e-06	up
Os01g0639200	-1.81737	9.1049e-05	down	#N/A	#N/A	#N/A	1.73778	0.000399478	up	1.27623	0.0107538	up	#N/A	#N/A	#N/A	#N/A	#N/A	#N/A	-1.45192	3.58317e-09	down	#N/A	#N/A	#N/A
Os01g0639600	-1.21914	6.1478e-23	down	#N/A	#N/A	#N/A	#N/A	#N/A	#N/A	-1.38783	3.20196e-19	down	#N/A	#N/A	#N/A	#N/A	#N/A	#N/A	1.8366	1.90692e-27	up	#N/A	#N/A	#N/A
Os01g0640000	#N/A	#N/A	#N/A	#N/A	#N/A	#N/A	#N/A	#N/A	#N/A	#N/A	#N/A	#N/A	#N/A	#N/A	#N/A	1.67759	0.0029445	up	#N/A	#N/A	#N/A	#N/A	#N/A	#N/A
Os01g0640100	#N/A	#N/A	#N/A	#N/A	#N/A	#N/A	#N/A	#N/A	#N/A	3.9962	2.54e-19	up	#N/A	#N/A	#N/A	4.32897	1.884e-15	up	#N/A	#N/A	#N/A	#N/A	#N/A	#N/A
Os01g0640700	-1.11419	1.59768e-12	down	#N/A	#N/A	#N/A	#N/A	#N/A	#N/A	#N/A	#N/A	#N/A	#N/A	#N/A	#N/A	#N/A	#N/A	#N/A	#N/A	#N/A	#N/A	#N/A	#N/A	#N/A
Os01g0641000	1.04171	1.0068e-08	up	#N/A	#N/A	#N/A	#N/A	#N/A	#N/A	-1.3672	2.65479e-13	down	#N/A	#N/A	#N/A	#N/A	#N/A	#N/A	#N/A	#N/A	#N/A	1.25189	6.6318e-10	up
Os01g0641800	#N/A	#N/A	#N/A	#N/A	#N/A	#N/A	#N/A	#N/A	#N/A	-1.62853	7.83886e-10	down	#N/A	#N/A	#N/A	-1.50438	5.49372e-09	down	#N/A	#N/A	#N/A	#N/A	#N/A	#N/A
Os01g0642000	#N/A	#N/A	#N/A	1.49531	9.97079e-38	up	#N/A	#N/A	#N/A	-2.1255	5.91661e-62	down	#N/A	#N/A	#N/A	-1.63797	2.29758e-53	down	#N/A	#N/A	#N/A	#N/A	#N/A	#N/A
Os01g0642100	#N/A	#N/A	#N/A	1.55463	1.29559e-30	up	#N/A	#N/A	#N/A	-2.42505	8.347e-67	down	#N/A	#N/A	#N/A	-1.82807	4.28378e-44	down	#N/A	#N/A	#N/A	#N/A	#N/A	#N/A
Os01g0642200	2.12027	8.02196e-31	up	#N/A	#N/A	#N/A	#N/A	#N/A	#N/A	-2.81905	7.37674e-44	down	#N/A	#N/A	#N/A	#N/A	#N/A	#N/A	-2.5521	1.45576e-49	down	1.77245	2.15208e-12	up
Os01g0642600	1.58793	1.77234e-12	up	#N/A	#N/A	#N/A	#N/A	#N/A	#N/A	-1.03804	1.48542e-06	down	#N/A	#N/A	#N/A	#N/A	#N/A	#N/A	#N/A	#N/A	#N/A	#N/A	#N/A	#N/A
Os01g0643600	1.62724	5.51022e-07	up	1.46821	0.000217713	up	#N/A	#N/A	#N/A	#N/A	#N/A	#N/A	#N/A	#N/A	#N/A	#N/A	#N/A	#N/A	#N/A	#N/A	#N/A	#N/A	#N/A	#N/A
Os01g0643800	1.24325	6.70511e-09	up	1.12483	1.10016e-05	up	#N/A	#N/A	#N/A	#N/A	#N/A	#N/A	#N/A	#N/A	#N/A	#N/A	#N/A	#N/A	1.06316	0.000126081	up	#N/A	#N/A	#N/A
Os01g0643900	#N/A	#N/A	#N/A	3.85377	1.3507e-17	up	#N/A	#N/A	#N/A	-2.09695	1.26369e-10	down	#N/A	#N/A	#N/A	-2.54233	2.66174e-14	down	#N/A	#N/A	#N/A	#N/A	#N/A	#N/A
Os01g0644000	#N/A	#N/A	#N/A	#N/A	#N/A	#N/A	#N/A	#N/A	#N/A	#N/A	#N/A	#N/A	#N/A	#N/A	#N/A	#N/A	#N/A	#N/A	1.3298	2.09585e-38	up	#N/A	#N/A	#N/A
Os01g0644200	#N/A	#N/A	#N/A	4.30865	1.23836e-28	up	1.35036	3.53008e-24	up	-4.14439	1.60103e-77	down	#N/A	#N/A	#N/A	-3.76909	1.33009e-145	down	3.1053	3.97875e-19	up	1.77513	5.41233e-10	up
Os01g0644600	-1.93842	2.43279e-48	down	#N/A	#N/A	#N/A	1.45436	3.56912e-26	up	2.47592	5.33928e-70	up	#N/A	#N/A	#N/A	#N/A	#N/A	#N/A	-1.39014	2.60772e-38	down	-1.02614	6.26708e-15	down
Os01g0644900	#N/A	#N/A	#N/A	-1.62194	0.00182202	down	#N/A	#N/A	#N/A	4.34038	1.18556e-43	up	-1.74054	2.04559e-35	down	3.12652	5.71937e-15	up	-1.92539	1.12793e-33	down	-1.20865	1.18414e-09	down
Os01g0645000	#N/A	#N/A	#N/A	-2.0427	5.31174e-13	down	3.48042	1.17077e-08	up	#N/A	#N/A	#N/A	#N/A	#N/A	#N/A	1.9443	4.06306e-12	up	-1.89386	2.54805e-32	down	3.89698	8.23098e-27	up
Os01g0645200	1.81229	1.16762e-98	up	#N/A	#N/A	#N/A	#N/A	#N/A	#N/A	#N/A	#N/A	#N/A	#N/A	#N/A	#N/A	#N/A	#N/A	#N/A	#N/A	#N/A	#N/A	#N/A	#N/A	#N/A
Os01g0646300	-1.98668	6.96355e-47	down	#N/A	#N/A	#N/A	1.20821	2.32433e-17	up	#N/A	#N/A	#N/A	#N/A	#N/A	#N/A	-1.11358	5.03199e-15	down	#N/A	#N/A	#N/A	#N/A	#N/A	#N/A
Os01g0647000	#N/A	#N/A	#N/A	#N/A	#N/A	#N/A	#N/A	#N/A	#N/A	#N/A	#N/A	#N/A	1.01848	0.00561922	up	#N/A	#N/A	#N/A	#N/A	#N/A	#N/A	1.30698	5.42912e-07	up
Os01g0647200	#N/A	#N/A	#N/A	-1.70757	4.17834e-05	down	#N/A	#N/A	#N/A	#N/A	#N/A	#N/A	#N/A	#N/A	#N/A	1.15502	0.00295268	up	-4.01685	1.97966e-117	down	6.27647	5.83315e-09	up
Os01g0647850	#N/A	#N/A	#N/A	#N/A	#N/A	#N/A	#N/A	#N/A	#N/A	-9.59954	6.71586e-16	down	#N/A	#N/A	#N/A	-9.33719	2.02441e-19	down	#N/A	#N/A	#N/A	#N/A	#N/A	#N/A
Os01g0648000	#N/A	#N/A	#N/A	#N/A	#N/A	#N/A	#N/A	#N/A	#N/A	#N/A	#N/A	#N/A	#N/A	#N/A	#N/A	#N/A	#N/A	#N/A	-1.07286	0.00328749	down	#N/A	#N/A	#N/A
Os01g0648500	#N/A	#N/A	#N/A	#N/A	#N/A	#N/A	-1.18488	1.46124e-08	down	#N/A	#N/A	#N/A	#N/A	#N/A	#N/A	#N/A	#N/A	#N/A	#N/A	#N/A	#N/A	#N/A	#N/A	#N/A
Os01g0648600	#N/A	#N/A	#N/A	#N/A	#N/A	#N/A	#N/A	#N/A	#N/A	1.20086	1.19933e-09	up	#N/A	#N/A	#N/A	#N/A	#N/A	#N/A	#N/A	#N/A	#N/A	-1.04688	5.9904e-08	down
Os01g0649400	#N/A	#N/A	#N/A	#N/A	#N/A	#N/A	1.89336	0.0021129	up	#N/A	#N/A	#N/A	#N/A	#N/A	#N/A	#N/A	#N/A	#N/A	#N/A	#N/A	#N/A	#N/A	#N/A	#N/A
Os01g0649900	1.31097	0.00109911	up	#N/A	#N/A	#N/A	1.72175	6.29161e-11	up	#N/A	#N/A	#N/A	#N/A	#N/A	#N/A	#N/A	#N/A	#N/A	-1.44741	4.3347e-22	down	1.65478	1.80024e-11	up
Os01g0650000	2.09849	0.00138487	up	#N/A	#N/A	#N/A	#N/A	#N/A	#N/A	#N/A	#N/A	#N/A	#N/A	#N/A	#N/A	#N/A	#N/A	#N/A	-1.1383	2.52108e-06	down	2.36618	3.83396e-07	up
Os01g0650100	#N/A	#N/A	#N/A	-1.20285	0.00278538	down	2.52768	0.000184723	up	#N/A	#N/A	#N/A	#N/A	#N/A	#N/A	#N/A	#N/A	#N/A	-1.5159	1.18873e-07	down	4.47894	1.2021e-07	up
Os01g0650200	#N/A	#N/A	#N/A	-3.51321	3.55477e-05	down	#N/A	#N/A	#N/A	#N/A	#N/A	#N/A	#N/A	#N/A	#N/A	#N/A	#N/A	#N/A	-3.4963	1.46469e-19	down	#N/A	#N/A	#N/A
Os01g0651150	#N/A	#N/A	#N/A	#N/A	#N/A	#N/A	#N/A	#N/A	#N/A	#N/A	#N/A	#N/A	#N/A	#N/A	#N/A	#N/A	#N/A	#N/A	-3.23329	1.3704e-12	down	#N/A	#N/A	#N/A
Os01g0651350	#N/A	#N/A	#N/A	#N/A	#N/A	#N/A	#N/A	#N/A	#N/A	3.37983	5.61054e-15	up	#N/A	#N/A	#N/A	4.51446	2.65658e-09	up	#N/A	#N/A	#N/A	#N/A	#N/A	#N/A
Os01g0651400	#N/A	#N/A	#N/A	#N/A	#N/A	#N/A	#N/A	#N/A	#N/A	2.94399	2.61144e-09	up	#N/A	#N/A	#N/A	4.52419	4.63207e-06	up	1.07586	0.0265877	up	#N/A	#N/A	#N/A
Os01g0651932	#N/A	#N/A	#N/A	#N/A	#N/A	#N/A	1.92089	3.65655e-34	up	1.03061	4.3162e-09	up	#N/A	#N/A	#N/A	#N/A	#N/A	#N/A	#N/A	#N/A	#N/A	1.24771	1.40288e-16	up
Os01g0652100	-1.66552	5.67578e-16	down	#N/A	#N/A	#N/A	#N/A	#N/A	#N/A	1.20396	2.2812e-07	up	#N/A	#N/A	#N/A	#N/A	#N/A	#N/A	#N/A	#N/A	#N/A	#N/A	#N/A	#N/A
Os01g0652375	#N/A	#N/A	#N/A	#N/A	#N/A	#N/A	1.00629	0.000795233	up	#N/A	#N/A	#N/A	#N/A	#N/A	#N/A	#N/A	#N/A	#N/A	#N/A	#N/A	#N/A	1.30013	2.23391e-07	up
Os01g0652450	#N/A	#N/A	#N/A	#N/A	#N/A	#N/A	#N/A	#N/A	#N/A	#N/A	#N/A	#N/A	#N/A	#N/A	#N/A	#N/A	#N/A	#N/A	#N/A	#N/A	#N/A	1.56918	4.35572e-08	up
Os01g0652600	#N/A	#N/A	#N/A	#N/A	#N/A	#N/A	#N/A	#N/A	#N/A	#N/A	#N/A	#N/A	#N/A	#N/A	#N/A	#N/A	#N/A	#N/A	1.1162	5.3091e-44	up	#N/A	#N/A	#N/A
Os01g0652800	#N/A	#N/A	#N/A	-1.02988	5.691e-20	down	#N/A	#N/A	#N/A	#N/A	#N/A	#N/A	#N/A	#N/A	#N/A	#N/A	#N/A	#N/A	#N/A	#N/A	#N/A	#N/A	#N/A	#N/A
Os01g0653100	#N/A	#N/A	#N/A	-1.14644	0.00807521	down	#N/A	#N/A	#N/A	#N/A	#N/A	#N/A	#N/A	#N/A	#N/A	#N/A	#N/A	#N/A	#N/A	#N/A	#N/A	#N/A	#N/A	#N/A
Os01g0653200	#N/A	#N/A	#N/A	#N/A	#N/A	#N/A	#N/A	#N/A	#N/A	#N/A	#N/A	#N/A	-1.08183	0.0023724	down	#N/A	#N/A	#N/A	#N/A	#N/A	#N/A	#N/A	#N/A	#N/A
Os01g0653300	#N/A	#N/A	#N/A	#N/A	#N/A	#N/A	#N/A	#N/A	#N/A	-1.73237	0.000617127	down	#N/A	#N/A	#N/A	1.27896	0.0018193	up	7.68971	5.55733e-10	up	2.2585	3.97514e-07	up
Os01g0654100	-1.08266	3.05319e-13	down	#N/A	#N/A	#N/A	#N/A	#N/A	#N/A	#N/A	#N/A	#N/A	#N/A	#N/A	#N/A	#N/A	#N/A	#N/A	#N/A	#N/A	#N/A	#N/A	#N/A	#N/A
Os01g0654400	#N/A	#N/A	#N/A	2.63074	1.99458e-14	up	#N/A	#N/A	#N/A	-2.09835	7.79276e-10	down	#N/A	#N/A	#N/A	-2.25631	2.39884e-13	down	4.96467	1.50384e-05	up	#N/A	#N/A	#N/A
Os01g0654450	-1.4788	0.00827781	down	#N/A	#N/A	#N/A	#N/A	#N/A	#N/A	#N/A	#N/A	#N/A	#N/A	#N/A	#N/A	#N/A	#N/A	#N/A	#N/A	#N/A	#N/A	#N/A	#N/A	#N/A
Os01g0654500	#N/A	#N/A	#N/A	#N/A	#N/A	#N/A	#N/A	#N/A	#N/A	1.15569	7.80745e-28	up	#N/A	#N/A	#N/A	#N/A	#N/A	#N/A	#N/A	#N/A	#N/A	#N/A	#N/A	#N/A
Os01g0654800	1.14831	0.00620152	up	#N/A	#N/A	#N/A	#N/A	#N/A	#N/A	#N/A	#N/A	#N/A	#N/A	#N/A	#N/A	#N/A	#N/A	#N/A	#N/A	#N/A	#N/A	#N/A	#N/A	#N/A
Os01g0656200	1.61007	2.54484e-14	up	3.43524	1.1653e-27	up	#N/A	#N/A	#N/A	-2.37008	4.29714e-24	down	#N/A	#N/A	#N/A	-1.51219	1.41e-11	down	2.0798	9.70146e-08	up	#N/A	#N/A	#N/A
Os01g0657400	#N/A	#N/A	#N/A	#N/A	#N/A	#N/A	#N/A	#N/A	#N/A	#N/A	#N/A	#N/A	-1.1337	0.013813	down	#N/A	#N/A	#N/A	#N/A	#N/A	#N/A	#N/A	#N/A	#N/A
Os01g0658300	#N/A	#N/A	#N/A	#N/A	#N/A	#N/A	#N/A	#N/A	#N/A	3.24691	5.10991e-49	up	#N/A	#N/A	#N/A	2.64515	1.98595e-28	up	1.72549	6.67029e-18	up	#N/A	#N/A	#N/A
Os01g0658400	-1.04827	2.94244e-13	down	#N/A	#N/A	#N/A	#N/A	#N/A	#N/A	#N/A	#N/A	#N/A	#N/A	#N/A	#N/A	#N/A	#N/A	#N/A	#N/A	#N/A	#N/A	#N/A	#N/A	#N/A
Os01g0658600	#N/A	#N/A	#N/A	#N/A	#N/A	#N/A	2.48218	2.70541e-09	up	5.15766	4.23474e-70	up	1.28845	2.37148e-17	up	4.70307	3.17119e-158	up	2.93823	4.28308e-91	up	2.06468	2.97149e-58	up
Os01g0658700	#N/A	#N/A	#N/A	#N/A	#N/A	#N/A	#N/A	#N/A	#N/A	-1.2173	2.89152e-14	down	#N/A	#N/A	#N/A	-1.09724	1.09496e-09	down	#N/A	#N/A	#N/A	#N/A	#N/A	#N/A
Os01g0658900	#N/A	#N/A	#N/A	1.12739	3.86636e-12	up	1.37201	1.02295e-24	up	-2.09847	3.51858e-31	down	#N/A	#N/A	#N/A	-2.32887	5.21681e-79	down	#N/A	#N/A	#N/A	1.18656	6.2143e-11	up
Os01g0659400	#N/A	#N/A	#N/A	#N/A	#N/A	#N/A	-1.14944	0.00868065	down	#N/A	#N/A	#N/A	#N/A	#N/A	#N/A	#N/A	#N/A	#N/A	#N/A	#N/A	#N/A	#N/A	#N/A	#N/A
Os01g0659900	#N/A	#N/A	#N/A	-1.06572	3.04723e-06	down	#N/A	#N/A	#N/A	#N/A	#N/A	#N/A	#N/A	#N/A	#N/A	#N/A	#N/A	#N/A	#N/A	#N/A	#N/A	#N/A	#N/A	#N/A
Os01g0660200	#N/A	#N/A	#N/A	#N/A	#N/A	#N/A	4.16287	1.06641e-09	up	2.67711	5.03177e-08	up	1.08512	0.00171947	up	1.45795	4.06646e-14	up	2.18517	1.0012e-32	up	3.01318	2.58211e-14	up
Os01g0660300	#N/A	#N/A	#N/A	#N/A	#N/A	#N/A	#N/A	#N/A	#N/A	#N/A	#N/A	#N/A	#N/A	#N/A	#N/A	#N/A	#N/A	#N/A	-1.33983	2.66434e-39	down	#N/A	#N/A	#N/A
Os01g0660400	-4.29495	4.65882e-61	down	-3.79245	1.71642e-20	down	#N/A	#N/A	#N/A	2.2879	4.8826e-13	up	-1.01055	1.6377e-06	down	#N/A	#N/A	#N/A	#N/A	#N/A	#N/A	-2.27237	5.16164e-12	down
Os01g0660700	#N/A	#N/A	#N/A	-1.025	1.6105e-06	down	#N/A	#N/A	#N/A	-1.01177	5.49876e-05	down	-1.20778	7.36367e-07	down	-1.14636	4.6286e-05	down	#N/A	#N/A	#N/A	#N/A	#N/A	#N/A
Os01g0660800	#N/A	#N/A	#N/A	#N/A	#N/A	#N/A	#N/A	#N/A	#N/A	#N/A	#N/A	#N/A	#N/A	#N/A	#N/A	#N/A	#N/A	#N/A	-1.54933	3.83025e-06	down	1.41129	0.0103742	up
Os01g0660900	#N/A	#N/A	#N/A	1.30967	1.48243e-06	up	#N/A	#N/A	#N/A	-1.26681	1.63626e-09	down	1.19991	0.000125229	up	-1.20384	1.52366e-06	down	1.68896	3.92656e-05	up	#N/A	#N/A	#N/A
Os01g0661601	#N/A	#N/A	#N/A	#N/A	#N/A	#N/A	#N/A	#N/A	#N/A	-1.20221	2.18577e-08	down	#N/A	#N/A	#N/A	#N/A	#N/A	#N/A	#N/A	#N/A	#N/A	#N/A	#N/A	#N/A
Os01g0661650	1.02538	7.39677e-07	up	#N/A	#N/A	#N/A	#N/A	#N/A	#N/A	#N/A	#N/A	#N/A	#N/A	#N/A	#N/A	#N/A	#N/A	#N/A	#N/A	#N/A	#N/A	#N/A	#N/A	#N/A
Os01g0661700	1.23285	5.59738e-05	up	#N/A	#N/A	#N/A	#N/A	#N/A	#N/A	-1.43165	4.01854e-06	down	#N/A	#N/A	#N/A	#N/A	#N/A	#N/A	#N/A	#N/A	#N/A	#N/A	#N/A	#N/A
Os01g0661750	#N/A	#N/A	#N/A	#N/A	#N/A	#N/A	#N/A	#N/A	#N/A	-1.89468	1.69607e-35	down	#N/A	#N/A	#N/A	-1.6895	2.95991e-17	down	1.35084	2.16273e-09	up	#N/A	#N/A	#N/A
Os01g0662300	1.03787	1.2248e-13	up	#N/A	#N/A	#N/A	#N/A	#N/A	#N/A	#N/A	#N/A	#N/A	#N/A	#N/A	#N/A	#N/A	#N/A	#N/A	-1.41803	2.49264e-39	down	#N/A	#N/A	#N/A
Os01g0662700	#N/A	#N/A	#N/A	#N/A	#N/A	#N/A	1.30559	2.22669e-12	up	#N/A	#N/A	#N/A	#N/A	#N/A	#N/A	#N/A	#N/A	#N/A	-1.06326	5.65679e-21	down	1.06694	1.16943e-11	up
Os01g0663300	1.31777	2.8866e-27	up	1.0184	1.11296e-14	up	#N/A	#N/A	#N/A	#N/A	#N/A	#N/A	#N/A	#N/A	#N/A	#N/A	#N/A	#N/A	#N/A	#N/A	#N/A	#N/A	#N/A	#N/A
Os01g0663400	#N/A	#N/A	#N/A	#N/A	#N/A	#N/A	#N/A	#N/A	#N/A	1.97813	1.06884e-79	up	#N/A	#N/A	#N/A	1.86405	9.30082e-37	up	#N/A	#N/A	#N/A	#N/A	#N/A	#N/A
Os01g0664100	#N/A	#N/A	#N/A	1.04474	3.07122e-15	up	#N/A	#N/A	#N/A	#N/A	#N/A	#N/A	#N/A	#N/A	#N/A	#N/A	#N/A	#N/A	#N/A	#N/A	#N/A	#N/A	#N/A	#N/A
Os01g0664200	#N/A	#N/A	#N/A	-1.03723	6.07751e-12	down	1.01348	1.96414e-08	up	1.07274	1.17455e-10	up	#N/A	#N/A	#N/A	#N/A	#N/A	#N/A	#N/A	#N/A	#N/A	#N/A	#N/A	#N/A
Os01g0664500	#N/A	#N/A	#N/A	1.14699	4.23708e-20	up	#N/A	#N/A	#N/A	-1.64668	1.90727e-39	down	#N/A	#N/A	#N/A	#N/A	#N/A	#N/A	#N/A	#N/A	#N/A	1.43024	3.38153e-24	up
Os01g0665300	-1.18747	2.23065e-41	down	#N/A	#N/A	#N/A	#N/A	#N/A	#N/A	#N/A	#N/A	#N/A	#N/A	#N/A	#N/A	#N/A	#N/A	#N/A	#N/A	#N/A	#N/A	#N/A	#N/A	#N/A
Os01g0665500	-1.15988	2.3154e-19	down	#N/A	#N/A	#N/A	#N/A	#N/A	#N/A	#N/A	#N/A	#N/A	#N/A	#N/A	#N/A	#N/A	#N/A	#N/A	#N/A	#N/A	#N/A	#N/A	#N/A	#N/A
Os01g0665900	#N/A	#N/A	#N/A	#N/A	#N/A	#N/A	#N/A	#N/A	#N/A	-2.35087	8.08692e-20	down	#N/A	#N/A	#N/A	-2.13135	1.28734e-09	down	#N/A	#N/A	#N/A	#N/A	#N/A	#N/A
Os01g0666200	#N/A	#N/A	#N/A	#N/A	#N/A	#N/A	#N/A	#N/A	#N/A	#N/A	#N/A	#N/A	#N/A	#N/A	#N/A	#N/A	#N/A	#N/A	1.03368	1.10056e-09	up	#N/A	#N/A	#N/A
Os01g0666400	#N/A	#N/A	#N/A	#N/A	#N/A	#N/A	#N/A	#N/A	#N/A	#N/A	#N/A	#N/A	#N/A	#N/A	#N/A	1.01566	0.00508072	up	#N/A	#N/A	#N/A	2.24472	7.26516e-08	up
Os01g0666600	#N/A	#N/A	#N/A	#N/A	#N/A	#N/A	-1.64165	8.41603e-06	down	-1.08374	0.000673285	down	#N/A	#N/A	#N/A	#N/A	#N/A	#N/A	#N/A	#N/A	#N/A	-1.13787	0.00953259	down
Os01g0667200	#N/A	#N/A	#N/A	#N/A	#N/A	#N/A	1.12139	5.10884e-26	up	#N/A	#N/A	#N/A	1.17851	4.57125e-37	up	#N/A	#N/A	#N/A	#N/A	#N/A	#N/A	#N/A	#N/A	#N/A
Os01g0667400	#N/A	#N/A	#N/A	#N/A	#N/A	#N/A	#N/A	#N/A	#N/A	#N/A	#N/A	#N/A	#N/A	#N/A	#N/A	#N/A	#N/A	#N/A	2.53106	4.97754e-22	up	-1.31593	7.63465e-17	down
Os01g0667800	#N/A	#N/A	#N/A	#N/A	#N/A	#N/A	#N/A	#N/A	#N/A	2.00756	7.93734e-34	up	#N/A	#N/A	#N/A	1.54648	6.73904e-18	up	#N/A	#N/A	#N/A	#N/A	#N/A	#N/A
Os01g0667900	-1.59396	3.99792e-61	down	#N/A	#N/A	#N/A	#N/A	#N/A	#N/A	1.51782	2.34842e-39	up	#N/A	#N/A	#N/A	#N/A	#N/A	#N/A	#N/A	#N/A	#N/A	-1.01162	6.32458e-18	down
Os01g0668100	-3.94417	4.95388e-82	down	-1.48142	7.49748e-38	down	5.19336	6.58031e-166	up	3.67409	1.56119e-63	up	-1.97873	2.9048e-63	down	#N/A	#N/A	#N/A	-2.97127	1.93466e-221	down	#N/A	#N/A	#N/A
Os01g0668400	#N/A	#N/A	#N/A	-1.34919	0.00824103	down	#N/A	#N/A	#N/A	#N/A	#N/A	#N/A	#N/A	#N/A	#N/A	#N/A	#N/A	#N/A	-1.51031	2.73072e-06	down	2.14832	0.000331818	up
Os01g0668600	#N/A	#N/A	#N/A	#N/A	#N/A	#N/A	#N/A	#N/A	#N/A	2.29347	4.50108e-14	up	#N/A	#N/A	#N/A	1.24307	0.000212146	up	#N/A	#N/A	#N/A	#N/A	#N/A	#N/A
Os01g0669100	#N/A	#N/A	#N/A	#N/A	#N/A	#N/A	#N/A	#N/A	#N/A	#N/A	#N/A	#N/A	#N/A	#N/A	#N/A	#N/A	#N/A	#N/A	-4.8318	9.42486e-09	down	#N/A	#N/A	#N/A
Os01g0670100	-3.02916	9.49455e-30	down	-2.05631	1.22368e-29	down	1.8981	3.01388e-10	up	2.36854	7.57937e-18	up	#N/A	#N/A	#N/A	#N/A	#N/A	#N/A	#N/A	#N/A	#N/A	#N/A	#N/A	#N/A
Os01g0670500	-1.58892	1.19749e-14	down	#N/A	#N/A	#N/A	#N/A	#N/A	#N/A	#N/A	#N/A	#N/A	#N/A	#N/A	#N/A	-1.24761	0.00039493	down	#N/A	#N/A	#N/A	#N/A	#N/A	#N/A
Os01g0670600	-1.25472	7.6169e-12	down	#N/A	#N/A	#N/A	#N/A	#N/A	#N/A	#N/A	#N/A	#N/A	#N/A	#N/A	#N/A	-1.58301	2.30699e-13	down	#N/A	#N/A	#N/A	#N/A	#N/A	#N/A
Os01g0672100	#N/A	#N/A	#N/A	-1.23943	0.00030541	down	3.32448	2.0737e-07	up	#N/A	#N/A	#N/A	#N/A	#N/A	#N/A	2.03401	1.61807e-12	up	-1.13545	1.93797e-13	down	3.5013	2.0161e-26	up
Os01g0673500	#N/A	#N/A	#N/A	#N/A	#N/A	#N/A	1.00859	3.03004e-16	up	#N/A	#N/A	#N/A	#N/A	#N/A	#N/A	#N/A	#N/A	#N/A	#N/A	#N/A	#N/A	#N/A	#N/A	#N/A
Os01g0674150	#N/A	#N/A	#N/A	#N/A	#N/A	#N/A	1.55451	2.81165e-05	up	-6.55163	5.03048e-07	down	#N/A	#N/A	#N/A	-7.39084	2.38336e-09	down	#N/A	#N/A	#N/A	#N/A	#N/A	#N/A
Os01g0675100	2.31865	1.20141e-136	up	#N/A	#N/A	#N/A	#N/A	#N/A	#N/A	#N/A	#N/A	#N/A	#N/A	#N/A	#N/A	#N/A	#N/A	#N/A	#N/A	#N/A	#N/A	#N/A	#N/A	#N/A
Os01g0675800	#N/A	#N/A	#N/A	#N/A	#N/A	#N/A	#N/A	#N/A	#N/A	#N/A	#N/A	#N/A	#N/A	#N/A	#N/A	#N/A	#N/A	#N/A	1.17175	2.42486e-07	up	#N/A	#N/A	#N/A
Os01g0676900	-1.27229	0.00448783	down	-1.64733	3.41539e-14	down	2.31842	7.37886e-10	up	3.32434	1.50343e-27	up	-1.66667	6.22539e-24	down	#N/A	#N/A	#N/A	-1.8858	7.00862e-26	down	#N/A	#N/A	#N/A
Os01g0677000	#N/A	#N/A	#N/A	#N/A	#N/A	#N/A	#N/A	#N/A	#N/A	#N/A	#N/A	#N/A	-5.69413	1.21129e-05	down	#N/A	#N/A	#N/A	#N/A	#N/A	#N/A	#N/A	#N/A	#N/A
Os01g0677400	#N/A	#N/A	#N/A	#N/A	#N/A	#N/A	#N/A	#N/A	#N/A	#N/A	#N/A	#N/A	#N/A	#N/A	#N/A	#N/A	#N/A	#N/A	-1.20317	0.0143492	down	#N/A	#N/A	#N/A
Os01g0677500	#N/A	#N/A	#N/A	1.86695	4.07973e-07	up	#N/A	#N/A	#N/A	#N/A	#N/A	#N/A	#N/A	#N/A	#N/A	-1.7351	1.62854e-06	down	3.17284	7.13994e-05	up	#N/A	#N/A	#N/A
Os01g0677900	#N/A	#N/A	#N/A	1.73929	0.00271445	up	3.71115	3.41278e-06	up	#N/A	#N/A	#N/A	#N/A	#N/A	#N/A	#N/A	#N/A	#N/A	#N/A	#N/A	#N/A	#N/A	#N/A	#N/A
Os01g0678500	#N/A	#N/A	#N/A	#N/A	#N/A	#N/A	1.11536	7.49704e-07	up	1.22747	1.18912e-07	up	#N/A	#N/A	#N/A	#N/A	#N/A	#N/A	#N/A	#N/A	#N/A	#N/A	#N/A	#N/A
Os01g0678600	#N/A	#N/A	#N/A	#N/A	#N/A	#N/A	#N/A	#N/A	#N/A	#N/A	#N/A	#N/A	#N/A	#N/A	#N/A	#N/A	#N/A	#N/A	-1.2576	1.82832e-27	down	#N/A	#N/A	#N/A
Os01g0678800	#N/A	#N/A	#N/A	#N/A	#N/A	#N/A	4.72279	1.13456e-10	up	6.05131	1.39291e-21	up	#N/A	#N/A	#N/A	#N/A	#N/A	#N/A	-1.238	6.19216e-12	down	#N/A	#N/A	#N/A
Os01g0679300	#N/A	#N/A	#N/A	1.15311	9.73515e-06	up	1.50052	7.99683e-11	up	-6.9947	1.16576e-08	down	#N/A	#N/A	#N/A	-9.7095	7.00016e-16	down	#N/A	#N/A	#N/A	#N/A	#N/A	#N/A
Os01g0679550	#N/A	#N/A	#N/A	#N/A	#N/A	#N/A	#N/A	#N/A	#N/A	1.21499	2.68263e-20	up	#N/A	#N/A	#N/A	#N/A	#N/A	#N/A	#N/A	#N/A	#N/A	#N/A	#N/A	#N/A
Os01g0679600	#N/A	#N/A	#N/A	#N/A	#N/A	#N/A	#N/A	#N/A	#N/A	1.34921	9.35596e-23	up	#N/A	#N/A	#N/A	1.15667	4.72298e-23	up	#N/A	#N/A	#N/A	#N/A	#N/A	#N/A
Os01g0680500	-1.27436	0.0112729	down	#N/A	#N/A	#N/A	#N/A	#N/A	#N/A	#N/A	#N/A	#N/A	#N/A	#N/A	#N/A	#N/A	#N/A	#N/A	#N/A	#N/A	#N/A	#N/A	#N/A	#N/A
Os01g0680900	#N/A	#N/A	#N/A	#N/A	#N/A	#N/A	#N/A	#N/A	#N/A	#N/A	#N/A	#N/A	#N/A	#N/A	#N/A	#N/A	#N/A	#N/A	-1.22741	3.45094e-27	down	#N/A	#N/A	#N/A
Os01g0680950	#N/A	#N/A	#N/A	#N/A	#N/A	#N/A	#N/A	#N/A	#N/A	#N/A	#N/A	#N/A	#N/A	#N/A	#N/A	2.30198	0.00110129	up	#N/A	#N/A	#N/A	1.94957	0.00183489	up
Os01g0681000	#N/A	#N/A	#N/A	#N/A	#N/A	#N/A	#N/A	#N/A	#N/A	#N/A	#N/A	#N/A	#N/A	#N/A	#N/A	1.42271	0.0181463	up	2.81597	0.000109887	up	2.36731	0.000311887	up
Os01g0681200	-1.13379	3.55339e-22	down	#N/A	#N/A	#N/A	#N/A	#N/A	#N/A	1.77174	2.22292e-54	up	#N/A	#N/A	#N/A	#N/A	#N/A	#N/A	#N/A	#N/A	#N/A	#N/A	#N/A	#N/A
Os01g0681600	-1.01257	4.33649e-19	down	#N/A	#N/A	#N/A	1.04552	6.90025e-19	up	#N/A	#N/A	#N/A	#N/A	#N/A	#N/A	#N/A	#N/A	#N/A	1.214	5.49714e-21	up	#N/A	#N/A	#N/A
Os01g0681900	-1.04287	7.94272e-50	down	#N/A	#N/A	#N/A	#N/A	#N/A	#N/A	#N/A	#N/A	#N/A	#N/A	#N/A	#N/A	#N/A	#N/A	#N/A	#N/A	#N/A	#N/A	#N/A	#N/A	#N/A
Os01g0682500	#N/A	#N/A	#N/A	#N/A	#N/A	#N/A	1.00768	5.0348e-17	up	#N/A	#N/A	#N/A	#N/A	#N/A	#N/A	#N/A	#N/A	#N/A	#N/A	#N/A	#N/A	#N/A	#N/A	#N/A
Os01g0682700	1.15205	0.00525167	up	#N/A	#N/A	#N/A	#N/A	#N/A	#N/A	-3.83736	8.1208e-09	down	#N/A	#N/A	#N/A	-3.08757	4.38676e-05	down	#N/A	#N/A	#N/A	#N/A	#N/A	#N/A
Os01g0683500	#N/A	#N/A	#N/A	#N/A	#N/A	#N/A	#N/A	#N/A	#N/A	#N/A	#N/A	#N/A	#N/A	#N/A	#N/A	#N/A	#N/A	#N/A	-1.76755	0.00234726	down	#N/A	#N/A	#N/A
Os01g0683525	#N/A	#N/A	#N/A	#N/A	#N/A	#N/A	#N/A	#N/A	#N/A	#N/A	#N/A	#N/A	#N/A	#N/A	#N/A	#N/A	#N/A	#N/A	-1.40028	6.92742e-05	down	#N/A	#N/A	#N/A
Os01g0684800	#N/A	#N/A	#N/A	#N/A	#N/A	#N/A	#N/A	#N/A	#N/A	2.61957	2.71272e-83	up	#N/A	#N/A	#N/A	2.109	5.88009e-47	up	#N/A	#N/A	#N/A	#N/A	#N/A	#N/A
Os01g0684900	#N/A	#N/A	#N/A	#N/A	#N/A	#N/A	#N/A	#N/A	#N/A	#N/A	#N/A	#N/A	#N/A	#N/A	#N/A	#N/A	#N/A	#N/A	1.72945	2.43095e-44	up	#N/A	#N/A	#N/A
Os01g0685100	#N/A	#N/A	#N/A	#N/A	#N/A	#N/A	#N/A	#N/A	#N/A	-2.42593	3.5522e-30	down	#N/A	#N/A	#N/A	-2.6337	8.97883e-24	down	1.62577	0.00265355	up	#N/A	#N/A	#N/A
Os01g0685200	#N/A	#N/A	#N/A	#N/A	#N/A	#N/A	#N/A	#N/A	#N/A	#N/A	#N/A	#N/A	#N/A	#N/A	#N/A	#N/A	#N/A	#N/A	1.00154	2.38144e-06	up	#N/A	#N/A	#N/A
Os01g0685300	#N/A	#N/A	#N/A	#N/A	#N/A	#N/A	#N/A	#N/A	#N/A	-1.90914	5.3654e-09	down	#N/A	#N/A	#N/A	-2.20431	8.15335e-08	down	#N/A	#N/A	#N/A	#N/A	#N/A	#N/A
Os01g0685400	-1.00304	1.28077e-31	down	#N/A	#N/A	#N/A	#N/A	#N/A	#N/A	#N/A	#N/A	#N/A	1.2316	1.59839e-24	up	#N/A	#N/A	#N/A	2.13921	3.35931e-51	up	#N/A	#N/A	#N/A
Os01g0685900	2.22317	8.91984e-12	up	#N/A	#N/A	#N/A	1.84972	1.49316e-19	up	1.32724	1.15812e-08	up	#N/A	#N/A	#N/A	#N/A	#N/A	#N/A	-1.21554	4.58558e-36	down	1.55495	5.17667e-29	up
Os01g0686000	#N/A	#N/A	#N/A	-1.39887	0.000278358	down	#N/A	#N/A	#N/A	#N/A	#N/A	#N/A	-2.44238	1.56378e-13	down	#N/A	#N/A	#N/A	-2.70247	2.39515e-34	down	1.04925	0.0139159	up
Os01g0686100	#N/A	#N/A	#N/A	#N/A	#N/A	#N/A	#N/A	#N/A	#N/A	-7.76062	7.43324e-20	down	#N/A	#N/A	#N/A	-8.29647	2.23479e-22	down	#N/A	#N/A	#N/A	#N/A	#N/A	#N/A
Os01g0686300	1.63248	0.000443296	up	1.66017	8.00182e-11	up	1.62266	3.04148e-07	up	1.68213	6.22259e-08	up	#N/A	#N/A	#N/A	#N/A	#N/A	#N/A	1.91578	3.39118e-15	up	#N/A	#N/A	#N/A
Os01g0686700	#N/A	#N/A	#N/A	#N/A	#N/A	#N/A	#N/A	#N/A	#N/A	#N/A	#N/A	#N/A	#N/A	#N/A	#N/A	#N/A	#N/A	#N/A	-1.41797	0.0107701	down	#N/A	#N/A	#N/A
Os01g0687300	#N/A	#N/A	#N/A	#N/A	#N/A	#N/A	-1.40907	4.29702e-36	down	#N/A	#N/A	#N/A	#N/A	#N/A	#N/A	1.00211	3.59443e-12	up	#N/A	#N/A	#N/A	#N/A	#N/A	#N/A
Os01g0687400	#N/A	#N/A	#N/A	#N/A	#N/A	#N/A	2.05444	2.09748e-15	up	#N/A	#N/A	#N/A	#N/A	#N/A	#N/A	#N/A	#N/A	#N/A	#N/A	#N/A	#N/A	1.62357	3.23055e-12	up
Os01g0687800	#N/A	#N/A	#N/A	#N/A	#N/A	#N/A	#N/A	#N/A	#N/A	#N/A	#N/A	#N/A	#N/A	#N/A	#N/A	#N/A	#N/A	#N/A	-1.06952	8.89287e-11	down	#N/A	#N/A	#N/A
Os01g0688000	#N/A	#N/A	#N/A	#N/A	#N/A	#N/A	#N/A	#N/A	#N/A	-1.01056	0.0277704	down	#N/A	#N/A	#N/A	#N/A	#N/A	#N/A	#N/A	#N/A	#N/A	#N/A	#N/A	#N/A
Os01g0689900	-2.23153	1.98074e-107	down	#N/A	#N/A	#N/A	1.25933	2.73637e-24	up	#N/A	#N/A	#N/A	#N/A	#N/A	#N/A	-1.53823	1.47925e-31	down	#N/A	#N/A	#N/A	#N/A	#N/A	#N/A
Os01g0690200	#N/A	#N/A	#N/A	#N/A	#N/A	#N/A	#N/A	#N/A	#N/A	-1.08441	0.021186	down	#N/A	#N/A	#N/A	#N/A	#N/A	#N/A	#N/A	#N/A	#N/A	#N/A	#N/A	#N/A
Os01g0690800	-2.82692	4.84095e-61	down	-1.11526	1.92591e-09	down	1.40124	1.5618e-09	up	-2.30649	3.84523e-08	down	#N/A	#N/A	#N/A	-2.41206	6.9496e-21	down	#N/A	#N/A	#N/A	1.35148	0.00596217	up
Os01g0690900	-2.39057	1.6537e-06	down	#N/A	#N/A	#N/A	#N/A	#N/A	#N/A	#N/A	#N/A	#N/A	#N/A	#N/A	#N/A	#N/A	#N/A	#N/A	#N/A	#N/A	#N/A	#N/A	#N/A	#N/A
Os01g0691050	-1.30118	0.00214817	down	#N/A	#N/A	#N/A	#N/A	#N/A	#N/A	#N/A	#N/A	#N/A	#N/A	#N/A	#N/A	#N/A	#N/A	#N/A	#N/A	#N/A	#N/A	#N/A	#N/A	#N/A
Os01g0691400	#N/A	#N/A	#N/A	#N/A	#N/A	#N/A	#N/A	#N/A	#N/A	#N/A	#N/A	#N/A	#N/A	#N/A	#N/A	#N/A	#N/A	#N/A	-1.31887	0.000155805	down	1.24182	0.0155253	up
Os01g0692000	#N/A	#N/A	#N/A	#N/A	#N/A	#N/A	#N/A	#N/A	#N/A	#N/A	#N/A	#N/A	#N/A	#N/A	#N/A	1.90415	2.19921e-24	up	#N/A	#N/A	#N/A	1.66578	3.10285e-21	up
Os01g0692100	1.96682	1.80868e-05	up	#N/A	#N/A	#N/A	#N/A	#N/A	#N/A	-2.2774	9.95955e-07	down	#N/A	#N/A	#N/A	1.44776	1.81919e-07	up	2.78114	1.43071e-18	up	4.12973	1.59113e-26	up
Os01g0692300	#N/A	#N/A	#N/A	#N/A	#N/A	#N/A	#N/A	#N/A	#N/A	#N/A	#N/A	#N/A	#N/A	#N/A	#N/A	#N/A	#N/A	#N/A	-1.52725	0.0145783	down	#N/A	#N/A	#N/A
Os01g0693300	#N/A	#N/A	#N/A	#N/A	#N/A	#N/A	#N/A	#N/A	#N/A	1.02319	2.24824e-16	up	1.51576	4.32996e-31	up	#N/A	#N/A	#N/A	1.83656	6.84526e-47	up	#N/A	#N/A	#N/A
Os01g0693400	-1.43956	5.55048e-33	down	#N/A	#N/A	#N/A	#N/A	#N/A	#N/A	#N/A	#N/A	#N/A	#N/A	#N/A	#N/A	#N/A	#N/A	#N/A	#N/A	#N/A	#N/A	#N/A	#N/A	#N/A
Os01g0694000	#N/A	#N/A	#N/A	#N/A	#N/A	#N/A	#N/A	#N/A	#N/A	2.07302	0.000691754	up	#N/A	#N/A	#N/A	2.37278	0.00040872	up	#N/A	#N/A	#N/A	#N/A	#N/A	#N/A
Os01g0694100	#N/A	#N/A	#N/A	#N/A	#N/A	#N/A	#N/A	#N/A	#N/A	-1.09153	0.00713627	down	#N/A	#N/A	#N/A	#N/A	#N/A	#N/A	#N/A	#N/A	#N/A	#N/A	#N/A	#N/A
Os01g0694500	#N/A	#N/A	#N/A	1.40608	1.4293e-14	up	1.74661	6.00281e-23	up	#N/A	#N/A	#N/A	2.24103	2.07393e-09	up	#N/A	#N/A	#N/A	1.22336	5.94789e-10	up	1.52325	4.95452e-11	up
Os01g0694800	-2.36924	3.78746e-11	down	#N/A	#N/A	#N/A	1.3805	0.00272371	up	#N/A	#N/A	#N/A	#N/A	#N/A	#N/A	#N/A	#N/A	#N/A	#N/A	#N/A	#N/A	#N/A	#N/A	#N/A
Os01g0695100	#N/A	#N/A	#N/A	#N/A	#N/A	#N/A	#N/A	#N/A	#N/A	#N/A	#N/A	#N/A	#N/A	#N/A	#N/A	#N/A	#N/A	#N/A	#N/A	#N/A	#N/A	1.15989	4.28262e-12	up
Os01g0695300	#N/A	#N/A	#N/A	#N/A	#N/A	#N/A	#N/A	#N/A	#N/A	#N/A	#N/A	#N/A	#N/A	#N/A	#N/A	#N/A	#N/A	#N/A	2.2509	1.93292e-28	up	#N/A	#N/A	#N/A
Os01g0695700	#N/A	#N/A	#N/A	-1.55774	1.27029e-05	down	3.79762	4.66133e-07	up	#N/A	#N/A	#N/A	#N/A	#N/A	#N/A	2.06399	2.04802e-10	up	#N/A	#N/A	#N/A	4.18851	7.6742e-24	up
Os01g0695800	2.64788	6.99889e-20	up	1.43118	3.80681e-06	up	#N/A	#N/A	#N/A	#N/A	#N/A	#N/A	1.58792	1.22219e-06	up	#N/A	#N/A	#N/A	4.27227	1.03629e-58	up	1.98987	8.75215e-21	up
Os01g0695900	#N/A	#N/A	#N/A	#N/A	#N/A	#N/A	#N/A	#N/A	#N/A	#N/A	#N/A	#N/A	#N/A	#N/A	#N/A	-1.91134	0.00254211	down	#N/A	#N/A	#N/A	-1.7521	0.00486851	down
Os01g0696500	#N/A	#N/A	#N/A	#N/A	#N/A	#N/A	#N/A	#N/A	#N/A	-2.73113	6.97886e-20	down	#N/A	#N/A	#N/A	-2.66255	1.43197e-22	down	#N/A	#N/A	#N/A	#N/A	#N/A	#N/A
Os01g0697100	#N/A	#N/A	#N/A	#N/A	#N/A	#N/A	1.28573	1.86501e-25	up	2.507	3.55981e-74	up	1.32621	6.23762e-25	up	1.04382	1.0773e-22	up	#N/A	#N/A	#N/A	#N/A	#N/A	#N/A
Os01g0698000	#N/A	#N/A	#N/A	#N/A	#N/A	#N/A	#N/A	#N/A	#N/A	-1.42716	2.3959e-49	down	#N/A	#N/A	#N/A	#N/A	#N/A	#N/A	#N/A	#N/A	#N/A	#N/A	#N/A	#N/A
Os01g0698300	#N/A	#N/A	#N/A	#N/A	#N/A	#N/A	#N/A	#N/A	#N/A	-1.32059	1.66394e-30	down	#N/A	#N/A	#N/A	-1.63316	1.11243e-43	down	#N/A	#N/A	#N/A	#N/A	#N/A	#N/A
Os01g0698500	#N/A	#N/A	#N/A	#N/A	#N/A	#N/A	#N/A	#N/A	#N/A	#N/A	#N/A	#N/A	#N/A	#N/A	#N/A	#N/A	#N/A	#N/A	-1.10458	0.00334767	down	#N/A	#N/A	#N/A
Os01g0698900	#N/A	#N/A	#N/A	#N/A	#N/A	#N/A	#N/A	#N/A	#N/A	1.88426	0.000576736	up	#N/A	#N/A	#N/A	#N/A	#N/A	#N/A	#N/A	#N/A	#N/A	#N/A	#N/A	#N/A
Os01g0699100	-1.756	8.05882e-12	down	#N/A	#N/A	#N/A	#N/A	#N/A	#N/A	#N/A	#N/A	#N/A	#N/A	#N/A	#N/A	#N/A	#N/A	#N/A	#N/A	#N/A	#N/A	#N/A	#N/A	#N/A
Os01g0699400	-2.80614	2.16341e-11	down	#N/A	#N/A	#N/A	#N/A	#N/A	#N/A	#N/A	#N/A	#N/A	#N/A	#N/A	#N/A	#N/A	#N/A	#N/A	#N/A	#N/A	#N/A	#N/A	#N/A	#N/A
Os01g0699600	-2.4928	8.76321e-30	down	#N/A	#N/A	#N/A	#N/A	#N/A	#N/A	1.52081	1.06521e-08	up	#N/A	#N/A	#N/A	1.03106	0.000210724	up	#N/A	#N/A	#N/A	#N/A	#N/A	#N/A
Os01g0699900	#N/A	#N/A	#N/A	-1.72988	1.08745e-09	down	#N/A	#N/A	#N/A	#N/A	#N/A	#N/A	-1.02531	0.000178563	down	#N/A	#N/A	#N/A	#N/A	#N/A	#N/A	#N/A	#N/A	#N/A
Os01g0700200	#N/A	#N/A	#N/A	#N/A	#N/A	#N/A	#N/A	#N/A	#N/A	2.568	7.51611e-11	up	#N/A	#N/A	#N/A	2.28017	5.26354e-13	up	#N/A	#N/A	#N/A	#N/A	#N/A	#N/A
Os01g0700300	#N/A	#N/A	#N/A	#N/A	#N/A	#N/A	#N/A	#N/A	#N/A	#N/A	#N/A	#N/A	#N/A	#N/A	#N/A	#N/A	#N/A	#N/A	-6.18396	1.67224e-06	down	#N/A	#N/A	#N/A
Os01g0701700	#N/A	#N/A	#N/A	-2.91795	2.01371e-07	down	#N/A	#N/A	#N/A	#N/A	#N/A	#N/A	#N/A	#N/A	#N/A	1.68295	0.00479207	up	-1.83413	2.76675e-10	down	#N/A	#N/A	#N/A
Os01g0701900	1.31632	9.70967e-21	up	2.01975	7.06441e-29	up	#N/A	#N/A	#N/A	-1.3775	2.32476e-17	down	#N/A	#N/A	#N/A	#N/A	#N/A	#N/A	#N/A	#N/A	#N/A	#N/A	#N/A	#N/A
Os01g0702300	#N/A	#N/A	#N/A	-2.53378	1.1553e-12	down	#N/A	#N/A	#N/A	#N/A	#N/A	#N/A	#N/A	#N/A	#N/A	#N/A	#N/A	#N/A	-7.14478	9.53884e-46	down	#N/A	#N/A	#N/A
Os01g0702450	#N/A	#N/A	#N/A	-1.58147	0.00250147	down	#N/A	#N/A	#N/A	#N/A	#N/A	#N/A	#N/A	#N/A	#N/A	#N/A	#N/A	#N/A	#N/A	#N/A	#N/A	#N/A	#N/A	#N/A
Os01g0702500	#N/A	#N/A	#N/A	3.47721	7.13566e-105	up	#N/A	#N/A	#N/A	-2.32584	3.51472e-54	down	#N/A	#N/A	#N/A	-2.29599	1.79159e-105	down	3.47769	8.44432e-29	up	#N/A	#N/A	#N/A
Os01g0702700	#N/A	#N/A	#N/A	#N/A	#N/A	#N/A	#N/A	#N/A	#N/A	#N/A	#N/A	#N/A	#N/A	#N/A	#N/A	1.45881	0.00764426	up	-1.89668	1.66094e-10	down	3.09051	2.97956e-05	up
Os01g0703300	#N/A	#N/A	#N/A	-2.78884	4.31331e-07	down	#N/A	#N/A	#N/A	#N/A	#N/A	#N/A	#N/A	#N/A	#N/A	2.38953	3.01517e-05	up	-2.24762	3.05204e-20	down	2.61175	1.40451e-06	up
Os01g0704100	#N/A	#N/A	#N/A	#N/A	#N/A	#N/A	#N/A	#N/A	#N/A	#N/A	#N/A	#N/A	-1.31798	3.56562e-13	down	#N/A	#N/A	#N/A	-1.26198	2.22193e-05	down	-1.72986	2.15041e-10	down
Os01g0704250	3.11337	0.000192894	up	#N/A	#N/A	#N/A	-1.60534	0.0134557	down	-1.87315	0.00269672	down	-2.15001	0.000453994	down	#N/A	#N/A	#N/A	#N/A	#N/A	#N/A	#N/A	#N/A	#N/A
Os01g0704300	-1.29404	4.97182e-09	down	#N/A	#N/A	#N/A	#N/A	#N/A	#N/A	#N/A	#N/A	#N/A	#N/A	#N/A	#N/A	#N/A	#N/A	#N/A	#N/A	#N/A	#N/A	#N/A	#N/A	#N/A
Os01g0705000	#N/A	#N/A	#N/A	#N/A	#N/A	#N/A	-1.3043	0.000108647	down	#N/A	#N/A	#N/A	#N/A	#N/A	#N/A	#N/A	#N/A	#N/A	1.04602	0.00233508	up	#N/A	#N/A	#N/A
Os01g0705200	1.56138	9.1101e-15	up	4.65607	8.71684e-47	up	#N/A	#N/A	#N/A	-3.68826	6.77603e-125	down	1.60491	1.10162e-05	up	-2.73971	1.84951e-151	down	4.88725	0	up	1.3666	8.0481e-20	up
Os01g0706100	#N/A	#N/A	#N/A	#N/A	#N/A	#N/A	-1.19359	6.35768e-25	down	-9.45119	2.93506e-29	down	#N/A	#N/A	#N/A	-9.98665	4.84115e-17	down	#N/A	#N/A	#N/A	#N/A	#N/A	#N/A
Os01g0706200	#N/A	#N/A	#N/A	#N/A	#N/A	#N/A	#N/A	#N/A	#N/A	-1.42554	0.00408127	down	#N/A	#N/A	#N/A	#N/A	#N/A	#N/A	#N/A	#N/A	#N/A	#N/A	#N/A	#N/A
Os01g0706600	-1.71256	5.593e-17	down	#N/A	#N/A	#N/A	#N/A	#N/A	#N/A	#N/A	#N/A	#N/A	#N/A	#N/A	#N/A	#N/A	#N/A	#N/A	#N/A	#N/A	#N/A	#N/A	#N/A	#N/A
Os01g0706850	#N/A	#N/A	#N/A	-1.14304	0.0025608	down	2.22477	0.000517203	up	#N/A	#N/A	#N/A	#N/A	#N/A	#N/A	#N/A	#N/A	#N/A	-3.33949	1.00602e-30	down	#N/A	#N/A	#N/A
Os01g0707500	-1.08664	9.70428e-13	down	#N/A	#N/A	#N/A	1.3756	5.86657e-23	up	1.68833	5.81959e-30	up	#N/A	#N/A	#N/A	1.16246	2.36067e-25	up	#N/A	#N/A	#N/A	#N/A	#N/A	#N/A
Os01g0708900	#N/A	#N/A	#N/A	#N/A	#N/A	#N/A	#N/A	#N/A	#N/A	-1.02607	5.31807e-15	down	#N/A	#N/A	#N/A	#N/A	#N/A	#N/A	#N/A	#N/A	#N/A	#N/A	#N/A	#N/A
Os01g0709750	#N/A	#N/A	#N/A	#N/A	#N/A	#N/A	#N/A	#N/A	#N/A	-1.08864	0.00351009	down	#N/A	#N/A	#N/A	-1.1599	0.00957227	down	#N/A	#N/A	#N/A	#N/A	#N/A	#N/A
Os01g0710100	#N/A	#N/A	#N/A	#N/A	#N/A	#N/A	1.65438	1.01214e-09	up	1.35974	3.79216e-07	up	-1.18465	6.65165e-09	down	1.39467	3.33692e-15	up	#N/A	#N/A	#N/A	1.73112	1.54546e-22	up
Os01g0710200	#N/A	#N/A	#N/A	#N/A	#N/A	#N/A	#N/A	#N/A	#N/A	#N/A	#N/A	#N/A	#N/A	#N/A	#N/A	#N/A	#N/A	#N/A	-2.16918	5.79203e-14	down	#N/A	#N/A	#N/A
Os01g0710250	#N/A	#N/A	#N/A	#N/A	#N/A	#N/A	#N/A	#N/A	#N/A	#N/A	#N/A	#N/A	#N/A	#N/A	#N/A	#N/A	#N/A	#N/A	1.69524	0.000382955	up	#N/A	#N/A	#N/A
Os01g0710700	-1.15367	0.0174	down	#N/A	#N/A	#N/A	2.95271	1.30493e-15	up	#N/A	#N/A	#N/A	#N/A	#N/A	#N/A	#N/A	#N/A	#N/A	-3.59068	2.92634e-149	down	6.05277	4.49164e-15	up
Os01g0710800	#N/A	#N/A	#N/A	#N/A	#N/A	#N/A	#N/A	#N/A	#N/A	-6.75937	8.7989e-24	down	#N/A	#N/A	#N/A	-7.10485	6.93262e-07	down	#N/A	#N/A	#N/A	#N/A	#N/A	#N/A
Os01g0711000	#N/A	#N/A	#N/A	#N/A	#N/A	#N/A	#N/A	#N/A	#N/A	-1.49554	1.47004e-16	down	#N/A	#N/A	#N/A	#N/A	#N/A	#N/A	-1.39513	2.17768e-32	down	1.41474	1.06809e-14	up
Os01g0711200	#N/A	#N/A	#N/A	1.21811	0.00126456	up	#N/A	#N/A	#N/A	-4.94995	1.59402e-11	down	#N/A	#N/A	#N/A	-3.26575	3.82892e-10	down	#N/A	#N/A	#N/A	#N/A	#N/A	#N/A
Os01g0711500	#N/A	#N/A	#N/A	#N/A	#N/A	#N/A	1.09932	2.78861e-10	up	#N/A	#N/A	#N/A	#N/A	#N/A	#N/A	#N/A	#N/A	#N/A	#N/A	#N/A	#N/A	#N/A	#N/A	#N/A
Os01g0711600	-1.53962	1.31086e-31	down	#N/A	#N/A	#N/A	#N/A	#N/A	#N/A	1.37372	6.94441e-24	up	#N/A	#N/A	#N/A	#N/A	#N/A	#N/A	#N/A	#N/A	#N/A	#N/A	#N/A	#N/A
Os01g0711900	#N/A	#N/A	#N/A	#N/A	#N/A	#N/A	#N/A	#N/A	#N/A	#N/A	#N/A	#N/A	#N/A	#N/A	#N/A	#N/A	#N/A	#N/A	#N/A	#N/A	#N/A	-1.57016	0.00684179	down
Os01g0712700	#N/A	#N/A	#N/A	#N/A	#N/A	#N/A	3.05951	9.48559e-59	up	#N/A	#N/A	#N/A	-1.36931	5.88747e-08	down	#N/A	#N/A	#N/A	-1.30513	5.33247e-36	down	3.37022	1.75502e-63	up
Os01g0713200	#N/A	#N/A	#N/A	#N/A	#N/A	#N/A	#N/A	#N/A	#N/A	#N/A	#N/A	#N/A	#N/A	#N/A	#N/A	-1.4362	2.99081e-09	down	-3.21739	5.56315e-19	down	#N/A	#N/A	#N/A
Os01g0713600	#N/A	#N/A	#N/A	#N/A	#N/A	#N/A	#N/A	#N/A	#N/A	-2.12166	1.98715e-05	down	#N/A	#N/A	#N/A	-1.54577	0.0068938	down	#N/A	#N/A	#N/A	#N/A	#N/A	#N/A
Os01g0713800	#N/A	#N/A	#N/A	#N/A	#N/A	#N/A	-1.4514	1.85904e-10	down	#N/A	#N/A	#N/A	#N/A	#N/A	#N/A	#N/A	#N/A	#N/A	#N/A	#N/A	#N/A	#N/A	#N/A	#N/A
Os01g0714600	#N/A	#N/A	#N/A	#N/A	#N/A	#N/A	1.39296	4.99167e-19	up	-5.02782	0.00778521	down	#N/A	#N/A	#N/A	-8.94685	6.14188e-26	down	#N/A	#N/A	#N/A	#N/A	#N/A	#N/A
Os01g0715400	1.24751	5.19078e-38	up	#N/A	#N/A	#N/A	#N/A	#N/A	#N/A	#N/A	#N/A	#N/A	#N/A	#N/A	#N/A	#N/A	#N/A	#N/A	#N/A	#N/A	#N/A	#N/A	#N/A	#N/A
Os01g0715500	#N/A	#N/A	#N/A	#N/A	#N/A	#N/A	#N/A	#N/A	#N/A	-1.10791	2.43467e-06	down	-1.51361	2.34423e-11	down	#N/A	#N/A	#N/A	#N/A	#N/A	#N/A	#N/A	#N/A	#N/A
Os01g0715600	3.07988	1.48532e-05	up	#N/A	#N/A	#N/A	#N/A	#N/A	#N/A	#N/A	#N/A	#N/A	#N/A	#N/A	#N/A	#N/A	#N/A	#N/A	#N/A	#N/A	#N/A	1.72527	5.81308e-05	up
Os01g0716200	#N/A	#N/A	#N/A	#N/A	#N/A	#N/A	#N/A	#N/A	#N/A	#N/A	#N/A	#N/A	#N/A	#N/A	#N/A	#N/A	#N/A	#N/A	-1.3414	1.74176e-38	down	#N/A	#N/A	#N/A
Os01g0716300	#N/A	#N/A	#N/A	#N/A	#N/A	#N/A	#N/A	#N/A	#N/A	1.39763	2.2209e-07	up	#N/A	#N/A	#N/A	#N/A	#N/A	#N/A	#N/A	#N/A	#N/A	#N/A	#N/A	#N/A
Os01g0716400	#N/A	#N/A	#N/A	#N/A	#N/A	#N/A	-1.31157	2.0486e-14	down	-1.10816	2.22441e-12	down	#N/A	#N/A	#N/A	#N/A	#N/A	#N/A	#N/A	#N/A	#N/A	#N/A	#N/A	#N/A
Os01g0716500	#N/A	#N/A	#N/A	1.1045	0.0160393	up	#N/A	#N/A	#N/A	1.56176	1.34842e-05	up	2.14844	9.59479e-08	up	2.22009	1.1607e-14	up	4.3936	3.69071e-27	up	1.67175	2.93282e-11	up
Os01g0716550	#N/A	#N/A	#N/A	#N/A	#N/A	#N/A	#N/A	#N/A	#N/A	#N/A	#N/A	#N/A	1.46153	0.00163218	up	#N/A	#N/A	#N/A	3.49638	1.61232e-11	up	#N/A	#N/A	#N/A
Os01g0717000	#N/A	#N/A	#N/A	#N/A	#N/A	#N/A	#N/A	#N/A	#N/A	-1.18844	2.79082e-32	down	#N/A	#N/A	#N/A	#N/A	#N/A	#N/A	#N/A	#N/A	#N/A	#N/A	#N/A	#N/A
Os01g0717700	1.27643	2.24436e-13	up	-1.78026	3.54947e-28	down	#N/A	#N/A	#N/A	-1.95156	9.22596e-24	down	#N/A	#N/A	#N/A	#N/A	#N/A	#N/A	-2.09811	2.57086e-74	down	2.11884	1.19581e-26	up
Os01g0718500	-3.80958	3.03509e-13	down	-2.56543	1.06724e-06	down	#N/A	#N/A	#N/A	#N/A	#N/A	#N/A	#N/A	#N/A	#N/A	#N/A	#N/A	#N/A	-1.20077	0.00772451	down	#N/A	#N/A	#N/A
Os01g0719000	#N/A	#N/A	#N/A	1.9448	6.26581e-27	up	#N/A	#N/A	#N/A	-1.51703	5.42013e-16	down	#N/A	#N/A	#N/A	#N/A	#N/A	#N/A	#N/A	#N/A	#N/A	1.47644	1.50441e-13	up
Os01g0719100	#N/A	#N/A	#N/A	1.35936	5.68236e-33	up	#N/A	#N/A	#N/A	-1.43757	8.09305e-44	down	#N/A	#N/A	#N/A	-1.86878	7.00975e-61	down	#N/A	#N/A	#N/A	#N/A	#N/A	#N/A
Os01g0719300	#N/A	#N/A	#N/A	1.16872	5.22522e-09	up	#N/A	#N/A	#N/A	#N/A	#N/A	#N/A	3.43934	4.95727e-32	up	-1.65444	1.06244e-20	down	#N/A	#N/A	#N/A	#N/A	#N/A	#N/A
Os01g0719600	#N/A	#N/A	#N/A	#N/A	#N/A	#N/A	#N/A	#N/A	#N/A	2.74162	6.58406e-05	up	#N/A	#N/A	#N/A	2.21707	2.79959e-06	up	-2.55543	2.95702e-36	down	1.18138	0.00228798	up
Os01g0719700	#N/A	#N/A	#N/A	#N/A	#N/A	#N/A	#N/A	#N/A	#N/A	#N/A	#N/A	#N/A	-1.06406	0.000154856	down	1.18368	0.000149511	up	-1.26994	6.10151e-11	down	#N/A	#N/A	#N/A
Os01g0720400	#N/A	#N/A	#N/A	#N/A	#N/A	#N/A	#N/A	#N/A	#N/A	1.03073	2.62269e-11	up	#N/A	#N/A	#N/A	#N/A	#N/A	#N/A	#N/A	#N/A	#N/A	#N/A	#N/A	#N/A
Os01g0720500	#N/A	#N/A	#N/A	#N/A	#N/A	#N/A	#N/A	#N/A	#N/A	1.87208	1.18208e-05	up	#N/A	#N/A	#N/A	1.80513	1.7127e-05	up	-1.23467	1.04997e-06	down	#N/A	#N/A	#N/A
Os01g0720700	-2.87669	1.43581e-92	down	#N/A	#N/A	#N/A	2.87646	1.9578e-17	up	3.19286	2.05881e-91	up	1.85519	1.93345e-44	up	#N/A	#N/A	#N/A	1.76443	1.94791e-34	up	#N/A	#N/A	#N/A
Os01g0720801	#N/A	#N/A	#N/A	#N/A	#N/A	#N/A	1.04292	0.00737014	up	#N/A	#N/A	#N/A	#N/A	#N/A	#N/A	#N/A	#N/A	#N/A	#N/A	#N/A	#N/A	#N/A	#N/A	#N/A
Os01g0721000	#N/A	#N/A	#N/A	#N/A	#N/A	#N/A	#N/A	#N/A	#N/A	1.23565	9.48456e-15	up	#N/A	#N/A	#N/A	#N/A	#N/A	#N/A	#N/A	#N/A	#N/A	#N/A	#N/A	#N/A
Os01g0721200	#N/A	#N/A	#N/A	#N/A	#N/A	#N/A	#N/A	#N/A	#N/A	#N/A	#N/A	#N/A	#N/A	#N/A	#N/A	#N/A	#N/A	#N/A	1.98942	0.00210801	up	#N/A	#N/A	#N/A
Os01g0721300	#N/A	#N/A	#N/A	#N/A	#N/A	#N/A	#N/A	#N/A	#N/A	#N/A	#N/A	#N/A	#N/A	#N/A	#N/A	3.05819	9.85389e-08	up	2.81423	8.95502e-08	up	2.3861	5.00288e-07	up
Os01g0721400	#N/A	#N/A	#N/A	#N/A	#N/A	#N/A	#N/A	#N/A	#N/A	#N/A	#N/A	#N/A	#N/A	#N/A	#N/A	-1.40889	1.52199e-23	down	1.89933	5.18723e-19	up	#N/A	#N/A	#N/A
Os01g0721500	#N/A	#N/A	#N/A	#N/A	#N/A	#N/A	#N/A	#N/A	#N/A	#N/A	#N/A	#N/A	#N/A	#N/A	#N/A	#N/A	#N/A	#N/A	1.33706	8.08688e-11	up	#N/A	#N/A	#N/A
Os01g0722800	#N/A	#N/A	#N/A	#N/A	#N/A	#N/A	#N/A	#N/A	#N/A	1.19314	1.65467e-23	up	#N/A	#N/A	#N/A	#N/A	#N/A	#N/A	#N/A	#N/A	#N/A	#N/A	#N/A	#N/A
Os01g0723100	#N/A	#N/A	#N/A	#N/A	#N/A	#N/A	#N/A	#N/A	#N/A	#N/A	#N/A	#N/A	#N/A	#N/A	#N/A	#N/A	#N/A	#N/A	#N/A	#N/A	#N/A	1.321	0.00127845	up
Os01g0723400	#N/A	#N/A	#N/A	#N/A	#N/A	#N/A	3.07919	7.5532e-29	up	2.12025	2.63622e-15	up	1.66967	6.70005e-10	up	#N/A	#N/A	#N/A	-1.90414	6.46214e-41	down	1.18963	4.95859e-11	up
Os01g0723500	1.59963	7.37058e-12	up	#N/A	#N/A	#N/A	#N/A	#N/A	#N/A	-1.26198	5.97688e-09	down	#N/A	#N/A	#N/A	#N/A	#N/A	#N/A	#N/A	#N/A	#N/A	1.20385	2.54987e-07	up
Os01g0723600	#N/A	#N/A	#N/A	#N/A	#N/A	#N/A	#N/A	#N/A	#N/A	#N/A	#N/A	#N/A	#N/A	#N/A	#N/A	#N/A	#N/A	#N/A	1.04477	1.28775e-18	up	#N/A	#N/A	#N/A
Os01g0723800	2.25863	1.66364e-07	up	-1.4984	4.74565e-11	down	#N/A	#N/A	#N/A	#N/A	#N/A	#N/A	#N/A	#N/A	#N/A	1.086	1.31995e-07	up	-1.91361	2.17859e-48	down	1.93369	3.38821e-18	up
Os01g0724700	#N/A	#N/A	#N/A	#N/A	#N/A	#N/A	#N/A	#N/A	#N/A	#N/A	#N/A	#N/A	#N/A	#N/A	#N/A	#N/A	#N/A	#N/A	-1.34582	0.0181534	down	#N/A	#N/A	#N/A
Os01g0725000	#N/A	#N/A	#N/A	#N/A	#N/A	#N/A	#N/A	#N/A	#N/A	-5.13126	2.5962e-08	down	#N/A	#N/A	#N/A	-6.68073	1.41358e-07	down	#N/A	#N/A	#N/A	#N/A	#N/A	#N/A
Os01g0725400	1.69323	2.61001e-09	up	#N/A	#N/A	#N/A	#N/A	#N/A	#N/A	#N/A	#N/A	#N/A	#N/A	#N/A	#N/A	#N/A	#N/A	#N/A	#N/A	#N/A	#N/A	#N/A	#N/A	#N/A
Os01g0725900	-1.0316	0.00520525	down	#N/A	#N/A	#N/A	#N/A	#N/A	#N/A	-1.54692	0.00325233	down	#N/A	#N/A	#N/A	-1.77568	0.00321213	down	#N/A	#N/A	#N/A	#N/A	#N/A	#N/A
Os01g0726001	#N/A	#N/A	#N/A	#N/A	#N/A	#N/A	#N/A	#N/A	#N/A	-8.00737	1.35663e-14	down	#N/A	#N/A	#N/A	-9.9072	1.56841e-16	down	#N/A	#N/A	#N/A	#N/A	#N/A	#N/A
Os01g0726100	#N/A	#N/A	#N/A	-1.6854	0.0004677	down	#N/A	#N/A	#N/A	1.42332	0.000227633	up	-1.65681	3.75886e-09	down	1.4156	0.00526508	up	-2.4182	2.59824e-18	down	#N/A	#N/A	#N/A
Os01g0726400	2.69356	1.31119e-09	up	1.80714	2.44908e-06	up	#N/A	#N/A	#N/A	#N/A	#N/A	#N/A	#N/A	#N/A	#N/A	#N/A	#N/A	#N/A	1.00514	3.41363e-05	up	#N/A	#N/A	#N/A
Os01g0726700	4.35243	5.94974e-179	up	2.01888	1.16569e-83	up	1.70388	6.54965e-71	up	#N/A	#N/A	#N/A	#N/A	#N/A	#N/A	#N/A	#N/A	#N/A	#N/A	#N/A	#N/A	1.9838	3.82818e-71	up
Os01g0726801	#N/A	#N/A	#N/A	1.15275	0.00613146	up	#N/A	#N/A	#N/A	-6.05119	1.97417e-06	down	#N/A	#N/A	#N/A	-7.83554	4.97038e-10	down	#N/A	#N/A	#N/A	#N/A	#N/A	#N/A
Os01g0727100	-1.60592	8.38935e-05	down	-1.87168	3.03635e-12	down	1.48385	0.000585784	up	1.27871	0.00221937	up	-1.48569	7.38981e-08	down	#N/A	#N/A	#N/A	-1.89833	1.23263e-19	down	#N/A	#N/A	#N/A
Os01g0727500	-1.43673	2.21005e-45	down	#N/A	#N/A	#N/A	#N/A	#N/A	#N/A	#N/A	#N/A	#N/A	#N/A	#N/A	#N/A	-1.20411	1.25593e-10	down	1.53124	4.22347e-11	up	-1.19702	1.12159e-11	down
Os01g0727700	#N/A	#N/A	#N/A	#N/A	#N/A	#N/A	#N/A	#N/A	#N/A	-1.61044	0.000466839	down	#N/A	#N/A	#N/A	#N/A	#N/A	#N/A	#N/A	#N/A	#N/A	#N/A	#N/A	#N/A
Os01g0727820	#N/A	#N/A	#N/A	#N/A	#N/A	#N/A	#N/A	#N/A	#N/A	#N/A	#N/A	#N/A	#N/A	#N/A	#N/A	#N/A	#N/A	#N/A	-3.18637	1.00527e-08	down	#N/A	#N/A	#N/A
Os01g0727900	#N/A	#N/A	#N/A	#N/A	#N/A	#N/A	#N/A	#N/A	#N/A	-1.68979	4.27863e-14	down	#N/A	#N/A	#N/A	-1.74639	6.8635e-13	down	#N/A	#N/A	#N/A	#N/A	#N/A	#N/A
Os01g0728000	#N/A	#N/A	#N/A	#N/A	#N/A	#N/A	#N/A	#N/A	#N/A	1.23333	0.00143173	up	#N/A	#N/A	#N/A	1.6754	0.000687745	up	#N/A	#N/A	#N/A	#N/A	#N/A	#N/A
Os01g0728100	#N/A	#N/A	#N/A	#N/A	#N/A	#N/A	1.20771	9.33576e-20	up	1.56442	2.56423e-36	up	#N/A	#N/A	#N/A	1.20847	8.71722e-25	up	#N/A	#N/A	#N/A	#N/A	#N/A	#N/A
Os01g0728150	#N/A	#N/A	#N/A	-1.10957	0.00618763	down	#N/A	#N/A	#N/A	#N/A	#N/A	#N/A	#N/A	#N/A	#N/A	1.05883	0.00630491	up	-1.53875	1.39541e-11	down	#N/A	#N/A	#N/A
Os01g0728400	#N/A	#N/A	#N/A	#N/A	#N/A	#N/A	#N/A	#N/A	#N/A	-6.71259	0.000888864	down	#N/A	#N/A	#N/A	-7.66726	8.81348e-05	down	#N/A	#N/A	#N/A	#N/A	#N/A	#N/A
Os01g0728700	#N/A	#N/A	#N/A	3.10745	3.14671e-67	up	#N/A	#N/A	#N/A	-3.50459	1.65082e-73	down	#N/A	#N/A	#N/A	-4.16972	9.26643e-121	down	3.29135	8.02102e-09	up	#N/A	#N/A	#N/A
Os01g0729500	-2.18641	1.46512e-53	down	#N/A	#N/A	#N/A	#N/A	#N/A	#N/A	#N/A	#N/A	#N/A	#N/A	#N/A	#N/A	#N/A	#N/A	#N/A	#N/A	#N/A	#N/A	#N/A	#N/A	#N/A
Os01g0729600	-4.29798	3.41073e-131	down	-3.21299	2.4082e-44	down	#N/A	#N/A	#N/A	1.65131	1.9687e-11	up	#N/A	#N/A	#N/A	-2.03651	8.32201e-11	down	#N/A	#N/A	#N/A	-2.65636	1.66324e-21	down
Os01g0730100	1.16894	2.43097e-23	up	#N/A	#N/A	#N/A	-1.41475	8.45042e-29	down	#N/A	#N/A	#N/A	#N/A	#N/A	#N/A	#N/A	#N/A	#N/A	1.79541	3.43164e-10	up	-1.50372	3.21757e-15	down
Os01g0730200	-1.16995	1.9157e-09	down	#N/A	#N/A	#N/A	#N/A	#N/A	#N/A	#N/A	#N/A	#N/A	#N/A	#N/A	#N/A	#N/A	#N/A	#N/A	#N/A	#N/A	#N/A	#N/A	#N/A	#N/A
Os01g0730400	-4.80399	1.58749e-28	down	-2.93688	3.32714e-14	down	#N/A	#N/A	#N/A	4.24459	5.91542e-19	up	-1.97687	4.19252e-26	down	2.7793	7.08301e-12	up	#N/A	#N/A	#N/A	#N/A	#N/A	#N/A
Os01g0730500	-1.22381	0.0159596	down	#N/A	#N/A	#N/A	#N/A	#N/A	#N/A	#N/A	#N/A	#N/A	#N/A	#N/A	#N/A	#N/A	#N/A	#N/A	#N/A	#N/A	#N/A	#N/A	#N/A	#N/A
Os01g0730600	#N/A	#N/A	#N/A	#N/A	#N/A	#N/A	1.586	0.00752559	up	#N/A	#N/A	#N/A	#N/A	#N/A	#N/A	#N/A	#N/A	#N/A	-1.64165	0.000125716	down	#N/A	#N/A	#N/A
Os01g0730700	#N/A	#N/A	#N/A	#N/A	#N/A	#N/A	1.55707	5.97247e-08	up	1.11308	9.30737e-05	up	-1.4789	3.62466e-13	down	1.05223	2.24726e-07	up	#N/A	#N/A	#N/A	1.54198	3.78915e-14	up
Os01g0731100	#N/A	#N/A	#N/A	#N/A	#N/A	#N/A	#N/A	#N/A	#N/A	#N/A	#N/A	#N/A	#N/A	#N/A	#N/A	7.2038	1.54784e-08	up	#N/A	#N/A	#N/A	2.40264	9.21902e-06	up
Os01g0731201	#N/A	#N/A	#N/A	#N/A	#N/A	#N/A	#N/A	#N/A	#N/A	#N/A	#N/A	#N/A	#N/A	#N/A	#N/A	1.77962	0.0048074	up	#N/A	#N/A	#N/A	#N/A	#N/A	#N/A
Os01g0731600	2.68868	0.000578415	up	#N/A	#N/A	#N/A	-6.44545	1.59922e-06	down	#N/A	#N/A	#N/A	#N/A	#N/A	#N/A	#N/A	#N/A	#N/A	#N/A	#N/A	#N/A	#N/A	#N/A	#N/A
Os01g0732300	#N/A	#N/A	#N/A	#N/A	#N/A	#N/A	1.16672	0.00264489	up	1.36337	9.70409e-05	up	#N/A	#N/A	#N/A	#N/A	#N/A	#N/A	#N/A	#N/A	#N/A	#N/A	#N/A	#N/A
Os01g0732801	#N/A	#N/A	#N/A	#N/A	#N/A	#N/A	#N/A	#N/A	#N/A	-6.71599	8.836e-15	down	#N/A	#N/A	#N/A	-6.58109	1.51976e-21	down	#N/A	#N/A	#N/A	#N/A	#N/A	#N/A
Os01g0733001	#N/A	#N/A	#N/A	#N/A	#N/A	#N/A	1.29186	0.0017437	up	1.03792	0.0106928	up	#N/A	#N/A	#N/A	#N/A	#N/A	#N/A	#N/A	#N/A	#N/A	#N/A	#N/A	#N/A
Os01g0733200	#N/A	#N/A	#N/A	2.64944	9.67813e-18	up	#N/A	#N/A	#N/A	#N/A	#N/A	#N/A	1.7831	1.19932e-10	up	#N/A	#N/A	#N/A	1.56129	8.15672e-08	up	#N/A	#N/A	#N/A
Os01g0733500	#N/A	#N/A	#N/A	#N/A	#N/A	#N/A	1.47362	1.02418e-48	up	#N/A	#N/A	#N/A	#N/A	#N/A	#N/A	#N/A	#N/A	#N/A	#N/A	#N/A	#N/A	1.36296	1.24916e-33	up
Os01g0734000	#N/A	#N/A	#N/A	#N/A	#N/A	#N/A	#N/A	#N/A	#N/A	#N/A	#N/A	#N/A	#N/A	#N/A	#N/A	4.65141	8.02709e-05	up	#N/A	#N/A	#N/A	6.72729	2.83737e-07	up
Os01g0734501	#N/A	#N/A	#N/A	#N/A	#N/A	#N/A	#N/A	#N/A	#N/A	#N/A	#N/A	#N/A	#N/A	#N/A	#N/A	#N/A	#N/A	#N/A	#N/A	#N/A	#N/A	-1.02527	0.00466246	down
Os01g0734800	2.37684	2.44215e-44	up	1.2258	4.26215e-08	up	#N/A	#N/A	#N/A	-1.20487	7.46063e-15	down	#N/A	#N/A	#N/A	1.51879	1.0927e-30	up	2.40959	4.90356e-99	up	2.71274	1.55294e-93	up
Os01g0735300	#N/A	#N/A	#N/A	-1.04123	0.0040959	down	3.08158	4.4073e-06	up	3.90824	3.24948e-11	up	#N/A	#N/A	#N/A	2.07502	1.35305e-09	up	#N/A	#N/A	#N/A	1.29643	2.77619e-05	up
Os01g0736100	-1.05448	1.54496e-37	down	#N/A	#N/A	#N/A	#N/A	#N/A	#N/A	#N/A	#N/A	#N/A	#N/A	#N/A	#N/A	-1.58633	5.61656e-42	down	2.47573	2.60285e-49	up	-1.20862	1.04438e-22	down
Os01g0736500	-2.37195	8.99933e-09	down	-2.34206	1.41839e-09	down	#N/A	#N/A	#N/A	1.62097	0.000404123	up	#N/A	#N/A	#N/A	#N/A	#N/A	#N/A	-1.00816	0.0116547	down	#N/A	#N/A	#N/A
Os01g0737300	#N/A	#N/A	#N/A	#N/A	#N/A	#N/A	-1.24306	3.42288e-14	down	-1.02124	8.44441e-10	down	#N/A	#N/A	#N/A	#N/A	#N/A	#N/A	#N/A	#N/A	#N/A	#N/A	#N/A	#N/A
Os01g0737401	1.34013	1.26633e-05	up	#N/A	#N/A	#N/A	-1.99673	2.17939e-08	down	-2.30092	2.4207e-10	down	#N/A	#N/A	#N/A	#N/A	#N/A	#N/A	#N/A	#N/A	#N/A	#N/A	#N/A	#N/A
Os01g0737500	#N/A	#N/A	#N/A	#N/A	#N/A	#N/A	#N/A	#N/A	#N/A	4.3191	1.49337e-13	up	#N/A	#N/A	#N/A	7.06786	3.77771e-16	up	#N/A	#N/A	#N/A	1.59955	1.39964e-11	up
Os01g0737900	#N/A	#N/A	#N/A	#N/A	#N/A	#N/A	-1.29924	1.3143e-21	down	#N/A	#N/A	#N/A	#N/A	#N/A	#N/A	#N/A	#N/A	#N/A	#N/A	#N/A	#N/A	#N/A	#N/A	#N/A
Os01g0738100	#N/A	#N/A	#N/A	#N/A	#N/A	#N/A	#N/A	#N/A	#N/A	#N/A	#N/A	#N/A	#N/A	#N/A	#N/A	#N/A	#N/A	#N/A	#N/A	#N/A	#N/A	1.11987	0.00143141	up
Os01g0738400	#N/A	#N/A	#N/A	#N/A	#N/A	#N/A	#N/A	#N/A	#N/A	-5.17427	1.77635e-89	down	#N/A	#N/A	#N/A	-5.70238	6.06397e-07	down	#N/A	#N/A	#N/A	#N/A	#N/A	#N/A
Os01g0738800	-1.23686	6.10267e-22	down	#N/A	#N/A	#N/A	#N/A	#N/A	#N/A	#N/A	#N/A	#N/A	#N/A	#N/A	#N/A	#N/A	#N/A	#N/A	-1.1433	4.46338e-17	down	#N/A	#N/A	#N/A
Os01g0738900	-1.25484	1.35013e-13	down	#N/A	#N/A	#N/A	#N/A	#N/A	#N/A	#N/A	#N/A	#N/A	#N/A	#N/A	#N/A	#N/A	#N/A	#N/A	#N/A	#N/A	#N/A	#N/A	#N/A	#N/A
Os01g0739200	-1.98688	6.98138e-52	down	#N/A	#N/A	#N/A	1.81569	4.05361e-38	up	1.46856	9.24073e-25	up	#N/A	#N/A	#N/A	#N/A	#N/A	#N/A	#N/A	#N/A	#N/A	#N/A	#N/A	#N/A
Os01g0739500	-1.57071	4.26555e-53	down	#N/A	#N/A	#N/A	#N/A	#N/A	#N/A	#N/A	#N/A	#N/A	#N/A	#N/A	#N/A	#N/A	#N/A	#N/A	#N/A	#N/A	#N/A	#N/A	#N/A	#N/A
Os01g0739700	-1.19593	9.62236e-38	down	#N/A	#N/A	#N/A	#N/A	#N/A	#N/A	#N/A	#N/A	#N/A	#N/A	#N/A	#N/A	#N/A	#N/A	#N/A	#N/A	#N/A	#N/A	#N/A	#N/A	#N/A
Os01g0740300	#N/A	#N/A	#N/A	1.62574	0.000704291	up	5.21094	3.94951e-08	up	#N/A	#N/A	#N/A	#N/A	#N/A	#N/A	-7.68023	1.47973e-09	down	#N/A	#N/A	#N/A	#N/A	#N/A	#N/A
Os01g0740350	-1.03132	1.42629e-07	down	#N/A	#N/A	#N/A	#N/A	#N/A	#N/A	#N/A	#N/A	#N/A	-1.51146	3.9603e-12	down	#N/A	#N/A	#N/A	#N/A	#N/A	#N/A	1.54289	1.53802e-12	up
Os01g0740400	#N/A	#N/A	#N/A	#N/A	#N/A	#N/A	#N/A	#N/A	#N/A	#N/A	#N/A	#N/A	-1.4454	0.0135504	down	#N/A	#N/A	#N/A	#N/A	#N/A	#N/A	2.30167	1.21906e-05	up
Os01g0740500	-1.24751	7.43558e-26	down	#N/A	#N/A	#N/A	1.34416	4.11808e-30	up	1.52645	6.95576e-38	up	#N/A	#N/A	#N/A	#N/A	#N/A	#N/A	#N/A	#N/A	#N/A	#N/A	#N/A	#N/A
Os01g0740600	#N/A	#N/A	#N/A	#N/A	#N/A	#N/A	#N/A	#N/A	#N/A	-1.52014	1.81938e-14	down	#N/A	#N/A	#N/A	#N/A	#N/A	#N/A	1.54261	4.13701e-12	up	#N/A	#N/A	#N/A
Os01g0740650	#N/A	#N/A	#N/A	#N/A	#N/A	#N/A	#N/A	#N/A	#N/A	-1.38579	3.89391e-34	down	#N/A	#N/A	#N/A	#N/A	#N/A	#N/A	1.36375	9.88937e-26	up	#N/A	#N/A	#N/A
Os01g0740651	#N/A	#N/A	#N/A	1.05825	6.4395e-12	up	#N/A	#N/A	#N/A	-1.16911	7.62666e-11	down	#N/A	#N/A	#N/A	-1.06012	4.23061e-11	down	1.24536	2.91431e-11	up	#N/A	#N/A	#N/A
Os01g0740700	#N/A	#N/A	#N/A	#N/A	#N/A	#N/A	#N/A	#N/A	#N/A	-1.40314	1.64289e-21	down	#N/A	#N/A	#N/A	#N/A	#N/A	#N/A	2.19357	6.59634e-34	up	#N/A	#N/A	#N/A
Os01g0741900	#N/A	#N/A	#N/A	#N/A	#N/A	#N/A	1.05809	6.16604e-06	up	#N/A	#N/A	#N/A	-1.00826	7.80431e-09	down	#N/A	#N/A	#N/A	-1.39906	3.46544e-34	down	1.32098	2.41867e-14	up
Os01g0742000	#N/A	#N/A	#N/A	#N/A	#N/A	#N/A	-1.00801	8.73513e-08	down	#N/A	#N/A	#N/A	#N/A	#N/A	#N/A	#N/A	#N/A	#N/A	#N/A	#N/A	#N/A	#N/A	#N/A	#N/A
Os01g0742400	#N/A	#N/A	#N/A	-1.12705	0.00208173	down	#N/A	#N/A	#N/A	2.60057	1.82884e-34	up	#N/A	#N/A	#N/A	2.01356	3.54721e-14	up	#N/A	#N/A	#N/A	#N/A	#N/A	#N/A
Os01g0742500	2.07394	7.36135e-100	up	#N/A	#N/A	#N/A	#N/A	#N/A	#N/A	#N/A	#N/A	#N/A	#N/A	#N/A	#N/A	#N/A	#N/A	#N/A	#N/A	#N/A	#N/A	1.47137	2.71159e-51	up
Os01g0743100	#N/A	#N/A	#N/A	#N/A	#N/A	#N/A	#N/A	#N/A	#N/A	1.15362	7.61582e-10	up	#N/A	#N/A	#N/A	#N/A	#N/A	#N/A	#N/A	#N/A	#N/A	#N/A	#N/A	#N/A
Os01g0743200	#N/A	#N/A	#N/A	1.09197	0.000292646	up	1.72308	5.29671e-11	up	1.38385	1.49061e-08	up	#N/A	#N/A	#N/A	#N/A	#N/A	#N/A	#N/A	#N/A	#N/A	#N/A	#N/A	#N/A
Os01g0743300	#N/A	#N/A	#N/A	#N/A	#N/A	#N/A	1.31924	4.89647e-30	up	#N/A	#N/A	#N/A	#N/A	#N/A	#N/A	#N/A	#N/A	#N/A	#N/A	#N/A	#N/A	#N/A	#N/A	#N/A
Os01g0743500	#N/A	#N/A	#N/A	4.14372	2.19003e-195	up	1.83221	7.75175e-48	up	-1.08278	0.00411932	down	1.25527	0.000490099	up	-2.05486	7.9071e-70	down	3.75213	4.84325e-94	up	#N/A	#N/A	#N/A
Os01g0743600	#N/A	#N/A	#N/A	#N/A	#N/A	#N/A	#N/A	#N/A	#N/A	1.1085	1.34293e-16	up	#N/A	#N/A	#N/A	#N/A	#N/A	#N/A	#N/A	#N/A	#N/A	#N/A	#N/A	#N/A
Os01g0744000	1.04465	4.57116e-18	up	#N/A	#N/A	#N/A	#N/A	#N/A	#N/A	#N/A	#N/A	#N/A	#N/A	#N/A	#N/A	#N/A	#N/A	#N/A	#N/A	#N/A	#N/A	#N/A	#N/A	#N/A
Os01g0744200	#N/A	#N/A	#N/A	#N/A	#N/A	#N/A	1.86541	0.000686895	up	#N/A	#N/A	#N/A	#N/A	#N/A	#N/A	#N/A	#N/A	#N/A	-1.2806	0.000427494	down	#N/A	#N/A	#N/A
Os01g0745400	#N/A	#N/A	#N/A	#N/A	#N/A	#N/A	#N/A	#N/A	#N/A	1.08793	0.000672286	up	#N/A	#N/A	#N/A	#N/A	#N/A	#N/A	#N/A	#N/A	#N/A	#N/A	#N/A	#N/A
Os01g0746000	#N/A	#N/A	#N/A	#N/A	#N/A	#N/A	#N/A	#N/A	#N/A	4.80078	8.57702e-07	up	#N/A	#N/A	#N/A	#N/A	#N/A	#N/A	#N/A	#N/A	#N/A	#N/A	#N/A	#N/A
Os01g0746700	1.14452	6.62807e-20	up	#N/A	#N/A	#N/A	#N/A	#N/A	#N/A	#N/A	#N/A	#N/A	#N/A	#N/A	#N/A	1.32269	1.45945e-30	up	#N/A	#N/A	#N/A	1.13157	4.64803e-27	up
Os01g0747300	-2.62942	7.34848e-118	down	-1.17978	3.81835e-15	down	#N/A	#N/A	#N/A	2.2815	3.04004e-67	up	#N/A	#N/A	#N/A	#N/A	#N/A	#N/A	-1.10489	8.96847e-19	down	#N/A	#N/A	#N/A
Os01g0747500	1.45867	2.43719e-17	up	#N/A	#N/A	#N/A	#N/A	#N/A	#N/A	1.65893	2.53038e-46	up	#N/A	#N/A	#N/A	1.34784	9.16348e-34	up	#N/A	#N/A	#N/A	#N/A	#N/A	#N/A
Os01g0748000	#N/A	#N/A	#N/A	#N/A	#N/A	#N/A	1.37539	1.22477e-18	up	#N/A	#N/A	#N/A	#N/A	#N/A	#N/A	#N/A	#N/A	#N/A	#N/A	#N/A	#N/A	1.19666	3.67046e-15	up
Os01g0748100	#N/A	#N/A	#N/A	#N/A	#N/A	#N/A	#N/A	#N/A	#N/A	-2.00729	8.92853e-09	down	#N/A	#N/A	#N/A	-2.02079	2.426e-08	down	#N/A	#N/A	#N/A	#N/A	#N/A	#N/A
Os01g0748150	1.23809	7.56937e-12	up	5.24822	1.35792e-114	up	1.3289	2.16501e-16	up	-2.56255	3.00143e-31	down	1.12731	0.000176627	up	-3.86303	5.12132e-112	down	4.47872	1.16143e-16	up	#N/A	#N/A	#N/A
Os01g0748300	-1.15961	3.17813e-13	down	1.03834	1.78047e-06	up	#N/A	#N/A	#N/A	1.06569	1.39761e-14	up	#N/A	#N/A	#N/A	#N/A	#N/A	#N/A	1.80641	5.66938e-20	up	#N/A	#N/A	#N/A
Os01g0748500	-3.61372	4.12598e-16	down	#N/A	#N/A	#N/A	2.79189	1.69182e-07	up	3.6739	1.89363e-16	up	#N/A	#N/A	#N/A	#N/A	#N/A	#N/A	#N/A	#N/A	#N/A	#N/A	#N/A	#N/A
Os01g0748950	-1.26223	0.000221355	down	#N/A	#N/A	#N/A	#N/A	#N/A	#N/A	#N/A	#N/A	#N/A	#N/A	#N/A	#N/A	#N/A	#N/A	#N/A	3.18205	4.38e-07	up	1.39412	0.00143591	up
Os01g0749000	#N/A	#N/A	#N/A	3.78609	8.40337e-90	up	1.66401	2.53632e-42	up	-4.13326	2.22066e-72	down	#N/A	#N/A	#N/A	-4.60588	1.04955e-176	down	4.50534	3.76223e-12	up	1.25022	0.000244673	up
Os01g0749200	#N/A	#N/A	#N/A	#N/A	#N/A	#N/A	#N/A	#N/A	#N/A	#N/A	#N/A	#N/A	#N/A	#N/A	#N/A	1.01995	1.19501e-14	up	#N/A	#N/A	#N/A	#N/A	#N/A	#N/A
Os01g0750000	#N/A	#N/A	#N/A	#N/A	#N/A	#N/A	1.15284	0.00311864	up	1.69316	1.98312e-07	up	#N/A	#N/A	#N/A	#N/A	#N/A	#N/A	#N/A	#N/A	#N/A	#N/A	#N/A	#N/A
Os01g0750100	#N/A	#N/A	#N/A	#N/A	#N/A	#N/A	#N/A	#N/A	#N/A	1.30286	1.58693e-37	up	#N/A	#N/A	#N/A	#N/A	#N/A	#N/A	#N/A	#N/A	#N/A	#N/A	#N/A	#N/A
Os01g0750300	#N/A	#N/A	#N/A	-1.72747	3.90602e-32	down	#N/A	#N/A	#N/A	#N/A	#N/A	#N/A	#N/A	#N/A	#N/A	1.07337	2.02885e-13	up	-2.36377	2.84127e-104	down	1.54506	6.06203e-24	up
Os01g0750400	#N/A	#N/A	#N/A	#N/A	#N/A	#N/A	#N/A	#N/A	#N/A	1.5296	0.0140746	up	#N/A	#N/A	#N/A	#N/A	#N/A	#N/A	#N/A	#N/A	#N/A	#N/A	#N/A	#N/A
Os01g0750500	-2.31559	1.97191e-36	down	-1.69662	4.44196e-13	down	#N/A	#N/A	#N/A	#N/A	#N/A	#N/A	#N/A	#N/A	#N/A	#N/A	#N/A	#N/A	-2.19958	2.20561e-46	down	#N/A	#N/A	#N/A
Os01g0750600	-1.42691	7.04025e-11	down	-1.14925	1.01481e-05	down	#N/A	#N/A	#N/A	#N/A	#N/A	#N/A	#N/A	#N/A	#N/A	#N/A	#N/A	#N/A	-1.18274	5.2249e-08	down	#N/A	#N/A	#N/A
Os01g0752200	#N/A	#N/A	#N/A	#N/A	#N/A	#N/A	1.07968	4.3997e-19	up	#N/A	#N/A	#N/A	#N/A	#N/A	#N/A	#N/A	#N/A	#N/A	#N/A	#N/A	#N/A	#N/A	#N/A	#N/A
Os01g0752500	#N/A	#N/A	#N/A	#N/A	#N/A	#N/A	#N/A	#N/A	#N/A	#N/A	#N/A	#N/A	1.13524	8.86979e-15	up	#N/A	#N/A	#N/A	1.96927	1.43896e-36	up	#N/A	#N/A	#N/A
Os01g0753100	#N/A	#N/A	#N/A	#N/A	#N/A	#N/A	-1.07523	5.42812e-32	down	#N/A	#N/A	#N/A	#N/A	#N/A	#N/A	#N/A	#N/A	#N/A	#N/A	#N/A	#N/A	#N/A	#N/A	#N/A
Os01g0753200	-1.00671	8.01842e-29	down	#N/A	#N/A	#N/A	#N/A	#N/A	#N/A	#N/A	#N/A	#N/A	#N/A	#N/A	#N/A	#N/A	#N/A	#N/A	#N/A	#N/A	#N/A	#N/A	#N/A	#N/A
Os01g0753500	1.61519	1.59218e-60	up	#N/A	#N/A	#N/A	#N/A	#N/A	#N/A	#N/A	#N/A	#N/A	#N/A	#N/A	#N/A	#N/A	#N/A	#N/A	#N/A	#N/A	#N/A	#N/A	#N/A	#N/A
Os01g0753800	#N/A	#N/A	#N/A	-1.19776	2.80529e-13	down	2.03737	2.26275e-20	up	2.62502	4.07108e-44	up	#N/A	#N/A	#N/A	1.81384	8.82735e-29	up	-1.31068	2.82009e-30	down	1.27084	1.44979e-17	up
Os01g0754100	#N/A	#N/A	#N/A	-1.13041	5.98927e-09	down	#N/A	#N/A	#N/A	1.18539	5.66168e-15	up	#N/A	#N/A	#N/A	1.37924	7.77971e-18	up	#N/A	#N/A	#N/A	#N/A	#N/A	#N/A
Os01g0754700	#N/A	#N/A	#N/A	#N/A	#N/A	#N/A	-1.01182	1.42708e-05	down	#N/A	#N/A	#N/A	#N/A	#N/A	#N/A	#N/A	#N/A	#N/A	#N/A	#N/A	#N/A	#N/A	#N/A	#N/A
Os01g0754800	#N/A	#N/A	#N/A	#N/A	#N/A	#N/A	#N/A	#N/A	#N/A	#N/A	#N/A	#N/A	#N/A	#N/A	#N/A	#N/A	#N/A	#N/A	-3.42485	1.29821e-08	down	#N/A	#N/A	#N/A
Os01g0755700	-1.4497	1.97495e-12	down	#N/A	#N/A	#N/A	#N/A	#N/A	#N/A	#N/A	#N/A	#N/A	#N/A	#N/A	#N/A	-1.14941	1.53847e-05	down	-1.6541	2.45694e-13	down	#N/A	#N/A	#N/A
Os01g0756000	#N/A	#N/A	#N/A	#N/A	#N/A	#N/A	#N/A	#N/A	#N/A	1.30848	0.00685139	up	#N/A	#N/A	#N/A	1.23411	0.0213943	up	#N/A	#N/A	#N/A	#N/A	#N/A	#N/A
Os01g0756200	-1.80068	8.42282e-39	down	#N/A	#N/A	#N/A	#N/A	#N/A	#N/A	#N/A	#N/A	#N/A	#N/A	#N/A	#N/A	#N/A	#N/A	#N/A	-1.55816	2.27409e-39	down	#N/A	#N/A	#N/A
Os01g0756300	#N/A	#N/A	#N/A	1.86804	1.90346e-17	up	#N/A	#N/A	#N/A	#N/A	#N/A	#N/A	2.18899	2.59834e-19	up	-2.09209	3.21977e-21	down	-1.4668	4.54633e-11	down	-1.05488	2.55633e-06	down
Os01g0756900	1.94207	0.000941934	up	#N/A	#N/A	#N/A	3.04813	3.33006e-10	up	2.22574	3.56579e-06	up	#N/A	#N/A	#N/A	#N/A	#N/A	#N/A	#N/A	#N/A	#N/A	1.29052	2.58765e-31	up
Os01g0757051	#N/A	#N/A	#N/A	#N/A	#N/A	#N/A	#N/A	#N/A	#N/A	2.46301	1.15691e-05	up	#N/A	#N/A	#N/A	#N/A	#N/A	#N/A	#N/A	#N/A	#N/A	#N/A	#N/A	#N/A
Os01g0757200	-1.60681	4.70146e-08	down	#N/A	#N/A	#N/A	#N/A	#N/A	#N/A	3.48839	5.0583e-58	up	1.16028	9.22013e-12	up	1.31993	2.22628e-06	up	1.86485	2.82997e-11	up	-1.9618	2.17147e-24	down
Os01g0757400	1.2669	5.53832e-17	up	-1.04305	5.78534e-13	down	#N/A	#N/A	#N/A	#N/A	#N/A	#N/A	#N/A	#N/A	#N/A	#N/A	#N/A	#N/A	-1.53105	1.65066e-54	down	1.11605	2.12185e-20	up
Os01g0757500	#N/A	#N/A	#N/A	#N/A	#N/A	#N/A	#N/A	#N/A	#N/A	-1.71807	8.29824e-43	down	#N/A	#N/A	#N/A	#N/A	#N/A	#N/A	#N/A	#N/A	#N/A	#N/A	#N/A	#N/A
Os01g0757800	1.00442	6.35032e-15	up	#N/A	#N/A	#N/A	#N/A	#N/A	#N/A	-1.01004	4.89622e-11	down	#N/A	#N/A	#N/A	#N/A	#N/A	#N/A	#N/A	#N/A	#N/A	#N/A	#N/A	#N/A
Os01g0757900	#N/A	#N/A	#N/A	#N/A	#N/A	#N/A	1.64377	2.77617e-08	up	#N/A	#N/A	#N/A	#N/A	#N/A	#N/A	-1.6024	9.15016e-08	down	#N/A	#N/A	#N/A	1.01017	0.0173334	up
Os01g0758000	#N/A	#N/A	#N/A	#N/A	#N/A	#N/A	#N/A	#N/A	#N/A	4.32347	3.2497e-08	up	1.69371	0.000750776	up	#N/A	#N/A	#N/A	#N/A	#N/A	#N/A	#N/A	#N/A	#N/A
Os01g0758500	#N/A	#N/A	#N/A	#N/A	#N/A	#N/A	2.26242	1.50557e-19	up	1.71156	3.76636e-11	up	-1.08567	4.71036e-11	down	#N/A	#N/A	#N/A	-1.19587	1.49058e-17	down	#N/A	#N/A	#N/A
Os01g0759100	1.11897	4.29982e-34	up	2.73844	4.25018e-72	up	#N/A	#N/A	#N/A	#N/A	#N/A	#N/A	1.46916	1.2789e-44	up	-1.20859	9.91599e-21	down	4.10158	3.1119e-77	up	-1.88168	8.55237e-50	down
Os01g0759400	#N/A	#N/A	#N/A	#N/A	#N/A	#N/A	#N/A	#N/A	#N/A	#N/A	#N/A	#N/A	#N/A	#N/A	#N/A	#N/A	#N/A	#N/A	1.12753	1.36042e-06	up	#N/A	#N/A	#N/A
Os01g0759800	-1.36917	4.74844e-05	down	#N/A	#N/A	#N/A	2.48128	1.22695e-17	up	1.51472	2.72365e-06	up	#N/A	#N/A	#N/A	#N/A	#N/A	#N/A	#N/A	#N/A	#N/A	1.28994	9.80122e-08	up
Os01g0760000	-2.28872	1.18691e-121	down	-1.17662	9.49983e-16	down	#N/A	#N/A	#N/A	#N/A	#N/A	#N/A	#N/A	#N/A	#N/A	#N/A	#N/A	#N/A	1.39128	1.1189e-13	up	-1.64721	1.77338e-34	down
Os01g0760300	#N/A	#N/A	#N/A	1.46444	2.59465e-05	up	#N/A	#N/A	#N/A	#N/A	#N/A	#N/A	#N/A	#N/A	#N/A	-1.0173	0.00157886	down	#N/A	#N/A	#N/A	#N/A	#N/A	#N/A
Os01g0760600	#N/A	#N/A	#N/A	#N/A	#N/A	#N/A	#N/A	#N/A	#N/A	1.15606	1.66913e-39	up	#N/A	#N/A	#N/A	#N/A	#N/A	#N/A	#N/A	#N/A	#N/A	#N/A	#N/A	#N/A
Os01g0760800	-1.62541	1.10754e-09	down	#N/A	#N/A	#N/A	#N/A	#N/A	#N/A	1.04216	0.000698695	up	1.18665	0.00011296	up	#N/A	#N/A	#N/A	2.75284	2.80247e-11	up	#N/A	#N/A	#N/A
Os01g0760900	3.42585	8.81854e-25	up	2.59968	8.19765e-23	up	#N/A	#N/A	#N/A	#N/A	#N/A	#N/A	#N/A	#N/A	#N/A	#N/A	#N/A	#N/A	#N/A	#N/A	#N/A	#N/A	#N/A	#N/A
Os01g0761000	1.01442	1.26713e-06	up	#N/A	#N/A	#N/A	#N/A	#N/A	#N/A	-1.43894	1.70002e-11	down	#N/A	#N/A	#N/A	#N/A	#N/A	#N/A	#N/A	#N/A	#N/A	#N/A	#N/A	#N/A
Os01g0762300	#N/A	#N/A	#N/A	#N/A	#N/A	#N/A	#N/A	#N/A	#N/A	#N/A	#N/A	#N/A	#N/A	#N/A	#N/A	1.41757	0.0122567	up	#N/A	#N/A	#N/A	#N/A	#N/A	#N/A
Os01g0762500	-1.22298	1.93853e-05	down	#N/A	#N/A	#N/A	#N/A	#N/A	#N/A	#N/A	#N/A	#N/A	#N/A	#N/A	#N/A	#N/A	#N/A	#N/A	1.65659	6.91493e-60	up	#N/A	#N/A	#N/A
Os01g0763200	#N/A	#N/A	#N/A	#N/A	#N/A	#N/A	#N/A	#N/A	#N/A	#N/A	#N/A	#N/A	#N/A	#N/A	#N/A	#N/A	#N/A	#N/A	-1.92719	3.24246e-32	down	#N/A	#N/A	#N/A
Os01g0763300	1.00234	2.82013e-31	up	#N/A	#N/A	#N/A	#N/A	#N/A	#N/A	#N/A	#N/A	#N/A	#N/A	#N/A	#N/A	#N/A	#N/A	#N/A	#N/A	#N/A	#N/A	#N/A	#N/A	#N/A
Os01g0763600	1.33658	6.54084e-31	up	#N/A	#N/A	#N/A	1.07808	1.19123e-30	up	#N/A	#N/A	#N/A	#N/A	#N/A	#N/A	#N/A	#N/A	#N/A	#N/A	#N/A	#N/A	1.291	2.09017e-37	up
Os01g0764000	#N/A	#N/A	#N/A	1.01866	2.09135e-13	up	#N/A	#N/A	#N/A	#N/A	#N/A	#N/A	#N/A	#N/A	#N/A	#N/A	#N/A	#N/A	#N/A	#N/A	#N/A	#N/A	#N/A	#N/A
Os01g0764300	#N/A	#N/A	#N/A	#N/A	#N/A	#N/A	-1.12915	4.77409e-12	down	#N/A	#N/A	#N/A	#N/A	#N/A	#N/A	#N/A	#N/A	#N/A	#N/A	#N/A	#N/A	#N/A	#N/A	#N/A
Os01g0764800	-2.5469	3.50671e-173	down	#N/A	#N/A	#N/A	#N/A	#N/A	#N/A	-1.53049	4.72429e-34	down	#N/A	#N/A	#N/A	-2.37105	4.09276e-70	down	#N/A	#N/A	#N/A	#N/A	#N/A	#N/A
Os01g0765400	#N/A	#N/A	#N/A	1.32116	5.02816e-16	up	#N/A	#N/A	#N/A	#N/A	#N/A	#N/A	#N/A	#N/A	#N/A	#N/A	#N/A	#N/A	#N/A	#N/A	#N/A	#N/A	#N/A	#N/A
Os01g0765500	#N/A	#N/A	#N/A	#N/A	#N/A	#N/A	1.89555	6.00841e-16	up	#N/A	#N/A	#N/A	#N/A	#N/A	#N/A	#N/A	#N/A	#N/A	#N/A	#N/A	#N/A	1.47213	4.83453e-13	up
Os01g0765600	#N/A	#N/A	#N/A	-1.18502	2.00355e-06	down	#N/A	#N/A	#N/A	#N/A	#N/A	#N/A	#N/A	#N/A	#N/A	#N/A	#N/A	#N/A	#N/A	#N/A	#N/A	#N/A	#N/A	#N/A
Os01g0765900	-2.38066	1.89802e-08	down	#N/A	#N/A	#N/A	#N/A	#N/A	#N/A	#N/A	#N/A	#N/A	#N/A	#N/A	#N/A	#N/A	#N/A	#N/A	#N/A	#N/A	#N/A	#N/A	#N/A	#N/A
Os01g0766000	#N/A	#N/A	#N/A	1.94346	5.11798e-14	up	1.95991	4.9401e-16	up	1.05798	6.64537e-05	up	#N/A	#N/A	#N/A	-1.87752	6.78339e-12	down	2.24524	7.22427e-06	up	#N/A	#N/A	#N/A
Os01g0766900	#N/A	#N/A	#N/A	#N/A	#N/A	#N/A	1.09089	4.49703e-13	up	1.06514	3.846e-13	up	#N/A	#N/A	#N/A	#N/A	#N/A	#N/A	-1.5856	6.2633e-61	down	#N/A	#N/A	#N/A
Os01g0767100	#N/A	#N/A	#N/A	#N/A	#N/A	#N/A	#N/A	#N/A	#N/A	#N/A	#N/A	#N/A	#N/A	#N/A	#N/A	#N/A	#N/A	#N/A	-1.68687	1.34449e-22	down	1.50727	2.07029e-07	up
Os01g0767600	#N/A	#N/A	#N/A	1.02937	4.65833e-17	up	#N/A	#N/A	#N/A	#N/A	#N/A	#N/A	#N/A	#N/A	#N/A	#N/A	#N/A	#N/A	#N/A	#N/A	#N/A	1.3461	4.69585e-37	up
Os01g0768100	#N/A	#N/A	#N/A	#N/A	#N/A	#N/A	#N/A	#N/A	#N/A	#N/A	#N/A	#N/A	#N/A	#N/A	#N/A	1.09133	0.00928897	up	#N/A	#N/A	#N/A	1.02463	0.0123834	up
Os01g0768300	-1.35327	0.000604478	down	#N/A	#N/A	#N/A	#N/A	#N/A	#N/A	#N/A	#N/A	#N/A	#N/A	#N/A	#N/A	#N/A	#N/A	#N/A	#N/A	#N/A	#N/A	#N/A	#N/A	#N/A
Os01g0768600	#N/A	#N/A	#N/A	#N/A	#N/A	#N/A	#N/A	#N/A	#N/A	1.21943	1.34133e-12	up	#N/A	#N/A	#N/A	#N/A	#N/A	#N/A	#N/A	#N/A	#N/A	#N/A	#N/A	#N/A
Os01g0768700	#N/A	#N/A	#N/A	#N/A	#N/A	#N/A	-1.43009	3.16615e-05	down	-1.12881	0.00891809	down	#N/A	#N/A	#N/A	#N/A	#N/A	#N/A	#N/A	#N/A	#N/A	#N/A	#N/A	#N/A
Os01g0769200	#N/A	#N/A	#N/A	#N/A	#N/A	#N/A	#N/A	#N/A	#N/A	#N/A	#N/A	#N/A	#N/A	#N/A	#N/A	#N/A	#N/A	#N/A	-1.31431	0.00537884	down	#N/A	#N/A	#N/A
Os01g0769700	#N/A	#N/A	#N/A	#N/A	#N/A	#N/A	#N/A	#N/A	#N/A	-1.07177	1.78277e-35	down	#N/A	#N/A	#N/A	#N/A	#N/A	#N/A	-1.1242	1.3217e-36	down	#N/A	#N/A	#N/A
Os01g0770000	#N/A	#N/A	#N/A	#N/A	#N/A	#N/A	#N/A	#N/A	#N/A	1.72603	4.88173e-23	up	#N/A	#N/A	#N/A	1.67154	2.96736e-30	up	#N/A	#N/A	#N/A	#N/A	#N/A	#N/A
Os01g0770100	#N/A	#N/A	#N/A	#N/A	#N/A	#N/A	#N/A	#N/A	#N/A	3.92326	7.6689e-08	up	#N/A	#N/A	#N/A	4.3467	2.84977e-27	up	-1.30427	2.32723e-18	down	2.49964	8.76965e-22	up
Os01g0770200	#N/A	#N/A	#N/A	#N/A	#N/A	#N/A	#N/A	#N/A	#N/A	#N/A	#N/A	#N/A	#N/A	#N/A	#N/A	2.6229	3.03733e-08	up	-1.16041	4.05398e-07	down	2.40451	5.62394e-09	up
Os01g0770700	-1.55312	2.83856e-18	down	-1.02692	3.56099e-06	down	#N/A	#N/A	#N/A	#N/A	#N/A	#N/A	-1.1178	3.3484e-09	down	#N/A	#N/A	#N/A	#N/A	#N/A	#N/A	#N/A	#N/A	#N/A
Os01g0770800	#N/A	#N/A	#N/A	#N/A	#N/A	#N/A	#N/A	#N/A	#N/A	#N/A	#N/A	#N/A	#N/A	#N/A	#N/A	#N/A	#N/A	#N/A	-1.48219	1.37948e-05	down	#N/A	#N/A	#N/A
Os01g0771000	#N/A	#N/A	#N/A	-3.42743	3.097e-19	down	#N/A	#N/A	#N/A	#N/A	#N/A	#N/A	-2.25865	2.30782e-17	down	1.29639	0.0144239	up	-3.78352	3.03101e-71	down	#N/A	#N/A	#N/A
Os01g0771100	#N/A	#N/A	#N/A	#N/A	#N/A	#N/A	-1.15423	3.18305e-23	down	#N/A	#N/A	#N/A	#N/A	#N/A	#N/A	#N/A	#N/A	#N/A	#N/A	#N/A	#N/A	#N/A	#N/A	#N/A
Os01g0771300	#N/A	#N/A	#N/A	#N/A	#N/A	#N/A	#N/A	#N/A	#N/A	-1.36709	6.33444e-07	down	#N/A	#N/A	#N/A	-1.32098	0.000509748	down	2.1113	0.00113068	up	#N/A	#N/A	#N/A
Os01g0771900	1.25341	2.88664e-08	up	#N/A	#N/A	#N/A	#N/A	#N/A	#N/A	-1.2844	4.55591e-07	down	#N/A	#N/A	#N/A	#N/A	#N/A	#N/A	#N/A	#N/A	#N/A	#N/A	#N/A	#N/A
Os01g0772100	#N/A	#N/A	#N/A	-1.54188	9.60633e-05	down	#N/A	#N/A	#N/A	#N/A	#N/A	#N/A	#N/A	#N/A	#N/A	2.82888	6.28525e-21	up	#N/A	#N/A	#N/A	5.2771	3.17106e-27	up
Os01g0772500	#N/A	#N/A	#N/A	#N/A	#N/A	#N/A	2.15801	1.28807e-38	up	1.75535	6.32461e-28	up	1.8396	1.21252e-26	up	#N/A	#N/A	#N/A	#N/A	#N/A	#N/A	#N/A	#N/A	#N/A
Os01g0772900	#N/A	#N/A	#N/A	3.6709	4.11494e-105	up	#N/A	#N/A	#N/A	-3.85454	3.04366e-223	down	#N/A	#N/A	#N/A	-5.188	0	down	4.96195	6.7902e-30	up	#N/A	#N/A	#N/A
Os01g0773000	#N/A	#N/A	#N/A	#N/A	#N/A	#N/A	-1.00537	3.2547e-09	down	#N/A	#N/A	#N/A	#N/A	#N/A	#N/A	#N/A	#N/A	#N/A	#N/A	#N/A	#N/A	#N/A	#N/A	#N/A
Os01g0773400	#N/A	#N/A	#N/A	-1.69432	0.0011751	down	#N/A	#N/A	#N/A	#N/A	#N/A	#N/A	#N/A	#N/A	#N/A	#N/A	#N/A	#N/A	-2.06279	9.22071e-15	down	3.73383	9.09347e-08	up
Os01g0773700	#N/A	#N/A	#N/A	#N/A	#N/A	#N/A	#N/A	#N/A	#N/A	#N/A	#N/A	#N/A	#N/A	#N/A	#N/A	1.11542	3.17882e-05	up	-1.14599	7.33497e-12	down	#N/A	#N/A	#N/A
Os01g0774200	#N/A	#N/A	#N/A	1.00248	0.0149447	up	#N/A	#N/A	#N/A	-7.70914	4.32667e-10	down	#N/A	#N/A	#N/A	-7.87186	4.02406e-10	down	#N/A	#N/A	#N/A	#N/A	#N/A	#N/A
Os01g0775100	#N/A	#N/A	#N/A	#N/A	#N/A	#N/A	-2.02691	5.66889e-71	down	#N/A	#N/A	#N/A	#N/A	#N/A	#N/A	#N/A	#N/A	#N/A	#N/A	#N/A	#N/A	-1.45275	3.69362e-31	down
Os01g0775400	-3.53301	1.04367e-152	down	-3.54415	3.54671e-68	down	#N/A	#N/A	#N/A	2.18826	2.20968e-51	up	-1.94006	2.83121e-79	down	1.55816	6.60013e-19	up	#N/A	#N/A	#N/A	-1.24069	1.28337e-22	down
Os01g0775500	#N/A	#N/A	#N/A	-1.07365	0.000152827	down	#N/A	#N/A	#N/A	#N/A	#N/A	#N/A	#N/A	#N/A	#N/A	#N/A	#N/A	#N/A	#N/A	#N/A	#N/A	#N/A	#N/A	#N/A
Os01g0776300	#N/A	#N/A	#N/A	#N/A	#N/A	#N/A	#N/A	#N/A	#N/A	-6.80045	1.44392e-19	down	#N/A	#N/A	#N/A	-7.34131	1.8129e-22	down	#N/A	#N/A	#N/A	#N/A	#N/A	#N/A
Os01g0776500	#N/A	#N/A	#N/A	#N/A	#N/A	#N/A	-1.28124	4.8713e-06	down	#N/A	#N/A	#N/A	-1.15878	1.20332e-08	down	#N/A	#N/A	#N/A	#N/A	#N/A	#N/A	#N/A	#N/A	#N/A
Os01g0776600	#N/A	#N/A	#N/A	#N/A	#N/A	#N/A	1.265	9.09969e-24	up	1.18858	3.35935e-21	up	#N/A	#N/A	#N/A	#N/A	#N/A	#N/A	#N/A	#N/A	#N/A	#N/A	#N/A	#N/A
Os01g0776700	-1.04798	4.694e-46	down	#N/A	#N/A	#N/A	#N/A	#N/A	#N/A	#N/A	#N/A	#N/A	#N/A	#N/A	#N/A	#N/A	#N/A	#N/A	#N/A	#N/A	#N/A	#N/A	#N/A	#N/A
Os01g0777300	#N/A	#N/A	#N/A	#N/A	#N/A	#N/A	#N/A	#N/A	#N/A	#N/A	#N/A	#N/A	#N/A	#N/A	#N/A	1.06055	9.68453e-07	up	#N/A	#N/A	#N/A	#N/A	#N/A	#N/A
Os01g0777700	1.65016	7.46796e-14	up	#N/A	#N/A	#N/A	#N/A	#N/A	#N/A	#N/A	#N/A	#N/A	#N/A	#N/A	#N/A	#N/A	#N/A	#N/A	#N/A	#N/A	#N/A	#N/A	#N/A	#N/A
Os01g0777900	-1.55962	3.33618e-06	down	-1.69611	2.05977e-07	down	#N/A	#N/A	#N/A	#N/A	#N/A	#N/A	#N/A	#N/A	#N/A	#N/A	#N/A	#N/A	-1.43049	3.59906e-05	down	#N/A	#N/A	#N/A
Os01g0778100	-1.04301	1.27801e-10	down	#N/A	#N/A	#N/A	#N/A	#N/A	#N/A	#N/A	#N/A	#N/A	#N/A	#N/A	#N/A	#N/A	#N/A	#N/A	#N/A	#N/A	#N/A	#N/A	#N/A	#N/A
Os01g0778400	-1.66918	1.79319e-22	down	#N/A	#N/A	#N/A	#N/A	#N/A	#N/A	1.5985	2.19139e-26	up	#N/A	#N/A	#N/A	#N/A	#N/A	#N/A	-1.5663	9.01796e-28	down	-1.54487	2.70042e-25	down
Os01g0778500	#N/A	#N/A	#N/A	#N/A	#N/A	#N/A	#N/A	#N/A	#N/A	-1.92257	0.0011498	down	#N/A	#N/A	#N/A	#N/A	#N/A	#N/A	-1.88937	1.3459e-05	down	#N/A	#N/A	#N/A
Os01g0778800	#N/A	#N/A	#N/A	#N/A	#N/A	#N/A	#N/A	#N/A	#N/A	#N/A	#N/A	#N/A	#N/A	#N/A	#N/A	#N/A	#N/A	#N/A	#N/A	#N/A	#N/A	1.05559	1.70773e-08	up
Os01g0778900	-1.6301	5.53401e-14	down	#N/A	#N/A	#N/A	#N/A	#N/A	#N/A	#N/A	#N/A	#N/A	#N/A	#N/A	#N/A	#N/A	#N/A	#N/A	1.50738	0.000167875	up	#N/A	#N/A	#N/A
Os01g0779100	#N/A	#N/A	#N/A	#N/A	#N/A	#N/A	#N/A	#N/A	#N/A	-1.22594	6.57505e-05	down	#N/A	#N/A	#N/A	-1.36961	6.78425e-05	down	#N/A	#N/A	#N/A	#N/A	#N/A	#N/A
Os01g0779201	-1.4137	1.33057e-10	down	#N/A	#N/A	#N/A	#N/A	#N/A	#N/A	-1.05936	0.00128213	down	#N/A	#N/A	#N/A	-1.29311	7.54806e-05	down	#N/A	#N/A	#N/A	#N/A	#N/A	#N/A
Os01g0779300	-1.10149	7.61058e-16	down	#N/A	#N/A	#N/A	#N/A	#N/A	#N/A	#N/A	#N/A	#N/A	#N/A	#N/A	#N/A	#N/A	#N/A	#N/A	#N/A	#N/A	#N/A	#N/A	#N/A	#N/A
Os01g0779800	#N/A	#N/A	#N/A	#N/A	#N/A	#N/A	1.74353	4.06464e-12	up	#N/A	#N/A	#N/A	#N/A	#N/A	#N/A	#N/A	#N/A	#N/A	#N/A	#N/A	#N/A	#N/A	#N/A	#N/A
Os01g0780600	#N/A	#N/A	#N/A	#N/A	#N/A	#N/A	-1.53411	3.56186e-05	down	-2.23436	1.2112e-08	down	#N/A	#N/A	#N/A	#N/A	#N/A	#N/A	3.79905	2.0758e-05	up	#N/A	#N/A	#N/A
Os01g0781000	#N/A	#N/A	#N/A	#N/A	#N/A	#N/A	#N/A	#N/A	#N/A	1.09958	5.08794e-20	up	#N/A	#N/A	#N/A	#N/A	#N/A	#N/A	#N/A	#N/A	#N/A	#N/A	#N/A	#N/A
Os01g0781100	#N/A	#N/A	#N/A	#N/A	#N/A	#N/A	#N/A	#N/A	#N/A	8.77454	5.17096e-13	up	#N/A	#N/A	#N/A	7.76504	4.01284e-10	up	#N/A	#N/A	#N/A	#N/A	#N/A	#N/A
Os01g0781200	#N/A	#N/A	#N/A	#N/A	#N/A	#N/A	#N/A	#N/A	#N/A	2.0834	5.51863e-19	up	#N/A	#N/A	#N/A	1.83605	1.67402e-10	up	#N/A	#N/A	#N/A	#N/A	#N/A	#N/A
Os01g0782100	#N/A	#N/A	#N/A	#N/A	#N/A	#N/A	#N/A	#N/A	#N/A	1.58123	9.76169e-05	up	#N/A	#N/A	#N/A	#N/A	#N/A	#N/A	-1.09212	0.000190547	down	#N/A	#N/A	#N/A
Os01g0782200	#N/A	#N/A	#N/A	#N/A	#N/A	#N/A	#N/A	#N/A	#N/A	#N/A	#N/A	#N/A	#N/A	#N/A	#N/A	#N/A	#N/A	#N/A	-1.45977	3.14805e-12	down	#N/A	#N/A	#N/A
Os01g0782300	#N/A	#N/A	#N/A	#N/A	#N/A	#N/A	#N/A	#N/A	#N/A	-9.04196	5.68853e-14	down	#N/A	#N/A	#N/A	-6.49768	2.76357e-13	down	#N/A	#N/A	#N/A	#N/A	#N/A	#N/A
Os01g0782800	1.41153	0.000586998	up	1.7262	4.41114e-05	up	#N/A	#N/A	#N/A	1.57134	2.93745e-11	up	#N/A	#N/A	#N/A	#N/A	#N/A	#N/A	#N/A	#N/A	#N/A	#N/A	#N/A	#N/A
Os01g0782901	#N/A	#N/A	#N/A	#N/A	#N/A	#N/A	#N/A	#N/A	#N/A	#N/A	#N/A	#N/A	#N/A	#N/A	#N/A	6.77677	1.92734e-07	up	#N/A	#N/A	#N/A	#N/A	#N/A	#N/A
Os01g0783200	#N/A	#N/A	#N/A	#N/A	#N/A	#N/A	#N/A	#N/A	#N/A	-1.02325	9.47896e-13	down	#N/A	#N/A	#N/A	#N/A	#N/A	#N/A	#N/A	#N/A	#N/A	1.10569	2.45855e-15	up
Os01g0783400	#N/A	#N/A	#N/A	#N/A	#N/A	#N/A	#N/A	#N/A	#N/A	1.78038	2.22709e-13	up	#N/A	#N/A	#N/A	#N/A	#N/A	#N/A	#N/A	#N/A	#N/A	#N/A	#N/A	#N/A
Os01g0783700	#N/A	#N/A	#N/A	#N/A	#N/A	#N/A	#N/A	#N/A	#N/A	#N/A	#N/A	#N/A	#N/A	#N/A	#N/A	#N/A	#N/A	#N/A	1.28844	5.78013e-05	up	#N/A	#N/A	#N/A
Os01g0783800	#N/A	#N/A	#N/A	#N/A	#N/A	#N/A	#N/A	#N/A	#N/A	#N/A	#N/A	#N/A	#N/A	#N/A	#N/A	-1.26364	2.94013e-19	down	#N/A	#N/A	#N/A	#N/A	#N/A	#N/A
Os01g0784200	#N/A	#N/A	#N/A	-1.90586	0.00136979	down	#N/A	#N/A	#N/A	#N/A	#N/A	#N/A	#N/A	#N/A	#N/A	#N/A	#N/A	#N/A	#N/A	#N/A	#N/A	#N/A	#N/A	#N/A
Os01g0784450	#N/A	#N/A	#N/A	#N/A	#N/A	#N/A	#N/A	#N/A	#N/A	#N/A	#N/A	#N/A	-2.67921	2.34782e-06	down	#N/A	#N/A	#N/A	#N/A	#N/A	#N/A	#N/A	#N/A	#N/A
Os01g0784900	#N/A	#N/A	#N/A	-1.34332	0.00674922	down	#N/A	#N/A	#N/A	#N/A	#N/A	#N/A	#N/A	#N/A	#N/A	1.59979	0.000377359	up	-1.44202	1.01143e-08	down	3.49397	6.1639e-09	up
Os01g0786800	-1.22494	4.21444e-06	down	#N/A	#N/A	#N/A	#N/A	#N/A	#N/A	-1.01383	0.00499394	down	#N/A	#N/A	#N/A	1.63073	4.556e-13	up	#N/A	#N/A	#N/A	3.2355	8.00189e-32	up
Os01g0787000	#N/A	#N/A	#N/A	#N/A	#N/A	#N/A	1.08974	0.0217224	up	#N/A	#N/A	#N/A	-1.37952	4.24751e-05	down	#N/A	#N/A	#N/A	#N/A	#N/A	#N/A	#N/A	#N/A	#N/A
Os01g0787600	#N/A	#N/A	#N/A	#N/A	#N/A	#N/A	1.58193	2.87605e-18	up	#N/A	#N/A	#N/A	1.26559	2.72583e-09	up	#N/A	#N/A	#N/A	#N/A	#N/A	#N/A	1.02406	3.70648e-10	up
Os01g0788400	-4.44156	1.25025e-58	down	-4.20024	5.38913e-85	down	2.20171	1.53284e-10	up	1.02805	0.0093833	up	#N/A	#N/A	#N/A	-2.44502	3.13033e-11	down	#N/A	#N/A	#N/A	-1.22023	0.00470956	down
Os01g0788700	#N/A	#N/A	#N/A	-1.5103	1.74151e-09	down	#N/A	#N/A	#N/A	#N/A	#N/A	#N/A	#N/A	#N/A	#N/A	#N/A	#N/A	#N/A	-1.42833	7.51237e-17	down	#N/A	#N/A	#N/A
Os01g0788950	#N/A	#N/A	#N/A	#N/A	#N/A	#N/A	#N/A	#N/A	#N/A	#N/A	#N/A	#N/A	#N/A	#N/A	#N/A	#N/A	#N/A	#N/A	1.03275	9.37752e-18	up	#N/A	#N/A	#N/A
Os01g0789000	1.45468	0.00224736	up	#N/A	#N/A	#N/A	#N/A	#N/A	#N/A	#N/A	#N/A	#N/A	#N/A	#N/A	#N/A	#N/A	#N/A	#N/A	#N/A	#N/A	#N/A	-1.31906	0.00491499	down
Os01g0793800	-1.17399	1.62713e-06	down	#N/A	#N/A	#N/A	#N/A	#N/A	#N/A	-1.16727	0.000608408	down	#N/A	#N/A	#N/A	#N/A	#N/A	#N/A	1.83075	4.21447e-08	up	1.54224	1.34441e-06	up
Os01g0793900	-2.82323	4.23274e-27	down	#N/A	#N/A	#N/A	1.31273	0.000546475	up	1.30794	0.000124741	up	-1.28325	3.09828e-09	down	#N/A	#N/A	#N/A	#N/A	#N/A	#N/A	#N/A	#N/A	#N/A
Os01g0794100	-1.70057	6.25687e-22	down	#N/A	#N/A	#N/A	#N/A	#N/A	#N/A	#N/A	#N/A	#N/A	#N/A	#N/A	#N/A	#N/A	#N/A	#N/A	#N/A	#N/A	#N/A	#N/A	#N/A	#N/A
Os01g0794400	-1.62334	3.13279e-11	down	1.1717	3.30629e-07	up	1.76233	1.78604e-12	up	#N/A	#N/A	#N/A	#N/A	#N/A	#N/A	-1.38044	3.7137e-09	down	#N/A	#N/A	#N/A	1.26818	0.000168859	up
Os01g0794600	#N/A	#N/A	#N/A	1.08146	6.45283e-05	up	#N/A	#N/A	#N/A	-1.09104	6.08804e-06	down	#N/A	#N/A	#N/A	#N/A	#N/A	#N/A	1.03429	0.000642223	up	#N/A	#N/A	#N/A
Os01g0794800	#N/A	#N/A	#N/A	#N/A	#N/A	#N/A	#N/A	#N/A	#N/A	#N/A	#N/A	#N/A	#N/A	#N/A	#N/A	#N/A	#N/A	#N/A	1.14509	0.0279699	up	1.89006	0.00531642	up
Os01g0794900	-1.02819	0.0158635	down	#N/A	#N/A	#N/A	#N/A	#N/A	#N/A	1.13007	0.0048766	up	#N/A	#N/A	#N/A	#N/A	#N/A	#N/A	#N/A	#N/A	#N/A	#N/A	#N/A	#N/A
Os01g0795000	-1.17729	0.0183524	down	-1.53748	7.88311e-06	down	1.46186	0.00470209	up	#N/A	#N/A	#N/A	#N/A	#N/A	#N/A	#N/A	#N/A	#N/A	#N/A	#N/A	#N/A	1.997	0.000160047	up
Os01g0795300	-1.29011	1.1385e-10	down	#N/A	#N/A	#N/A	#N/A	#N/A	#N/A	#N/A	#N/A	#N/A	#N/A	#N/A	#N/A	#N/A	#N/A	#N/A	1.14918	0.000588227	up	#N/A	#N/A	#N/A
Os01g0795400	-1.8846	5.11283e-11	down	1.46853	0.00337295	up	4.29541	4.10566e-17	up	1.61299	6.27019e-08	up	#N/A	#N/A	#N/A	#N/A	#N/A	#N/A	3.78298	4.77235e-127	up	3.45334	1.0348e-109	up
Os01g0795600	-1.53421	9.17821e-10	down	#N/A	#N/A	#N/A	#N/A	#N/A	#N/A	-1.37347	0.000402823	down	#N/A	#N/A	#N/A	-2.38638	1.7247e-07	down	#N/A	#N/A	#N/A	#N/A	#N/A	#N/A
Os01g0795700	#N/A	#N/A	#N/A	#N/A	#N/A	#N/A	2.04384	3.08295e-08	up	#N/A	#N/A	#N/A	#N/A	#N/A	#N/A	-2.03281	3.36596e-08	down	3.58106	0.000105024	up	2.91161	0.00015553	up
Os01g0796000	#N/A	#N/A	#N/A	#N/A	#N/A	#N/A	2.35724	0.00100091	up	#N/A	#N/A	#N/A	#N/A	#N/A	#N/A	#N/A	#N/A	#N/A	3.4499	4.2923e-05	up	3.09334	4.58723e-05	up
Os01g0797600	-1.07047	4.7139e-33	down	#N/A	#N/A	#N/A	#N/A	#N/A	#N/A	#N/A	#N/A	#N/A	#N/A	#N/A	#N/A	#N/A	#N/A	#N/A	#N/A	#N/A	#N/A	#N/A	#N/A	#N/A
Os01g0798100	#N/A	#N/A	#N/A	#N/A	#N/A	#N/A	#N/A	#N/A	#N/A	-1.45011	7.41836e-38	down	#N/A	#N/A	#N/A	-1.4974	2.11037e-28	down	#N/A	#N/A	#N/A	#N/A	#N/A	#N/A
Os01g0798500	1.16219	5.82718e-06	up	#N/A	#N/A	#N/A	#N/A	#N/A	#N/A	#N/A	#N/A	#N/A	#N/A	#N/A	#N/A	#N/A	#N/A	#N/A	-1.10268	2.26377e-10	down	#N/A	#N/A	#N/A
Os01g0799500	#N/A	#N/A	#N/A	#N/A	#N/A	#N/A	#N/A	#N/A	#N/A	#N/A	#N/A	#N/A	#N/A	#N/A	#N/A	#N/A	#N/A	#N/A	-1.86482	1.26786e-87	down	#N/A	#N/A	#N/A
Os01g0799900	#N/A	#N/A	#N/A	#N/A	#N/A	#N/A	1.88179	4.67066e-64	up	#N/A	#N/A	#N/A	#N/A	#N/A	#N/A	#N/A	#N/A	#N/A	#N/A	#N/A	#N/A	1.3421	2.71246e-44	up
Os01g0800300	#N/A	#N/A	#N/A	#N/A	#N/A	#N/A	#N/A	#N/A	#N/A	-1.04368	2.81328e-16	down	#N/A	#N/A	#N/A	#N/A	#N/A	#N/A	#N/A	#N/A	#N/A	#N/A	#N/A	#N/A
Os01g0800400	#N/A	#N/A	#N/A	#N/A	#N/A	#N/A	#N/A	#N/A	#N/A	1.199	2.79108e-13	up	#N/A	#N/A	#N/A	1.50653	2.44379e-17	up	#N/A	#N/A	#N/A	#N/A	#N/A	#N/A
Os01g0800500	#N/A	#N/A	#N/A	#N/A	#N/A	#N/A	#N/A	#N/A	#N/A	#N/A	#N/A	#N/A	#N/A	#N/A	#N/A	5.84307	5.73989e-32	up	-2.02196	3.99504e-63	down	4.66574	1.34487e-43	up
Os01g0800800	#N/A	#N/A	#N/A	2.92275	5.81121e-05	up	#N/A	#N/A	#N/A	#N/A	#N/A	#N/A	#N/A	#N/A	#N/A	#N/A	#N/A	#N/A	#N/A	#N/A	#N/A	#N/A	#N/A	#N/A
Os01g0800900	#N/A	#N/A	#N/A	1.27929	5.76666e-09	up	#N/A	#N/A	#N/A	#N/A	#N/A	#N/A	#N/A	#N/A	#N/A	-2.14886	3.16102e-20	down	1.00247	0.00690568	up	#N/A	#N/A	#N/A
Os01g0801100	#N/A	#N/A	#N/A	#N/A	#N/A	#N/A	#N/A	#N/A	#N/A	-1.11979	0.000319141	down	#N/A	#N/A	#N/A	#N/A	#N/A	#N/A	#N/A	#N/A	#N/A	#N/A	#N/A	#N/A
Os01g0801500	2.46808	8.42782e-05	up	#N/A	#N/A	#N/A	#N/A	#N/A	#N/A	-1.48513	0.00283779	down	#N/A	#N/A	#N/A	#N/A	#N/A	#N/A	-1.39123	1.9775e-05	down	1.23162	0.0158125	up
Os01g0801901	#N/A	#N/A	#N/A	#N/A	#N/A	#N/A	#N/A	#N/A	#N/A	#N/A	#N/A	#N/A	#N/A	#N/A	#N/A	2.99379	1.13346e-08	up	#N/A	#N/A	#N/A	1.71712	1.29784e-05	up
Os01g0802000	#N/A	#N/A	#N/A	#N/A	#N/A	#N/A	#N/A	#N/A	#N/A	1.93449	3.11907e-44	up	#N/A	#N/A	#N/A	1.32976	1.98044e-23	up	#N/A	#N/A	#N/A	#N/A	#N/A	#N/A
Os01g0802200	-1.22205	1.75594e-07	down	#N/A	#N/A	#N/A	#N/A	#N/A	#N/A	#N/A	#N/A	#N/A	#N/A	#N/A	#N/A	#N/A	#N/A	#N/A	#N/A	#N/A	#N/A	#N/A	#N/A	#N/A
Os01g0802600	-1.56359	1.02503e-05	down	1.53383	0.00109192	up	1.22649	0.0041598	up	#N/A	#N/A	#N/A	#N/A	#N/A	#N/A	-2.33028	4.45344e-06	down	#N/A	#N/A	#N/A	#N/A	#N/A	#N/A
Os01g0802700	-1.83899	0.0061097	down	-1.99978	8.1777e-14	down	#N/A	#N/A	#N/A	2.01614	0.00290115	up	#N/A	#N/A	#N/A	#N/A	#N/A	#N/A	#N/A	#N/A	#N/A	#N/A	#N/A	#N/A
Os01g0803300	#N/A	#N/A	#N/A	-2.19641	5.4245e-08	down	#N/A	#N/A	#N/A	#N/A	#N/A	#N/A	#N/A	#N/A	#N/A	1.65816	0.000258849	up	-3.37212	8.21884e-18	down	6.80358	3.22075e-10	up
Os01g0803900	#N/A	#N/A	#N/A	#N/A	#N/A	#N/A	-1.87436	1.31615e-05	down	-1.63169	1.40489e-05	down	#N/A	#N/A	#N/A	#N/A	#N/A	#N/A	1.56044	0.00569336	up	#N/A	#N/A	#N/A
Os01g0804200	#N/A	#N/A	#N/A	#N/A	#N/A	#N/A	#N/A	#N/A	#N/A	#N/A	#N/A	#N/A	#N/A	#N/A	#N/A	3.72012	8.90978e-06	up	4.10126	2.28394e-06	up	#N/A	#N/A	#N/A
Os01g0805000	1.00817	2.16871e-06	up	#N/A	#N/A	#N/A	#N/A	#N/A	#N/A	#N/A	#N/A	#N/A	#N/A	#N/A	#N/A	#N/A	#N/A	#N/A	-1.68293	2.4009e-28	down	#N/A	#N/A	#N/A
Os01g0805200	#N/A	#N/A	#N/A	#N/A	#N/A	#N/A	#N/A	#N/A	#N/A	#N/A	#N/A	#N/A	#N/A	#N/A	#N/A	1.08811	3.7804e-06	up	#N/A	#N/A	#N/A	#N/A	#N/A	#N/A
Os01g0805400	#N/A	#N/A	#N/A	2.248	2.20705e-49	up	#N/A	#N/A	#N/A	#N/A	#N/A	#N/A	1.87513	6.03484e-51	up	#N/A	#N/A	#N/A	1.98317	1.74352e-46	up	#N/A	#N/A	#N/A
Os01g0805500	#N/A	#N/A	#N/A	#N/A	#N/A	#N/A	#N/A	#N/A	#N/A	#N/A	#N/A	#N/A	#N/A	#N/A	#N/A	#N/A	#N/A	#N/A	1.02083	0.00136796	up	-1.15136	7.63575e-07	down
Os01g0805600	1.98312	5.43475e-09	up	#N/A	#N/A	#N/A	2.70588	3.39817e-10	up	1.95144	4.12963e-06	up	#N/A	#N/A	#N/A	#N/A	#N/A	#N/A	#N/A	#N/A	#N/A	1.33741	1.63741e-28	up
Os01g0805900	#N/A	#N/A	#N/A	#N/A	#N/A	#N/A	#N/A	#N/A	#N/A	#N/A	#N/A	#N/A	#N/A	#N/A	#N/A	#N/A	#N/A	#N/A	-1.6585	3.34719e-70	down	#N/A	#N/A	#N/A
Os01g0805975	#N/A	#N/A	#N/A	#N/A	#N/A	#N/A	#N/A	#N/A	#N/A	#N/A	#N/A	#N/A	#N/A	#N/A	#N/A	#N/A	#N/A	#N/A	-1.38041	0.00549063	down	#N/A	#N/A	#N/A
Os01g0806101	#N/A	#N/A	#N/A	#N/A	#N/A	#N/A	#N/A	#N/A	#N/A	1.05303	0.0265033	up	#N/A	#N/A	#N/A	#N/A	#N/A	#N/A	#N/A	#N/A	#N/A	#N/A	#N/A	#N/A
Os01g0806300	-1.05648	7.48078e-15	down	#N/A	#N/A	#N/A	#N/A	#N/A	#N/A	#N/A	#N/A	#N/A	#N/A	#N/A	#N/A	#N/A	#N/A	#N/A	#N/A	#N/A	#N/A	#N/A	#N/A	#N/A
Os01g0807266	#N/A	#N/A	#N/A	#N/A	#N/A	#N/A	#N/A	#N/A	#N/A	1.70143	6.74214e-05	up	#N/A	#N/A	#N/A	2.17485	7.44906e-06	up	#N/A	#N/A	#N/A	#N/A	#N/A	#N/A
Os01g0807532	1.26109	3.58671e-05	up	#N/A	#N/A	#N/A	#N/A	#N/A	#N/A	-3.4613	8.16977e-16	down	#N/A	#N/A	#N/A	-2.87168	3.90746e-12	down	#N/A	#N/A	#N/A	#N/A	#N/A	#N/A
Os01g0810100	#N/A	#N/A	#N/A	#N/A	#N/A	#N/A	-1.21223	6.59751e-19	down	#N/A	#N/A	#N/A	#N/A	#N/A	#N/A	#N/A	#N/A	#N/A	#N/A	#N/A	#N/A	#N/A	#N/A	#N/A
Os01g0810300	#N/A	#N/A	#N/A	-1.0133	7.00557e-16	down	#N/A	#N/A	#N/A	1.02975	4.01935e-25	up	#N/A	#N/A	#N/A	2.09288	5.71017e-109	up	-1.03348	8.17218e-47	down	1.23879	1.1152e-39	up
Os01g0810401	#N/A	#N/A	#N/A	#N/A	#N/A	#N/A	#N/A	#N/A	#N/A	-2.80262	6.2825e-15	down	#N/A	#N/A	#N/A	-3.47525	1.68024e-21	down	#N/A	#N/A	#N/A	#N/A	#N/A	#N/A
Os01g0810500	#N/A	#N/A	#N/A	#N/A	#N/A	#N/A	#N/A	#N/A	#N/A	#N/A	#N/A	#N/A	#N/A	#N/A	#N/A	-1.55302	0.00030718	down	#N/A	#N/A	#N/A	#N/A	#N/A	#N/A
Os01g0810800	#N/A	#N/A	#N/A	#N/A	#N/A	#N/A	#N/A	#N/A	#N/A	#N/A	#N/A	#N/A	#N/A	#N/A	#N/A	#N/A	#N/A	#N/A	-2.77468	8.36734e-17	down	#N/A	#N/A	#N/A
Os01g0812100	-1.31001	2.48744e-05	down	#N/A	#N/A	#N/A	#N/A	#N/A	#N/A	#N/A	#N/A	#N/A	-1.83881	3.51927e-11	down	-1.12851	0.0210357	down	-1.38182	0.000854213	down	-1.15503	0.00722588	down
Os01g0812200	#N/A	#N/A	#N/A	#N/A	#N/A	#N/A	#N/A	#N/A	#N/A	1.34183	2.43661e-46	up	#N/A	#N/A	#N/A	#N/A	#N/A	#N/A	#N/A	#N/A	#N/A	-1.37919	1.33271e-37	down
Os01g0813000	#N/A	#N/A	#N/A	#N/A	#N/A	#N/A	1.55977	5.09351e-08	up	#N/A	#N/A	#N/A	#N/A	#N/A	#N/A	#N/A	#N/A	#N/A	#N/A	#N/A	#N/A	1.25904	6.17791e-05	up
Os01g0813700	#N/A	#N/A	#N/A	#N/A	#N/A	#N/A	#N/A	#N/A	#N/A	#N/A	#N/A	#N/A	#N/A	#N/A	#N/A	#N/A	#N/A	#N/A	-3.51263	1.11086e-09	down	#N/A	#N/A	#N/A
Os01g0813800	#N/A	#N/A	#N/A	#N/A	#N/A	#N/A	#N/A	#N/A	#N/A	5.27117	1.61956e-10	up	-2.54684	9.73824e-31	down	5.59339	5.62883e-07	up	-1.98695	2.31979e-14	down	#N/A	#N/A	#N/A
Os01g0814100	#N/A	#N/A	#N/A	-1.52728	5.11682e-28	down	#N/A	#N/A	#N/A	#N/A	#N/A	#N/A	#N/A	#N/A	#N/A	1.02246	4.40029e-14	up	-1.63063	9.48525e-50	down	#N/A	#N/A	#N/A
Os01g0814200	1.08715	5.43315e-06	up	#N/A	#N/A	#N/A	#N/A	#N/A	#N/A	-1.8796	5.43776e-12	down	-1.78637	1.67328e-10	down	#N/A	#N/A	#N/A	-1.75091	7.38388e-15	down	#N/A	#N/A	#N/A
Os01g0814900	#N/A	#N/A	#N/A	#N/A	#N/A	#N/A	#N/A	#N/A	#N/A	1.30656	1.4816e-57	up	#N/A	#N/A	#N/A	#N/A	#N/A	#N/A	#N/A	#N/A	#N/A	#N/A	#N/A	#N/A
Os01g0815400	#N/A	#N/A	#N/A	#N/A	#N/A	#N/A	#N/A	#N/A	#N/A	-1.37408	9.32222e-18	down	#N/A	#N/A	#N/A	-1.05497	5.9536e-07	down	#N/A	#N/A	#N/A	#N/A	#N/A	#N/A
Os01g0816100	#N/A	#N/A	#N/A	#N/A	#N/A	#N/A	#N/A	#N/A	#N/A	#N/A	#N/A	#N/A	#N/A	#N/A	#N/A	#N/A	#N/A	#N/A	1.3714	7.50443e-19	up	#N/A	#N/A	#N/A
Os01g0816600	#N/A	#N/A	#N/A	#N/A	#N/A	#N/A	#N/A	#N/A	#N/A	-1.61825	0.00111125	down	#N/A	#N/A	#N/A	#N/A	#N/A	#N/A	-1.93183	3.24079e-06	down	#N/A	#N/A	#N/A
Os01g0817100	1.04889	2.11841e-06	up	#N/A	#N/A	#N/A	#N/A	#N/A	#N/A	#N/A	#N/A	#N/A	#N/A	#N/A	#N/A	#N/A	#N/A	#N/A	#N/A	#N/A	#N/A	#N/A	#N/A	#N/A
Os01g0817700	-1.59553	4.99355e-140	down	#N/A	#N/A	#N/A	#N/A	#N/A	#N/A	#N/A	#N/A	#N/A	#N/A	#N/A	#N/A	#N/A	#N/A	#N/A	#N/A	#N/A	#N/A	#N/A	#N/A	#N/A
Os01g0818300	#N/A	#N/A	#N/A	#N/A	#N/A	#N/A	-1.02006	1.41635e-23	down	#N/A	#N/A	#N/A	#N/A	#N/A	#N/A	#N/A	#N/A	#N/A	#N/A	#N/A	#N/A	#N/A	#N/A	#N/A
Os01g0819700	#N/A	#N/A	#N/A	-1.12769	0.00895862	down	#N/A	#N/A	#N/A	1.23207	0.011911	up	-1.37906	2.40615e-05	down	#N/A	#N/A	#N/A	-1.32673	0.00012966	down	#N/A	#N/A	#N/A
Os01g0819800	#N/A	#N/A	#N/A	#N/A	#N/A	#N/A	#N/A	#N/A	#N/A	#N/A	#N/A	#N/A	#N/A	#N/A	#N/A	#N/A	#N/A	#N/A	1.0168	0.000552275	up	#N/A	#N/A	#N/A
Os01g0820800	#N/A	#N/A	#N/A	#N/A	#N/A	#N/A	#N/A	#N/A	#N/A	#N/A	#N/A	#N/A	#N/A	#N/A	#N/A	-1.14939	4.3676e-05	down	2.10042	8.80188e-06	up	#N/A	#N/A	#N/A
Os01g0821300	#N/A	#N/A	#N/A	#N/A	#N/A	#N/A	#N/A	#N/A	#N/A	#N/A	#N/A	#N/A	-2.25567	2.88746e-06	down	#N/A	#N/A	#N/A	#N/A	#N/A	#N/A	#N/A	#N/A	#N/A
Os01g0821600	-1.25429	6.6148e-15	down	#N/A	#N/A	#N/A	#N/A	#N/A	#N/A	#N/A	#N/A	#N/A	#N/A	#N/A	#N/A	#N/A	#N/A	#N/A	#N/A	#N/A	#N/A	#N/A	#N/A	#N/A
Os01g0822800	#N/A	#N/A	#N/A	#N/A	#N/A	#N/A	#N/A	#N/A	#N/A	#N/A	#N/A	#N/A	#N/A	#N/A	#N/A	#N/A	#N/A	#N/A	-1.81694	0.00113787	down	#N/A	#N/A	#N/A
Os01g0822900	1.02701	1.48628e-28	up	#N/A	#N/A	#N/A	#N/A	#N/A	#N/A	#N/A	#N/A	#N/A	#N/A	#N/A	#N/A	#N/A	#N/A	#N/A	#N/A	#N/A	#N/A	1.18656	2.16929e-33	up
Os01g0823100	-1.2291	8.576e-23	down	#N/A	#N/A	#N/A	#N/A	#N/A	#N/A	#N/A	#N/A	#N/A	#N/A	#N/A	#N/A	#N/A	#N/A	#N/A	#N/A	#N/A	#N/A	#N/A	#N/A	#N/A
Os01g0823200	#N/A	#N/A	#N/A	#N/A	#N/A	#N/A	#N/A	#N/A	#N/A	1.38463	5.87627e-10	up	#N/A	#N/A	#N/A	#N/A	#N/A	#N/A	#N/A	#N/A	#N/A	#N/A	#N/A	#N/A
Os01g0823400	#N/A	#N/A	#N/A	#N/A	#N/A	#N/A	#N/A	#N/A	#N/A	#N/A	#N/A	#N/A	#N/A	#N/A	#N/A	#N/A	#N/A	#N/A	-2.20356	1.08396e-18	down	#N/A	#N/A	#N/A
Os01g0823500	#N/A	#N/A	#N/A	#N/A	#N/A	#N/A	1.35074	6.64161e-06	up	#N/A	#N/A	#N/A	#N/A	#N/A	#N/A	#N/A	#N/A	#N/A	#N/A	#N/A	#N/A	1.20427	0.000117514	up
Os01g0823600	1.6217	0.0105102	up	#N/A	#N/A	#N/A	-5.40396	4.69156e-05	down	-2.21805	0.000840945	down	#N/A	#N/A	#N/A	#N/A	#N/A	#N/A	#N/A	#N/A	#N/A	#N/A	#N/A	#N/A
Os01g0823900	-1.14387	1.92275e-19	down	#N/A	#N/A	#N/A	#N/A	#N/A	#N/A	1.23683	7.38524e-24	up	#N/A	#N/A	#N/A	#N/A	#N/A	#N/A	#N/A	#N/A	#N/A	#N/A	#N/A	#N/A
Os01g0824000	#N/A	#N/A	#N/A	#N/A	#N/A	#N/A	#N/A	#N/A	#N/A	1.81919	5.44754e-05	up	#N/A	#N/A	#N/A	#N/A	#N/A	#N/A	#N/A	#N/A	#N/A	#N/A	#N/A	#N/A
Os01g0824500	#N/A	#N/A	#N/A	#N/A	#N/A	#N/A	1.12559	1.71653e-06	up	#N/A	#N/A	#N/A	#N/A	#N/A	#N/A	#N/A	#N/A	#N/A	#N/A	#N/A	#N/A	1.35593	5.60338e-13	up
Os01g0824800	#N/A	#N/A	#N/A	#N/A	#N/A	#N/A	#N/A	#N/A	#N/A	#N/A	#N/A	#N/A	#N/A	#N/A	#N/A	1.47317	0.000546743	up	#N/A	#N/A	#N/A	6.14248	1.64367e-08	up
Os01g0824900	#N/A	#N/A	#N/A	#N/A	#N/A	#N/A	#N/A	#N/A	#N/A	#N/A	#N/A	#N/A	#N/A	#N/A	#N/A	#N/A	#N/A	#N/A	-3.21122	1.68205e-06	down	#N/A	#N/A	#N/A
Os01g0825000	#N/A	#N/A	#N/A	#N/A	#N/A	#N/A	#N/A	#N/A	#N/A	1.4067	5.22977e-16	up	#N/A	#N/A	#N/A	#N/A	#N/A	#N/A	#N/A	#N/A	#N/A	#N/A	#N/A	#N/A
Os01g0825500	2.76923	6.21895e-17	up	#N/A	#N/A	#N/A	1.02084	2.69002e-07	up	#N/A	#N/A	#N/A	#N/A	#N/A	#N/A	#N/A	#N/A	#N/A	#N/A	#N/A	#N/A	1.77169	9.46128e-24	up
Os01g0825800	-1.24904	9.19404e-06	down	-1.04425	1.24825e-15	down	3.74382	4.93726e-96	up	2.13354	8.85105e-23	up	-1.31666	1.31909e-22	down	#N/A	#N/A	#N/A	-1.55613	4.22311e-45	down	#N/A	#N/A	#N/A
Os01g0826000	#N/A	#N/A	#N/A	-1.88075	3.1107e-06	down	#N/A	#N/A	#N/A	#N/A	#N/A	#N/A	#N/A	#N/A	#N/A	#N/A	#N/A	#N/A	-1.96832	8.13855e-05	down	#N/A	#N/A	#N/A
Os01g0826400	#N/A	#N/A	#N/A	#N/A	#N/A	#N/A	-1.03944	9.68113e-14	down	#N/A	#N/A	#N/A	#N/A	#N/A	#N/A	#N/A	#N/A	#N/A	1.67035	6.95479e-28	up	#N/A	#N/A	#N/A
Os01g0826800	#N/A	#N/A	#N/A	-1.26676	0.000182151	down	4.36771	2.29764e-09	up	4.85593	6.16158e-13	up	-1.68286	1.0921e-13	down	2.31645	1.1275e-19	up	-1.33821	6.10862e-20	down	1.86614	6.19405e-17	up
Os01g0827300	#N/A	#N/A	#N/A	-2.80632	0.00864411	down	5.85226	0.00262537	up	#N/A	#N/A	#N/A	#N/A	#N/A	#N/A	3.10289	0.00436499	up	-1.2214	9.6607e-13	down	10.7954	2.13701e-19	up
Os01g0827600	#N/A	#N/A	#N/A	#N/A	#N/A	#N/A	1.04658	0.00060602	up	#N/A	#N/A	#N/A	#N/A	#N/A	#N/A	#N/A	#N/A	#N/A	#N/A	#N/A	#N/A	#N/A	#N/A	#N/A
Os01g0827700	#N/A	#N/A	#N/A	#N/A	#N/A	#N/A	#N/A	#N/A	#N/A	-1.24316	0.00160211	down	-1.8985	1.02312e-07	down	#N/A	#N/A	#N/A	#N/A	#N/A	#N/A	#N/A	#N/A	#N/A
Os01g0828900	#N/A	#N/A	#N/A	-1.73023	0.0131869	down	#N/A	#N/A	#N/A	#N/A	#N/A	#N/A	#N/A	#N/A	#N/A	#N/A	#N/A	#N/A	-1.83489	5.11273e-06	down	#N/A	#N/A	#N/A
Os01g0829100	#N/A	#N/A	#N/A	#N/A	#N/A	#N/A	1.08754	3.01755e-13	up	#N/A	#N/A	#N/A	#N/A	#N/A	#N/A	#N/A	#N/A	#N/A	#N/A	#N/A	#N/A	#N/A	#N/A	#N/A
Os01g0830000	#N/A	#N/A	#N/A	1.01004	3.55195e-19	up	#N/A	#N/A	#N/A	#N/A	#N/A	#N/A	#N/A	#N/A	#N/A	#N/A	#N/A	#N/A	#N/A	#N/A	#N/A	#N/A	#N/A	#N/A
Os01g0830100	3.01372	1.30729e-60	up	1.14472	1.83467e-10	up	#N/A	#N/A	#N/A	-2.13711	1.13248e-42	down	#N/A	#N/A	#N/A	#N/A	#N/A	#N/A	#N/A	#N/A	#N/A	1.34225	3.61081e-14	up
Os01g0830300	#N/A	#N/A	#N/A	#N/A	#N/A	#N/A	#N/A	#N/A	#N/A	#N/A	#N/A	#N/A	#N/A	#N/A	#N/A	#N/A	#N/A	#N/A	1.09547	4.98274e-20	up	#N/A	#N/A	#N/A
Os01g0831250	#N/A	#N/A	#N/A	#N/A	#N/A	#N/A	#N/A	#N/A	#N/A	#N/A	#N/A	#N/A	-1.37807	0.00369361	down	1.22549	0.00580542	up	#N/A	#N/A	#N/A	1.76742	8.68453e-05	up
Os01g0832100	-1.35328	6.23995e-12	down	#N/A	#N/A	#N/A	#N/A	#N/A	#N/A	1.85201	3.92871e-23	up	#N/A	#N/A	#N/A	1.48699	1.50726e-15	up	#N/A	#N/A	#N/A	#N/A	#N/A	#N/A
Os01g0832200	-1.02206	7.14421e-35	down	#N/A	#N/A	#N/A	#N/A	#N/A	#N/A	#N/A	#N/A	#N/A	#N/A	#N/A	#N/A	#N/A	#N/A	#N/A	#N/A	#N/A	#N/A	#N/A	#N/A	#N/A
Os01g0832600	-2.64264	2.87027e-12	down	#N/A	#N/A	#N/A	#N/A	#N/A	#N/A	1.53895	0.000759453	up	1.58342	0.000329245	up	#N/A	#N/A	#N/A	#N/A	#N/A	#N/A	#N/A	#N/A	#N/A
Os01g0833000	#N/A	#N/A	#N/A	#N/A	#N/A	#N/A	#N/A	#N/A	#N/A	-1.00528	0.00692882	down	#N/A	#N/A	#N/A	#N/A	#N/A	#N/A	#N/A	#N/A	#N/A	#N/A	#N/A	#N/A
Os01g0833150	1.14788	0.00213339	up	3.42562	4.16415e-22	up	1.64402	1.32745e-11	up	#N/A	#N/A	#N/A	#N/A	#N/A	#N/A	-1.61659	9.20354e-12	down	#N/A	#N/A	#N/A	#N/A	#N/A	#N/A
Os01g0833200	1.94797	2.62266e-33	up	1.14187	8.27146e-15	up	1.25235	4.97521e-27	up	#N/A	#N/A	#N/A	#N/A	#N/A	#N/A	#N/A	#N/A	#N/A	#N/A	#N/A	#N/A	1.27679	5.99741e-22	up
Os01g0833500	-1.72772	6.30657e-27	down	#N/A	#N/A	#N/A	#N/A	#N/A	#N/A	1.03364	1.98994e-10	up	-1.20544	8.28215e-24	down	#N/A	#N/A	#N/A	#N/A	#N/A	#N/A	#N/A	#N/A	#N/A
Os01g0834100	-1.38084	0.00359953	down	#N/A	#N/A	#N/A	#N/A	#N/A	#N/A	1.87484	3.05205e-06	up	#N/A	#N/A	#N/A	1.53469	1.51238e-05	up	#N/A	#N/A	#N/A	#N/A	#N/A	#N/A
Os01g0834500	1.0589	5.55278e-18	up	#N/A	#N/A	#N/A	#N/A	#N/A	#N/A	#N/A	#N/A	#N/A	#N/A	#N/A	#N/A	#N/A	#N/A	#N/A	#N/A	#N/A	#N/A	#N/A	#N/A	#N/A
Os01g0834900	1.74229	1.26061e-18	up	#N/A	#N/A	#N/A	#N/A	#N/A	#N/A	#N/A	#N/A	#N/A	#N/A	#N/A	#N/A	1.02936	2.37455e-08	up	#N/A	#N/A	#N/A	#N/A	#N/A	#N/A
Os01g0835000	#N/A	#N/A	#N/A	-1.03414	0.000361893	down	#N/A	#N/A	#N/A	#N/A	#N/A	#N/A	#N/A	#N/A	#N/A	#N/A	#N/A	#N/A	-1.50364	3.15661e-11	down	#N/A	#N/A	#N/A
Os01g0835500	#N/A	#N/A	#N/A	#N/A	#N/A	#N/A	#N/A	#N/A	#N/A	-1.31334	0.000289137	down	#N/A	#N/A	#N/A	#N/A	#N/A	#N/A	-1.37407	2.48303e-08	down	1.35547	0.00040264	up
Os01g0835700	#N/A	#N/A	#N/A	#N/A	#N/A	#N/A	#N/A	#N/A	#N/A	#N/A	#N/A	#N/A	#N/A	#N/A	#N/A	1.94403	3.5372e-07	up	#N/A	#N/A	#N/A	3.60612	1.40101e-15	up
Os01g0836600	#N/A	#N/A	#N/A	-1.18818	0.00207075	down	#N/A	#N/A	#N/A	-3.10528	1.09152e-07	down	#N/A	#N/A	#N/A	1.665	1.65672e-06	up	-1.01979	8.08939e-08	down	4.98334	2.88206e-24	up
Os01g0836700	#N/A	#N/A	#N/A	#N/A	#N/A	#N/A	-1.03234	0.000144608	down	-2.91674	1.10373e-17	down	#N/A	#N/A	#N/A	#N/A	#N/A	#N/A	4.28836	4.31189e-07	up	1.19782	0.00831418	up
Os01g0837000	#N/A	#N/A	#N/A	#N/A	#N/A	#N/A	#N/A	#N/A	#N/A	#N/A	#N/A	#N/A	#N/A	#N/A	#N/A	#N/A	#N/A	#N/A	1.25754	4.98197e-24	up	#N/A	#N/A	#N/A
Os01g0837200	-1.64197	3.37192e-09	down	#N/A	#N/A	#N/A	#N/A	#N/A	#N/A	#N/A	#N/A	#N/A	2.13266	0.000353218	up	-1.23541	0.00380282	down	#N/A	#N/A	#N/A	#N/A	#N/A	#N/A
Os01g0837300	#N/A	#N/A	#N/A	#N/A	#N/A	#N/A	#N/A	#N/A	#N/A	#N/A	#N/A	#N/A	#N/A	#N/A	#N/A	#N/A	#N/A	#N/A	-1.21656	1.97949e-10	down	#N/A	#N/A	#N/A
Os01g0838100	#N/A	#N/A	#N/A	#N/A	#N/A	#N/A	#N/A	#N/A	#N/A	-8.30103	1.51289e-36	down	#N/A	#N/A	#N/A	-9.99647	2.83309e-22	down	#N/A	#N/A	#N/A	#N/A	#N/A	#N/A
Os01g0838200	#N/A	#N/A	#N/A	-1.7554	1.933e-07	down	3.03947	7.90775e-06	up	#N/A	#N/A	#N/A	-1.33661	0.00457964	down	#N/A	#N/A	#N/A	-3.48453	2.08641e-37	down	#N/A	#N/A	#N/A
Os01g0838300	#N/A	#N/A	#N/A	#N/A	#N/A	#N/A	#N/A	#N/A	#N/A	-1.86004	1.1087e-09	down	#N/A	#N/A	#N/A	-1.94417	1.31581e-08	down	2.64909	0.000294183	up	#N/A	#N/A	#N/A
Os01g0838350	#N/A	#N/A	#N/A	#N/A	#N/A	#N/A	#N/A	#N/A	#N/A	#N/A	#N/A	#N/A	#N/A	#N/A	#N/A	#N/A	#N/A	#N/A	-1.08848	1.66665e-06	down	#N/A	#N/A	#N/A
Os01g0838600	-1.97487	2.13484e-22	down	-1.26804	2.66563e-08	down	#N/A	#N/A	#N/A	1.77794	4.30056e-16	up	#N/A	#N/A	#N/A	1.83803	6.86449e-26	up	#N/A	#N/A	#N/A	1.08918	3.12506e-11	up
Os01g0839100	-1.47389	1.73335e-52	down	#N/A	#N/A	#N/A	-1.05238	3.47734e-11	down	-1.21435	1.88648e-19	down	#N/A	#N/A	#N/A	#N/A	#N/A	#N/A	1.0112	4.87304e-06	up	#N/A	#N/A	#N/A
Os01g0839200	#N/A	#N/A	#N/A	#N/A	#N/A	#N/A	#N/A	#N/A	#N/A	#N/A	#N/A	#N/A	#N/A	#N/A	#N/A	1.05096	0.00588655	up	#N/A	#N/A	#N/A	#N/A	#N/A	#N/A
Os01g0839400	#N/A	#N/A	#N/A	#N/A	#N/A	#N/A	#N/A	#N/A	#N/A	-1.20926	0.00343569	down	#N/A	#N/A	#N/A	#N/A	#N/A	#N/A	#N/A	#N/A	#N/A	#N/A	#N/A	#N/A
Os01g0839700	#N/A	#N/A	#N/A	#N/A	#N/A	#N/A	#N/A	#N/A	#N/A	-1.35481	0.00132723	down	#N/A	#N/A	#N/A	#N/A	#N/A	#N/A	#N/A	#N/A	#N/A	#N/A	#N/A	#N/A
Os01g0839900	#N/A	#N/A	#N/A	#N/A	#N/A	#N/A	1.41914	9.79004e-47	up	1.02429	1.81287e-12	up	#N/A	#N/A	#N/A	#N/A	#N/A	#N/A	#N/A	#N/A	#N/A	#N/A	#N/A	#N/A
Os01g0840100	#N/A	#N/A	#N/A	#N/A	#N/A	#N/A	#N/A	#N/A	#N/A	-1.67627	7.73184e-89	down	#N/A	#N/A	#N/A	-1.20124	3.31503e-39	down	#N/A	#N/A	#N/A	#N/A	#N/A	#N/A
Os01g0840700	#N/A	#N/A	#N/A	#N/A	#N/A	#N/A	-1.12628	4.40841e-22	down	-1.08457	6.93359e-25	down	#N/A	#N/A	#N/A	#N/A	#N/A	#N/A	#N/A	#N/A	#N/A	#N/A	#N/A	#N/A
Os01g0840900	-1.20167	7.90288e-09	down	#N/A	#N/A	#N/A	#N/A	#N/A	#N/A	#N/A	#N/A	#N/A	#N/A	#N/A	#N/A	#N/A	#N/A	#N/A	#N/A	#N/A	#N/A	#N/A	#N/A	#N/A
Os01g0841000	#N/A	#N/A	#N/A	#N/A	#N/A	#N/A	1.60889	6.26905e-45	up	#N/A	#N/A	#N/A	#N/A	#N/A	#N/A	#N/A	#N/A	#N/A	#N/A	#N/A	#N/A	#N/A	#N/A	#N/A
Os01g0841600	-1.51659	1.17541e-58	down	-1.32343	8.22379e-14	down	#N/A	#N/A	#N/A	1.19502	1.338e-20	up	#N/A	#N/A	#N/A	#N/A	#N/A	#N/A	#N/A	#N/A	#N/A	-1.02635	1.84319e-15	down
Os01g0841700	-1.37383	0.00425173	down	#N/A	#N/A	#N/A	2.92049	4.076e-14	up	3.47816	2.67432e-25	up	-1.44065	7.69267e-16	down	#N/A	#N/A	#N/A	#N/A	#N/A	#N/A	#N/A	#N/A	#N/A
Os01g0842400	#N/A	#N/A	#N/A	-2.06291	4.37204e-26	down	4.66468	2.28702e-17	up	2.59547	0.000144074	up	#N/A	#N/A	#N/A	1.01086	2.83083e-06	up	-1.97839	1.5642e-49	down	3.11852	4.64915e-28	up
Os01g0842500	#N/A	#N/A	#N/A	-2.65136	2.26359e-30	down	3.9408	3.82012e-15	up	#N/A	#N/A	#N/A	#N/A	#N/A	#N/A	1.39449	1.9047e-09	up	-2.56291	1.00263e-86	down	4.81304	3.91345e-35	up
Os01g0842600	2.20994	2.92108e-51	up	#N/A	#N/A	#N/A	#N/A	#N/A	#N/A	-2.26196	1.39429e-44	down	#N/A	#N/A	#N/A	#N/A	#N/A	#N/A	#N/A	#N/A	#N/A	#N/A	#N/A	#N/A
Os01g0843300	#N/A	#N/A	#N/A	#N/A	#N/A	#N/A	#N/A	#N/A	#N/A	1.43225	0.00151149	up	#N/A	#N/A	#N/A	1.78649	0.00019172	up	#N/A	#N/A	#N/A	#N/A	#N/A	#N/A
Os01g0843500	#N/A	#N/A	#N/A	#N/A	#N/A	#N/A	#N/A	#N/A	#N/A	-3.64941	2.55187e-13	down	#N/A	#N/A	#N/A	-3.03369	2.52304e-21	down	-1.42665	0.00046294	down	#N/A	#N/A	#N/A
Os01g0843700	#N/A	#N/A	#N/A	#N/A	#N/A	#N/A	1.11382	1.72346e-05	up	#N/A	#N/A	#N/A	-1.39324	6.02408e-08	down	#N/A	#N/A	#N/A	#N/A	#N/A	#N/A	#N/A	#N/A	#N/A
Os01g0843800	#N/A	#N/A	#N/A	#N/A	#N/A	#N/A	3.97896	2.3186e-08	up	#N/A	#N/A	#N/A	#N/A	#N/A	#N/A	2.67001	3.3845e-25	up	-1.98448	6.23968e-52	down	3.99581	1.3465e-37	up
Os01g0844300	#N/A	#N/A	#N/A	1.06067	1.68878e-08	up	#N/A	#N/A	#N/A	#N/A	#N/A	#N/A	#N/A	#N/A	#N/A	#N/A	#N/A	#N/A	1.45694	9.95854e-16	up	#N/A	#N/A	#N/A
Os01g0844500	#N/A	#N/A	#N/A	#N/A	#N/A	#N/A	1.12402	2.94422e-10	up	#N/A	#N/A	#N/A	#N/A	#N/A	#N/A	#N/A	#N/A	#N/A	#N/A	#N/A	#N/A	1.76587	6.48937e-20	up
Os01g0845100	#N/A	#N/A	#N/A	#N/A	#N/A	#N/A	#N/A	#N/A	#N/A	#N/A	#N/A	#N/A	#N/A	#N/A	#N/A	#N/A	#N/A	#N/A	1.1261	0.0028783	up	#N/A	#N/A	#N/A
Os01g0846000	#N/A	#N/A	#N/A	#N/A	#N/A	#N/A	#N/A	#N/A	#N/A	-4.77633	3.03954e-54	down	#N/A	#N/A	#N/A	-5.21416	2.0038e-62	down	#N/A	#N/A	#N/A	#N/A	#N/A	#N/A
Os01g0846400	#N/A	#N/A	#N/A	#N/A	#N/A	#N/A	-1.02709	6.59376e-05	down	-1.17347	1.8456e-06	down	#N/A	#N/A	#N/A	-1.03219	0.00477426	down	1.71514	0.00386199	up	#N/A	#N/A	#N/A
Os01g0846500	#N/A	#N/A	#N/A	#N/A	#N/A	#N/A	#N/A	#N/A	#N/A	-4.00413	2.94308e-19	down	#N/A	#N/A	#N/A	-4.66954	2.56316e-24	down	#N/A	#N/A	#N/A	#N/A	#N/A	#N/A
Os01g0847100	-3.87362	3.86416e-63	down	-2.77664	9.3437e-21	down	#N/A	#N/A	#N/A	1.03492	0.011444	up	#N/A	#N/A	#N/A	#N/A	#N/A	#N/A	#N/A	#N/A	#N/A	#N/A	#N/A	#N/A
Os01g0847300	-1.20386	2.42883e-18	down	#N/A	#N/A	#N/A	#N/A	#N/A	#N/A	1.208	9.48022e-17	up	#N/A	#N/A	#N/A	#N/A	#N/A	#N/A	#N/A	#N/A	#N/A	#N/A	#N/A	#N/A
Os01g0847700	2.61163	2.27852e-85	up	#N/A	#N/A	#N/A	-1.34029	4.88562e-24	down	#N/A	#N/A	#N/A	#N/A	#N/A	#N/A	#N/A	#N/A	#N/A	#N/A	#N/A	#N/A	#N/A	#N/A	#N/A
Os01g0848200	1.60421	3.22011e-64	up	2.01531	6.60601e-33	up	-1.6236	1.23642e-53	down	-2.87172	9.86985e-114	down	1.41054	9.43197e-15	up	-1.42082	7.87768e-22	down	#N/A	#N/A	#N/A	#N/A	#N/A	#N/A
Os01g0848250	1.93683	3.56906e-05	up	#N/A	#N/A	#N/A	-1.92226	6.84677e-05	down	-2.37644	8.32293e-07	down	#N/A	#N/A	#N/A	#N/A	#N/A	#N/A	#N/A	#N/A	#N/A	#N/A	#N/A	#N/A
Os01g0848700	#N/A	#N/A	#N/A	#N/A	#N/A	#N/A	#N/A	#N/A	#N/A	#N/A	#N/A	#N/A	#N/A	#N/A	#N/A	-1.14514	0.000447037	down	-1.22995	4.8461e-05	down	#N/A	#N/A	#N/A
Os01g0848900	#N/A	#N/A	#N/A	1.24353	6.92294e-11	up	#N/A	#N/A	#N/A	#N/A	#N/A	#N/A	#N/A	#N/A	#N/A	#N/A	#N/A	#N/A	2.38968	1.20569e-22	up	#N/A	#N/A	#N/A
Os01g0849000	1.88972	0.00175162	up	#N/A	#N/A	#N/A	1.89186	3.69989e-08	up	-3.22569	1.75434e-05	down	#N/A	#N/A	#N/A	#N/A	#N/A	#N/A	-1.09531	1.10514e-05	down	4.53807	2.49882e-12	up
Os01g0849100	#N/A	#N/A	#N/A	#N/A	#N/A	#N/A	1.6536	5.72146e-05	up	1.8969	1.93887e-07	up	#N/A	#N/A	#N/A	#N/A	#N/A	#N/A	#N/A	#N/A	#N/A	#N/A	#N/A	#N/A
Os01g0849500	-1.42508	0.00705596	down	-1.42746	0.000613269	down	#N/A	#N/A	#N/A	#N/A	#N/A	#N/A	#N/A	#N/A	#N/A	1.11582	0.0148654	up	-1.54603	9.68133e-08	down	1.82294	0.000161012	up
Os01g0849600	-1.08858	1.68683e-09	down	1.31473	1.53096e-06	up	#N/A	#N/A	#N/A	-1.53923	8.94867e-09	down	-1.67771	8.71383e-11	down	-2.3011	1.3733e-20	down	#N/A	#N/A	#N/A	#N/A	#N/A	#N/A
Os01g0849950	-1.01614	0.000507675	down	#N/A	#N/A	#N/A	#N/A	#N/A	#N/A	#N/A	#N/A	#N/A	#N/A	#N/A	#N/A	#N/A	#N/A	#N/A	#N/A	#N/A	#N/A	#N/A	#N/A	#N/A
Os01g0850550	#N/A	#N/A	#N/A	#N/A	#N/A	#N/A	#N/A	#N/A	#N/A	#N/A	#N/A	#N/A	#N/A	#N/A	#N/A	#N/A	#N/A	#N/A	-1.76421	0.000698614	down	#N/A	#N/A	#N/A
Os01g0850700	#N/A	#N/A	#N/A	#N/A	#N/A	#N/A	3.51593	2.01955e-24	up	#N/A	#N/A	#N/A	#N/A	#N/A	#N/A	#N/A	#N/A	#N/A	-2.39003	5.44586e-40	down	2.9283	1.76774e-12	up
Os01g0850900	#N/A	#N/A	#N/A	1.26107	1.08442e-10	up	-2.46982	1.27099e-103	down	-1.22101	3.06762e-27	down	#N/A	#N/A	#N/A	#N/A	#N/A	#N/A	3.52171	1.62074e-57	up	#N/A	#N/A	#N/A
Os01g0851000	#N/A	#N/A	#N/A	#N/A	#N/A	#N/A	#N/A	#N/A	#N/A	1.02795	4.08335e-11	up	#N/A	#N/A	#N/A	#N/A	#N/A	#N/A	#N/A	#N/A	#N/A	#N/A	#N/A	#N/A
Os01g0851100	#N/A	#N/A	#N/A	#N/A	#N/A	#N/A	#N/A	#N/A	#N/A	#N/A	#N/A	#N/A	#N/A	#N/A	#N/A	#N/A	#N/A	#N/A	1.45907	2.96359e-21	up	#N/A	#N/A	#N/A
Os01g0851300	#N/A	#N/A	#N/A	#N/A	#N/A	#N/A	#N/A	#N/A	#N/A	1.43074	9.8535e-21	up	#N/A	#N/A	#N/A	#N/A	#N/A	#N/A	#N/A	#N/A	#N/A	#N/A	#N/A	#N/A
Os01g0851600	#N/A	#N/A	#N/A	1.15199	3.44381e-15	up	#N/A	#N/A	#N/A	#N/A	#N/A	#N/A	#N/A	#N/A	#N/A	-1.33248	5.0232e-23	down	#N/A	#N/A	#N/A	#N/A	#N/A	#N/A
Os01g0852100	#N/A	#N/A	#N/A	#N/A	#N/A	#N/A	#N/A	#N/A	#N/A	1.50869	0.000298888	up	#N/A	#N/A	#N/A	#N/A	#N/A	#N/A	#N/A	#N/A	#N/A	#N/A	#N/A	#N/A
Os01g0852400	#N/A	#N/A	#N/A	#N/A	#N/A	#N/A	#N/A	#N/A	#N/A	1.09845	2.84937e-14	up	#N/A	#N/A	#N/A	#N/A	#N/A	#N/A	#N/A	#N/A	#N/A	#N/A	#N/A	#N/A
Os01g0853700	#N/A	#N/A	#N/A	#N/A	#N/A	#N/A	1.36341	3.34131e-11	up	#N/A	#N/A	#N/A	#N/A	#N/A	#N/A	#N/A	#N/A	#N/A	#N/A	#N/A	#N/A	#N/A	#N/A	#N/A
Os01g0854000	#N/A	#N/A	#N/A	1.87465	1.46151e-32	up	#N/A	#N/A	#N/A	#N/A	#N/A	#N/A	#N/A	#N/A	#N/A	#N/A	#N/A	#N/A	#N/A	#N/A	#N/A	#N/A	#N/A	#N/A
Os01g0854500	#N/A	#N/A	#N/A	#N/A	#N/A	#N/A	#N/A	#N/A	#N/A	#N/A	#N/A	#N/A	#N/A	#N/A	#N/A	#N/A	#N/A	#N/A	#N/A	#N/A	#N/A	-1.97195	7.08933e-25	down
Os01g0854800	-1.87778	3.43793e-11	down	-1.36561	0.01798	down	-1.38727	0.0125241	down	#N/A	#N/A	#N/A	1.63932	0.000842538	up	1.53129	0.00491658	up	-2.67331	3.78802e-28	down	#N/A	#N/A	#N/A
Os01g0855000	-1.15502	6.65419e-39	down	#N/A	#N/A	#N/A	#N/A	#N/A	#N/A	1.12665	3.2363e-30	up	#N/A	#N/A	#N/A	#N/A	#N/A	#N/A	#N/A	#N/A	#N/A	#N/A	#N/A	#N/A
Os01g0855200	#N/A	#N/A	#N/A	#N/A	#N/A	#N/A	#N/A	#N/A	#N/A	-1.19403	1.22807e-17	down	#N/A	#N/A	#N/A	#N/A	#N/A	#N/A	#N/A	#N/A	#N/A	#N/A	#N/A	#N/A
Os01g0855600	-2.78011	4.15747e-07	down	#N/A	#N/A	#N/A	#N/A	#N/A	#N/A	#N/A	#N/A	#N/A	#N/A	#N/A	#N/A	#N/A	#N/A	#N/A	#N/A	#N/A	#N/A	#N/A	#N/A	#N/A
Os01g0856000	#N/A	#N/A	#N/A	#N/A	#N/A	#N/A	#N/A	#N/A	#N/A	-1.43274	5.06206e-12	down	-1.5824	1.02359e-13	down	#N/A	#N/A	#N/A	#N/A	#N/A	#N/A	#N/A	#N/A	#N/A
Os01g0856500	#N/A	#N/A	#N/A	#N/A	#N/A	#N/A	1.75645	4.58824e-29	up	#N/A	#N/A	#N/A	#N/A	#N/A	#N/A	#N/A	#N/A	#N/A	#N/A	#N/A	#N/A	#N/A	#N/A	#N/A
Os01g0856900	#N/A	#N/A	#N/A	#N/A	#N/A	#N/A	#N/A	#N/A	#N/A	#N/A	#N/A	#N/A	#N/A	#N/A	#N/A	#N/A	#N/A	#N/A	1.29913	3.52734e-13	up	#N/A	#N/A	#N/A
Os01g0857100	1.26509	0.0235369	up	#N/A	#N/A	#N/A	#N/A	#N/A	#N/A	#N/A	#N/A	#N/A	#N/A	#N/A	#N/A	#N/A	#N/A	#N/A	#N/A	#N/A	#N/A	#N/A	#N/A	#N/A
Os01g0857200	#N/A	#N/A	#N/A	-1.30916	0.00142283	down	#N/A	#N/A	#N/A	#N/A	#N/A	#N/A	#N/A	#N/A	#N/A	#N/A	#N/A	#N/A	#N/A	#N/A	#N/A	#N/A	#N/A	#N/A
Os01g0857400	#N/A	#N/A	#N/A	#N/A	#N/A	#N/A	1.58882	8.97744e-20	up	#N/A	#N/A	#N/A	-1.23986	1.72826e-18	down	#N/A	#N/A	#N/A	#N/A	#N/A	#N/A	1.11815	2.03527e-11	up
Os01g0857500	#N/A	#N/A	#N/A	#N/A	#N/A	#N/A	1.49807	9.67807e-11	up	1.06606	1.2871e-05	up	#N/A	#N/A	#N/A	#N/A	#N/A	#N/A	#N/A	#N/A	#N/A	#N/A	#N/A	#N/A
Os01g0857650	#N/A	#N/A	#N/A	#N/A	#N/A	#N/A	#N/A	#N/A	#N/A	#N/A	#N/A	#N/A	#N/A	#N/A	#N/A	#N/A	#N/A	#N/A	-1.15178	0.000782998	down	#N/A	#N/A	#N/A
Os01g0858350	1.57778	5.27138e-10	up	1.70788	5.04565e-13	up	#N/A	#N/A	#N/A	#N/A	#N/A	#N/A	#N/A	#N/A	#N/A	#N/A	#N/A	#N/A	#N/A	#N/A	#N/A	#N/A	#N/A	#N/A
Os01g0858900	#N/A	#N/A	#N/A	#N/A	#N/A	#N/A	#N/A	#N/A	#N/A	1.3612	1.41545e-19	up	#N/A	#N/A	#N/A	#N/A	#N/A	#N/A	#N/A	#N/A	#N/A	#N/A	#N/A	#N/A
Os01g0859100	-1.4149	7.47283e-31	down	#N/A	#N/A	#N/A	#N/A	#N/A	#N/A	#N/A	#N/A	#N/A	#N/A	#N/A	#N/A	#N/A	#N/A	#N/A	1.4979	1.20448e-13	up	-1.24178	9.47976e-19	down
Os01g0859200	#N/A	#N/A	#N/A	1.20247	0.000280144	up	1.37928	8.51452e-06	up	#N/A	#N/A	#N/A	#N/A	#N/A	#N/A	-2.09269	5.05057e-09	down	-2.9808	4.51895e-23	down	#N/A	#N/A	#N/A
Os01g0859300	#N/A	#N/A	#N/A	1.663	8.07288e-39	up	#N/A	#N/A	#N/A	#N/A	#N/A	#N/A	#N/A	#N/A	#N/A	-1.33728	1.0654e-27	down	2.82378	2.90979e-76	up	-1.31857	1.18977e-25	down
Os01g0859500	#N/A	#N/A	#N/A	#N/A	#N/A	#N/A	#N/A	#N/A	#N/A	2.37265	7.37304e-37	up	1.04734	1.1732e-12	up	1.55583	2.40646e-16	up	#N/A	#N/A	#N/A	#N/A	#N/A	#N/A
Os01g0860400	#N/A	#N/A	#N/A	-2.13296	5.95386e-05	down	#N/A	#N/A	#N/A	#N/A	#N/A	#N/A	#N/A	#N/A	#N/A	2.17892	2.88311e-05	up	-1.45077	3.09118e-08	down	1.44792	0.00203381	up
Os01g0860450	#N/A	#N/A	#N/A	#N/A	#N/A	#N/A	-1.87865	1.26929e-08	down	-3.57243	7.10748e-17	down	#N/A	#N/A	#N/A	-2.60672	0.000388941	down	#N/A	#N/A	#N/A	#N/A	#N/A	#N/A
Os01g0860800	-1.04617	3.46453e-30	down	#N/A	#N/A	#N/A	#N/A	#N/A	#N/A	#N/A	#N/A	#N/A	#N/A	#N/A	#N/A	#N/A	#N/A	#N/A	#N/A	#N/A	#N/A	-1.0518	9.33029e-31	down
Os01g0860900	#N/A	#N/A	#N/A	#N/A	#N/A	#N/A	1.32469	5.26359e-14	up	#N/A	#N/A	#N/A	#N/A	#N/A	#N/A	#N/A	#N/A	#N/A	#N/A	#N/A	#N/A	#N/A	#N/A	#N/A
Os01g0861400	-1.42065	0.00452503	down	-1.3351	0.0099633	down	#N/A	#N/A	#N/A	#N/A	#N/A	#N/A	#N/A	#N/A	#N/A	#N/A	#N/A	#N/A	#N/A	#N/A	#N/A	#N/A	#N/A	#N/A
Os01g0862000	#N/A	#N/A	#N/A	#N/A	#N/A	#N/A	1.24944	1.55804e-09	up	#N/A	#N/A	#N/A	#N/A	#N/A	#N/A	#N/A	#N/A	#N/A	#N/A	#N/A	#N/A	#N/A	#N/A	#N/A
Os01g0862200	#N/A	#N/A	#N/A	#N/A	#N/A	#N/A	#N/A	#N/A	#N/A	#N/A	#N/A	#N/A	#N/A	#N/A	#N/A	#N/A	#N/A	#N/A	-2.61674	5.23449e-05	down	#N/A	#N/A	#N/A
Os01g0862800	#N/A	#N/A	#N/A	-1.28318	0.0151408	down	#N/A	#N/A	#N/A	#N/A	#N/A	#N/A	#N/A	#N/A	#N/A	#N/A	#N/A	#N/A	#N/A	#N/A	#N/A	#N/A	#N/A	#N/A
Os01g0863100	-1.65776	1.98637e-12	down	#N/A	#N/A	#N/A	#N/A	#N/A	#N/A	#N/A	#N/A	#N/A	#N/A	#N/A	#N/A	-1.76006	7.05009e-07	down	#N/A	#N/A	#N/A	#N/A	#N/A	#N/A
Os01g0863300	-1.07369	1.44642e-18	down	#N/A	#N/A	#N/A	#N/A	#N/A	#N/A	#N/A	#N/A	#N/A	#N/A	#N/A	#N/A	#N/A	#N/A	#N/A	1.2359	5.35561e-08	up	#N/A	#N/A	#N/A
Os01g0863500	#N/A	#N/A	#N/A	#N/A	#N/A	#N/A	1.84615	5.37385e-06	up	1.28543	0.00174577	up	#N/A	#N/A	#N/A	#N/A	#N/A	#N/A	-1.03931	2.0541e-06	down	#N/A	#N/A	#N/A
Os01g0863800	#N/A	#N/A	#N/A	#N/A	#N/A	#N/A	#N/A	#N/A	#N/A	#N/A	#N/A	#N/A	#N/A	#N/A	#N/A	#N/A	#N/A	#N/A	-1.56162	9.47798e-06	down	#N/A	#N/A	#N/A
Os01g0864000	#N/A	#N/A	#N/A	#N/A	#N/A	#N/A	#N/A	#N/A	#N/A	#N/A	#N/A	#N/A	-1.27529	0.000364089	down	#N/A	#N/A	#N/A	#N/A	#N/A	#N/A	#N/A	#N/A	#N/A
Os01g0864300	-3.60983	1.48492e-129	down	-2.17864	2.30164e-29	down	#N/A	#N/A	#N/A	1.82486	3.1458e-19	up	#N/A	#N/A	#N/A	#N/A	#N/A	#N/A	#N/A	#N/A	#N/A	-1.26772	1.11189e-11	down
Os01g0864500	#N/A	#N/A	#N/A	1.34538	1.76372e-08	up	1.58374	1.09414e-14	up	#N/A	#N/A	#N/A	#N/A	#N/A	#N/A	#N/A	#N/A	#N/A	2.84598	2.19159e-36	up	1.93737	2.20218e-22	up
Os01g0864700	#N/A	#N/A	#N/A	#N/A	#N/A	#N/A	#N/A	#N/A	#N/A	#N/A	#N/A	#N/A	#N/A	#N/A	#N/A	#N/A	#N/A	#N/A	-1.27731	1.00248e-22	down	#N/A	#N/A	#N/A
Os01g0865100	#N/A	#N/A	#N/A	#N/A	#N/A	#N/A	1.58722	1.49655e-61	up	#N/A	#N/A	#N/A	#N/A	#N/A	#N/A	#N/A	#N/A	#N/A	#N/A	#N/A	#N/A	#N/A	#N/A	#N/A
Os01g0865400	4.30542	3.48796e-21	up	#N/A	#N/A	#N/A	#N/A	#N/A	#N/A	-2.25468	4.29977e-15	down	-1.02214	0.00392143	down	#N/A	#N/A	#N/A	#N/A	#N/A	#N/A	1.21166	0.000416718	up
Os01g0865700	#N/A	#N/A	#N/A	#N/A	#N/A	#N/A	#N/A	#N/A	#N/A	#N/A	#N/A	#N/A	-1.39764	2.41452e-07	down	#N/A	#N/A	#N/A	#N/A	#N/A	#N/A	#N/A	#N/A	#N/A
Os01g0866100	#N/A	#N/A	#N/A	#N/A	#N/A	#N/A	#N/A	#N/A	#N/A	#N/A	#N/A	#N/A	#N/A	#N/A	#N/A	1.30827	4.70182e-12	up	#N/A	#N/A	#N/A	#N/A	#N/A	#N/A
Os01g0866133	-1.21187	1.74089e-39	down	#N/A	#N/A	#N/A	#N/A	#N/A	#N/A	1.3621	2.03916e-39	up	#N/A	#N/A	#N/A	1.3382	1.04309e-43	up	#N/A	#N/A	#N/A	#N/A	#N/A	#N/A
Os01g0866200	#N/A	#N/A	#N/A	-1.00267	1.04652e-10	down	#N/A	#N/A	#N/A	#N/A	#N/A	#N/A	-1.27795	4.96253e-22	down	1.12463	9.03778e-26	up	-1.10945	1.39864e-38	down	1.33944	6.45809e-31	up
Os01g0866400	1.96598	1.39926e-11	up	1.05245	5.11385e-05	up	#N/A	#N/A	#N/A	1.75228	5.02348e-07	up	1.71661	8.49794e-33	up	1.33061	7.4517e-20	up	1.15342	4.07727e-18	up	#N/A	#N/A	#N/A
Os01g0866500	#N/A	#N/A	#N/A	#N/A	#N/A	#N/A	-1.64378	8.93793e-05	down	-2.44203	1.77035e-08	down	#N/A	#N/A	#N/A	#N/A	#N/A	#N/A	#N/A	#N/A	#N/A	#N/A	#N/A	#N/A
Os01g0867300	-1.04616	2.50793e-28	down	#N/A	#N/A	#N/A	#N/A	#N/A	#N/A	#N/A	#N/A	#N/A	#N/A	#N/A	#N/A	#N/A	#N/A	#N/A	#N/A	#N/A	#N/A	#N/A	#N/A	#N/A
Os01g0867400	-1.38136	1.74249e-14	down	1.41034	4.46152e-12	up	1.49515	5.55241e-17	up	#N/A	#N/A	#N/A	#N/A	#N/A	#N/A	-1.18289	2.89084e-10	down	#N/A	#N/A	#N/A	#N/A	#N/A	#N/A
Os01g0868000	#N/A	#N/A	#N/A	#N/A	#N/A	#N/A	#N/A	#N/A	#N/A	#N/A	#N/A	#N/A	#N/A	#N/A	#N/A	#N/A	#N/A	#N/A	1.28763	3.21916e-22	up	#N/A	#N/A	#N/A
Os01g0868300	#N/A	#N/A	#N/A	#N/A	#N/A	#N/A	#N/A	#N/A	#N/A	#N/A	#N/A	#N/A	-1.153	2.03425e-06	down	#N/A	#N/A	#N/A	#N/A	#N/A	#N/A	#N/A	#N/A	#N/A
Os01g0868600	#N/A	#N/A	#N/A	-1.55996	0.00278591	down	#N/A	#N/A	#N/A	#N/A	#N/A	#N/A	-5.37752	7.29919e-09	down	#N/A	#N/A	#N/A	-1.9728	0.000176547	down	#N/A	#N/A	#N/A
Os01g0868900	#N/A	#N/A	#N/A	-1.92953	0.000127116	down	#N/A	#N/A	#N/A	2.63587	1.7916e-08	up	#N/A	#N/A	#N/A	2.71731	2.97727e-11	up	#N/A	#N/A	#N/A	1.02085	0.000377798	up
Os01g0869200	#N/A	#N/A	#N/A	#N/A	#N/A	#N/A	1.32538	1.0821e-05	up	1.51607	5.18163e-08	up	1.32661	1.98136e-06	up	#N/A	#N/A	#N/A	#N/A	#N/A	#N/A	#N/A	#N/A	#N/A
Os01g0869400	#N/A	#N/A	#N/A	#N/A	#N/A	#N/A	#N/A	#N/A	#N/A	1.20382	1.33635e-05	up	1.78294	8.56215e-09	up	#N/A	#N/A	#N/A	3.4055	8.54187e-09	up	#N/A	#N/A	#N/A
Os01g0869450	#N/A	#N/A	#N/A	#N/A	#N/A	#N/A	#N/A	#N/A	#N/A	1.08887	5.5289e-06	up	1.58572	1.85488e-09	up	#N/A	#N/A	#N/A	3.24588	1.41707e-13	up	#N/A	#N/A	#N/A
Os01g0869500	1.30132	0.00841113	up	#N/A	#N/A	#N/A	#N/A	#N/A	#N/A	#N/A	#N/A	#N/A	#N/A	#N/A	#N/A	#N/A	#N/A	#N/A	#N/A	#N/A	#N/A	#N/A	#N/A	#N/A
Os01g0869800	#N/A	#N/A	#N/A	#N/A	#N/A	#N/A	#N/A	#N/A	#N/A	#N/A	#N/A	#N/A	#N/A	#N/A	#N/A	#N/A	#N/A	#N/A	-3.83175	1.15993e-09	down	#N/A	#N/A	#N/A
Os01g0869900	#N/A	#N/A	#N/A	#N/A	#N/A	#N/A	#N/A	#N/A	#N/A	#N/A	#N/A	#N/A	#N/A	#N/A	#N/A	#N/A	#N/A	#N/A	#N/A	#N/A	#N/A	1.13154	7.42833e-25	up
Os01g0871100	#N/A	#N/A	#N/A	#N/A	#N/A	#N/A	#N/A	#N/A	#N/A	6.83226	1.33912e-10	up	#N/A	#N/A	#N/A	7.69273	1.83911e-13	up	#N/A	#N/A	#N/A	1.2864	8.41669e-09	up
Os01g0871200	#N/A	#N/A	#N/A	#N/A	#N/A	#N/A	#N/A	#N/A	#N/A	1.13761	1.11499e-37	up	#N/A	#N/A	#N/A	#N/A	#N/A	#N/A	#N/A	#N/A	#N/A	#N/A	#N/A	#N/A
Os01g0871400	#N/A	#N/A	#N/A	#N/A	#N/A	#N/A	#N/A	#N/A	#N/A	#N/A	#N/A	#N/A	#N/A	#N/A	#N/A	#N/A	#N/A	#N/A	#N/A	#N/A	#N/A	-1.17915	0.00220287	down
Os01g0871500	1.77122	8.63664e-61	up	#N/A	#N/A	#N/A	#N/A	#N/A	#N/A	-1.02338	7.87971e-24	down	#N/A	#N/A	#N/A	#N/A	#N/A	#N/A	-1.41308	3.78168e-51	down	#N/A	#N/A	#N/A
Os01g0871600	#N/A	#N/A	#N/A	#N/A	#N/A	#N/A	#N/A	#N/A	#N/A	-1.49002	2.33093e-35	down	#N/A	#N/A	#N/A	-1.24531	2.23536e-18	down	-1.13572	6.07142e-20	down	#N/A	#N/A	#N/A
Os01g0871733	-1.24037	0.00331516	down	#N/A	#N/A	#N/A	#N/A	#N/A	#N/A	1.07735	0.0128279	up	#N/A	#N/A	#N/A	#N/A	#N/A	#N/A	#N/A	#N/A	#N/A	#N/A	#N/A	#N/A
Os01g0871800	#N/A	#N/A	#N/A	#N/A	#N/A	#N/A	#N/A	#N/A	#N/A	#N/A	#N/A	#N/A	#N/A	#N/A	#N/A	#N/A	#N/A	#N/A	-2.13254	0.000207903	down	#N/A	#N/A	#N/A
Os01g0871900	#N/A	#N/A	#N/A	#N/A	#N/A	#N/A	#N/A	#N/A	#N/A	#N/A	#N/A	#N/A	#N/A	#N/A	#N/A	#N/A	#N/A	#N/A	-1.51861	6.10281e-07	down	#N/A	#N/A	#N/A
Os01g0872300	4.78893	2.13728e-05	up	-1.1046	0.00299476	down	#N/A	#N/A	#N/A	#N/A	#N/A	#N/A	#N/A	#N/A	#N/A	1.25256	0.000664065	up	#N/A	#N/A	#N/A	#N/A	#N/A	#N/A
Os01g0872400	#N/A	#N/A	#N/A	#N/A	#N/A	#N/A	#N/A	#N/A	#N/A	#N/A	#N/A	#N/A	#N/A	#N/A	#N/A	1.0478	1.46692e-06	up	#N/A	#N/A	#N/A	#N/A	#N/A	#N/A
Os01g0872566	#N/A	#N/A	#N/A	-1.60631	0.000435905	down	#N/A	#N/A	#N/A	#N/A	#N/A	#N/A	#N/A	#N/A	#N/A	1.59564	0.00036712	up	-2.12239	1.42523e-21	down	1.07577	0.00479415	up
Os01g0872650	#N/A	#N/A	#N/A	#N/A	#N/A	#N/A	#N/A	#N/A	#N/A	#N/A	#N/A	#N/A	#N/A	#N/A	#N/A	#N/A	#N/A	#N/A	-1.14312	0.00150699	down	1.46058	0.00823601	up
Os01g0872900	#N/A	#N/A	#N/A	#N/A	#N/A	#N/A	#N/A	#N/A	#N/A	-1.23638	0.0191647	down	#N/A	#N/A	#N/A	#N/A	#N/A	#N/A	#N/A	#N/A	#N/A	#N/A	#N/A	#N/A
Os01g0873300	-1.25773	0.0114414	down	#N/A	#N/A	#N/A	#N/A	#N/A	#N/A	#N/A	#N/A	#N/A	#N/A	#N/A	#N/A	#N/A	#N/A	#N/A	#N/A	#N/A	#N/A	#N/A	#N/A	#N/A
Os01g0873800	-1.14902	5.45204e-24	down	#N/A	#N/A	#N/A	#N/A	#N/A	#N/A	#N/A	#N/A	#N/A	#N/A	#N/A	#N/A	#N/A	#N/A	#N/A	#N/A	#N/A	#N/A	#N/A	#N/A	#N/A
Os01g0874100	1.06871	4.19746e-15	up	#N/A	#N/A	#N/A	#N/A	#N/A	#N/A	-1.13426	5.01588e-15	down	#N/A	#N/A	#N/A	#N/A	#N/A	#N/A	#N/A	#N/A	#N/A	#N/A	#N/A	#N/A
Os01g0874300	-1.22315	9.54559e-20	down	#N/A	#N/A	#N/A	#N/A	#N/A	#N/A	1.33684	6.87107e-20	up	#N/A	#N/A	#N/A	#N/A	#N/A	#N/A	#N/A	#N/A	#N/A	#N/A	#N/A	#N/A
Os01g0875300	#N/A	#N/A	#N/A	#N/A	#N/A	#N/A	#N/A	#N/A	#N/A	#N/A	#N/A	#N/A	#N/A	#N/A	#N/A	#N/A	#N/A	#N/A	#N/A	#N/A	#N/A	1.24944	3.54785e-16	up
Os01g0875500	-1.10084	3.87564e-34	down	-1.57041	1.20173e-06	down	#N/A	#N/A	#N/A	#N/A	#N/A	#N/A	#N/A	#N/A	#N/A	#N/A	#N/A	#N/A	#N/A	#N/A	#N/A	#N/A	#N/A	#N/A
Os01g0875700	-2.38647	3.71352e-74	down	#N/A	#N/A	#N/A	1.5292	3.21801e-24	up	1.73624	1.64486e-34	up	#N/A	#N/A	#N/A	#N/A	#N/A	#N/A	-1.36151	7.73269e-43	down	#N/A	#N/A	#N/A
Os01g0875800	#N/A	#N/A	#N/A	#N/A	#N/A	#N/A	#N/A	#N/A	#N/A	#N/A	#N/A	#N/A	#N/A	#N/A	#N/A	#N/A	#N/A	#N/A	-2.53251	1.09665e-07	down	#N/A	#N/A	#N/A
Os01g0876300	#N/A	#N/A	#N/A	#N/A	#N/A	#N/A	#N/A	#N/A	#N/A	#N/A	#N/A	#N/A	#N/A	#N/A	#N/A	#N/A	#N/A	#N/A	-2.02394	7.2679e-19	down	#N/A	#N/A	#N/A
Os01g0876800	-1.06726	9.61707e-21	down	#N/A	#N/A	#N/A	1.559	3.07994e-44	up	1.26977	4.50081e-27	up	#N/A	#N/A	#N/A	#N/A	#N/A	#N/A	#N/A	#N/A	#N/A	#N/A	#N/A	#N/A
Os01g0877900	-1.73631	7.35541e-24	down	#N/A	#N/A	#N/A	#N/A	#N/A	#N/A	1.04685	4.28875e-08	up	#N/A	#N/A	#N/A	#N/A	#N/A	#N/A	#N/A	#N/A	#N/A	#N/A	#N/A	#N/A
Os01g0878300	-1.66586	1.62514e-23	down	#N/A	#N/A	#N/A	1.08899	2.39395e-13	up	#N/A	#N/A	#N/A	#N/A	#N/A	#N/A	#N/A	#N/A	#N/A	-1.213	2.82061e-28	down	#N/A	#N/A	#N/A
Os01g0878400	-1.13588	0.0115707	down	-1.87598	0.00010823	down	#N/A	#N/A	#N/A	#N/A	#N/A	#N/A	#N/A	#N/A	#N/A	1.68192	0.0011518	up	#N/A	#N/A	#N/A	1.11107	0.0151727	up
Os01g0878700	-1.71641	3.50244e-06	down	#N/A	#N/A	#N/A	#N/A	#N/A	#N/A	#N/A	#N/A	#N/A	#N/A	#N/A	#N/A	-2.0207	0.000103784	down	#N/A	#N/A	#N/A	-1.68152	0.00155893	down
Os01g0878800	#N/A	#N/A	#N/A	#N/A	#N/A	#N/A	#N/A	#N/A	#N/A	#N/A	#N/A	#N/A	1.22973	2.21562e-35	up	#N/A	#N/A	#N/A	#N/A	#N/A	#N/A	#N/A	#N/A	#N/A
Os01g0878900	1.53298	1.1506e-05	up	-1.50116	1.11438e-16	down	1.44034	9.07278e-11	up	2.59016	5.89497e-43	up	#N/A	#N/A	#N/A	2.65405	3.45939e-69	up	#N/A	#N/A	#N/A	1.54923	4.89967e-27	up
Os01g0879200	#N/A	#N/A	#N/A	#N/A	#N/A	#N/A	#N/A	#N/A	#N/A	#N/A	#N/A	#N/A	#N/A	#N/A	#N/A	2.00657	9.52187e-05	up	#N/A	#N/A	#N/A	#N/A	#N/A	#N/A
Os01g0879300	-1.65383	0.000255018	down	#N/A	#N/A	#N/A	#N/A	#N/A	#N/A	#N/A	#N/A	#N/A	#N/A	#N/A	#N/A	1.34567	0.00281756	up	#N/A	#N/A	#N/A	#N/A	#N/A	#N/A
Os01g0880300	#N/A	#N/A	#N/A	#N/A	#N/A	#N/A	1.44131	2.56547e-21	up	#N/A	#N/A	#N/A	#N/A	#N/A	#N/A	#N/A	#N/A	#N/A	#N/A	#N/A	#N/A	1.03322	2.72858e-09	up
Os01g0880400	#N/A	#N/A	#N/A	#N/A	#N/A	#N/A	#N/A	#N/A	#N/A	-1.21827	1.04458e-13	down	#N/A	#N/A	#N/A	#N/A	#N/A	#N/A	#N/A	#N/A	#N/A	#N/A	#N/A	#N/A
Os01g0880800	-2.09119	8.20278e-54	down	#N/A	#N/A	#N/A	1.17598	3.87126e-13	up	1.47841	4.53556e-20	up	#N/A	#N/A	#N/A	#N/A	#N/A	#N/A	1.10218	4.70128e-09	up	#N/A	#N/A	#N/A
Os01g0880900	#N/A	#N/A	#N/A	#N/A	#N/A	#N/A	-1.00372	5.59334e-05	down	#N/A	#N/A	#N/A	#N/A	#N/A	#N/A	#N/A	#N/A	#N/A	1.37493	6.6391e-05	up	#N/A	#N/A	#N/A
Os01g0881300	#N/A	#N/A	#N/A	#N/A	#N/A	#N/A	#N/A	#N/A	#N/A	#N/A	#N/A	#N/A	1.51295	1.29529e-23	up	#N/A	#N/A	#N/A	#N/A	#N/A	#N/A	#N/A	#N/A	#N/A
Os01g0881900	-1.64254	4.82318e-102	down	#N/A	#N/A	#N/A	#N/A	#N/A	#N/A	#N/A	#N/A	#N/A	#N/A	#N/A	#N/A	#N/A	#N/A	#N/A	#N/A	#N/A	#N/A	#N/A	#N/A	#N/A
Os01g0882000	#N/A	#N/A	#N/A	#N/A	#N/A	#N/A	#N/A	#N/A	#N/A	#N/A	#N/A	#N/A	#N/A	#N/A	#N/A	2.36817	0.000280722	up	-1.37137	4.30396e-05	down	#N/A	#N/A	#N/A
Os01g0882800	#N/A	#N/A	#N/A	#N/A	#N/A	#N/A	#N/A	#N/A	#N/A	#N/A	#N/A	#N/A	#N/A	#N/A	#N/A	#N/A	#N/A	#N/A	-2.88976	3.0205e-10	down	#N/A	#N/A	#N/A
Os01g0883100	1.03794	0.00112499	up	#N/A	#N/A	#N/A	#N/A	#N/A	#N/A	#N/A	#N/A	#N/A	#N/A	#N/A	#N/A	#N/A	#N/A	#N/A	#N/A	#N/A	#N/A	#N/A	#N/A	#N/A
Os01g0883800	1.07208	0.0209233	up	#N/A	#N/A	#N/A	1.40693	4.28118e-05	up	#N/A	#N/A	#N/A	#N/A	#N/A	#N/A	#N/A	#N/A	#N/A	-1.16743	7.02263e-08	down	#N/A	#N/A	#N/A
Os01g0883900	#N/A	#N/A	#N/A	-1.09694	5.61032e-26	down	#N/A	#N/A	#N/A	#N/A	#N/A	#N/A	#N/A	#N/A	#N/A	#N/A	#N/A	#N/A	-1.13057	1.75646e-22	down	#N/A	#N/A	#N/A
Os01g0884300	#N/A	#N/A	#N/A	#N/A	#N/A	#N/A	#N/A	#N/A	#N/A	#N/A	#N/A	#N/A	#N/A	#N/A	#N/A	-1.03724	2.38962e-25	down	1.47168	1.53057e-50	up	-1.51369	1.0356e-52	down
Os01g0884400	#N/A	#N/A	#N/A	#N/A	#N/A	#N/A	#N/A	#N/A	#N/A	1.2183	1.42848e-12	up	#N/A	#N/A	#N/A	#N/A	#N/A	#N/A	#N/A	#N/A	#N/A	#N/A	#N/A	#N/A
Os01g0884500	#N/A	#N/A	#N/A	#N/A	#N/A	#N/A	1.14185	2.10486e-08	up	#N/A	#N/A	#N/A	#N/A	#N/A	#N/A	#N/A	#N/A	#N/A	#N/A	#N/A	#N/A	#N/A	#N/A	#N/A
Os01g0884800	-1.64748	3.96095e-12	down	-1.47512	5.68578e-07	down	#N/A	#N/A	#N/A	#N/A	#N/A	#N/A	#N/A	#N/A	#N/A	#N/A	#N/A	#N/A	#N/A	#N/A	#N/A	#N/A	#N/A	#N/A
Os01g0885000	#N/A	#N/A	#N/A	#N/A	#N/A	#N/A	1.25184	3.77457e-30	up	#N/A	#N/A	#N/A	#N/A	#N/A	#N/A	#N/A	#N/A	#N/A	#N/A	#N/A	#N/A	#N/A	#N/A	#N/A
Os01g0885300	#N/A	#N/A	#N/A	#N/A	#N/A	#N/A	#N/A	#N/A	#N/A	#N/A	#N/A	#N/A	#N/A	#N/A	#N/A	#N/A	#N/A	#N/A	-1.13198	1.45491e-37	down	#N/A	#N/A	#N/A
Os01g0885600	-1.23103	4.6267e-34	down	#N/A	#N/A	#N/A	#N/A	#N/A	#N/A	#N/A	#N/A	#N/A	#N/A	#N/A	#N/A	#N/A	#N/A	#N/A	#N/A	#N/A	#N/A	#N/A	#N/A	#N/A
Os01g0885700	#N/A	#N/A	#N/A	#N/A	#N/A	#N/A	#N/A	#N/A	#N/A	#N/A	#N/A	#N/A	#N/A	#N/A	#N/A	#N/A	#N/A	#N/A	2.85431	2.2689e-05	up	3.56815	2.69696e-06	up
Os01g0886600	#N/A	#N/A	#N/A	#N/A	#N/A	#N/A	#N/A	#N/A	#N/A	#N/A	#N/A	#N/A	#N/A	#N/A	#N/A	#N/A	#N/A	#N/A	-1.10221	1.26764e-13	down	#N/A	#N/A	#N/A
Os01g0886700	#N/A	#N/A	#N/A	#N/A	#N/A	#N/A	#N/A	#N/A	#N/A	2.99243	4.99874e-07	up	#N/A	#N/A	#N/A	2.21917	6.79879e-06	up	1.43369	0.00047283	up	#N/A	#N/A	#N/A
Os01g0886900	-1.1216	7.4661e-41	down	#N/A	#N/A	#N/A	#N/A	#N/A	#N/A	#N/A	#N/A	#N/A	#N/A	#N/A	#N/A	#N/A	#N/A	#N/A	#N/A	#N/A	#N/A	#N/A	#N/A	#N/A
Os01g0888300	#N/A	#N/A	#N/A	#N/A	#N/A	#N/A	2.42721	7.1696e-14	up	1.35407	0.00032765	up	#N/A	#N/A	#N/A	#N/A	#N/A	#N/A	#N/A	#N/A	#N/A	1.6245	8.14588e-12	up
Os01g0888900	-3.36798	7.1898e-97	down	-1.73768	6.73555e-12	down	#N/A	#N/A	#N/A	1.8581	2.52363e-13	up	#N/A	#N/A	#N/A	#N/A	#N/A	#N/A	#N/A	#N/A	#N/A	-1.3407	2.36958e-08	down
Os01g0889400	#N/A	#N/A	#N/A	#N/A	#N/A	#N/A	#N/A	#N/A	#N/A	1.37646	1.99949e-08	up	#N/A	#N/A	#N/A	#N/A	#N/A	#N/A	#N/A	#N/A	#N/A	#N/A	#N/A	#N/A
Os01g0889800	1.5322	0.000696905	up	#N/A	#N/A	#N/A	#N/A	#N/A	#N/A	#N/A	#N/A	#N/A	#N/A	#N/A	#N/A	#N/A	#N/A	#N/A	-1.03879	1.84272e-08	down	#N/A	#N/A	#N/A
Os01g0889900	#N/A	#N/A	#N/A	#N/A	#N/A	#N/A	#N/A	#N/A	#N/A	#N/A	#N/A	#N/A	#N/A	#N/A	#N/A	#N/A	#N/A	#N/A	-4.08266	2.80995e-09	down	#N/A	#N/A	#N/A
Os01g0890001	#N/A	#N/A	#N/A	#N/A	#N/A	#N/A	#N/A	#N/A	#N/A	#N/A	#N/A	#N/A	#N/A	#N/A	#N/A	#N/A	#N/A	#N/A	1.08873	0.0288293	up	#N/A	#N/A	#N/A
Os01g0890500	#N/A	#N/A	#N/A	#N/A	#N/A	#N/A	#N/A	#N/A	#N/A	1.02912	0.0134287	up	#N/A	#N/A	#N/A	#N/A	#N/A	#N/A	#N/A	#N/A	#N/A	-1.18585	0.00340582	down
Os01g0890600	#N/A	#N/A	#N/A	#N/A	#N/A	#N/A	#N/A	#N/A	#N/A	#N/A	#N/A	#N/A	#N/A	#N/A	#N/A	4.35193	3.67757e-07	up	2.97294	7.85353e-07	up	4.98327	1.23573e-07	up
Os01g0891400	#N/A	#N/A	#N/A	#N/A	#N/A	#N/A	#N/A	#N/A	#N/A	1.26529	1.80771e-22	up	#N/A	#N/A	#N/A	#N/A	#N/A	#N/A	#N/A	#N/A	#N/A	#N/A	#N/A	#N/A
Os01g0892500	#N/A	#N/A	#N/A	#N/A	#N/A	#N/A	#N/A	#N/A	#N/A	-1.75952	0.00105886	down	#N/A	#N/A	#N/A	#N/A	#N/A	#N/A	#N/A	#N/A	#N/A	#N/A	#N/A	#N/A
Os01g0892600	2.38558	4.43928e-11	up	2.71159	5.04154e-14	up	#N/A	#N/A	#N/A	#N/A	#N/A	#N/A	1.76891	2.19092e-07	up	#N/A	#N/A	#N/A	#N/A	#N/A	#N/A	#N/A	#N/A	#N/A
Os01g0892800	-1.45144	5.23716e-06	down	1.69764	7.19195e-08	up	2.71787	3.90571e-21	up	#N/A	#N/A	#N/A	#N/A	#N/A	#N/A	-2.70728	2.97158e-23	down	#N/A	#N/A	#N/A	#N/A	#N/A	#N/A
Os01g0893300	#N/A	#N/A	#N/A	1.05518	4.10874e-06	up	#N/A	#N/A	#N/A	-7.02581	3.52353e-11	down	#N/A	#N/A	#N/A	-7.61328	1.50289e-18	down	#N/A	#N/A	#N/A	#N/A	#N/A	#N/A
Os01g0893400	#N/A	#N/A	#N/A	#N/A	#N/A	#N/A	#N/A	#N/A	#N/A	-1.62723	5.26523e-20	down	#N/A	#N/A	#N/A	-1.92485	5.03601e-19	down	#N/A	#N/A	#N/A	#N/A	#N/A	#N/A
Os01g0893700	-4.07127	8.1969e-16	down	-1.19516	7.12434e-07	down	4.66811	2.876e-20	up	4.75047	3.22811e-24	up	#N/A	#N/A	#N/A	-1.06584	0.000507077	down	2.2151	9.26926e-07	up	-1.09849	3.00739e-05	down
Os01g0894300	-2.59399	1.70631e-269	down	-1.5842	7.86123e-24	down	#N/A	#N/A	#N/A	#N/A	#N/A	#N/A	#N/A	#N/A	#N/A	-1.01368	1.81354e-18	down	#N/A	#N/A	#N/A	-1.52052	5.56981e-52	down
Os01g0894600	-1.33446	5.64442e-16	down	#N/A	#N/A	#N/A	#N/A	#N/A	#N/A	1.22248	3.20118e-13	up	#N/A	#N/A	#N/A	#N/A	#N/A	#N/A	#N/A	#N/A	#N/A	#N/A	#N/A	#N/A
Os01g0894700	#N/A	#N/A	#N/A	#N/A	#N/A	#N/A	#N/A	#N/A	#N/A	#N/A	#N/A	#N/A	#N/A	#N/A	#N/A	#N/A	#N/A	#N/A	-1.58783	7.11684e-06	down	#N/A	#N/A	#N/A
Os01g0895000	#N/A	#N/A	#N/A	#N/A	#N/A	#N/A	#N/A	#N/A	#N/A	2.34061	8.13169e-06	up	1.04018	0.0169931	up	#N/A	#N/A	#N/A	1.96684	0.000321936	up	#N/A	#N/A	#N/A
Os01g0895200	-3.35546	1.16703e-147	down	#N/A	#N/A	#N/A	2.57136	2.75153e-72	up	3.4902	2.19176e-162	up	#N/A	#N/A	#N/A	#N/A	#N/A	#N/A	1.90487	9.49885e-36	up	#N/A	#N/A	#N/A
Os01g0895300	-3.61427	2.35185e-154	down	#N/A	#N/A	#N/A	2.41636	3.47975e-58	up	3.392	5.0583e-132	up	#N/A	#N/A	#N/A	#N/A	#N/A	#N/A	1.39768	1.33175e-21	up	#N/A	#N/A	#N/A
Os01g0895500	-1.04491	1.54746e-10	down	#N/A	#N/A	#N/A	#N/A	#N/A	#N/A	#N/A	#N/A	#N/A	#N/A	#N/A	#N/A	#N/A	#N/A	#N/A	#N/A	#N/A	#N/A	#N/A	#N/A	#N/A
Os01g0896200	#N/A	#N/A	#N/A	#N/A	#N/A	#N/A	#N/A	#N/A	#N/A	#N/A	#N/A	#N/A	#N/A	#N/A	#N/A	#N/A	#N/A	#N/A	-1.49839	1.92547e-23	down	#N/A	#N/A	#N/A
Os01g0896300	1.08578	8.68227e-06	up	#N/A	#N/A	#N/A	#N/A	#N/A	#N/A	#N/A	#N/A	#N/A	-1.09198	5.34096e-11	down	#N/A	#N/A	#N/A	#N/A	#N/A	#N/A	#N/A	#N/A	#N/A
Os01g0896400	1.32868	0.00434449	up	#N/A	#N/A	#N/A	3.36401	4.68148e-16	up	2.44744	2.62528e-21	up	#N/A	#N/A	#N/A	#N/A	#N/A	#N/A	#N/A	#N/A	#N/A	1.58848	1.00734e-29	up
Os01g0896500	1.52752	3.62295e-09	up	#N/A	#N/A	#N/A	#N/A	#N/A	#N/A	#N/A	#N/A	#N/A	#N/A	#N/A	#N/A	#N/A	#N/A	#N/A	#N/A	#N/A	#N/A	#N/A	#N/A	#N/A
Os01g0896800	1.06313	1.09311e-19	up	#N/A	#N/A	#N/A	#N/A	#N/A	#N/A	#N/A	#N/A	#N/A	#N/A	#N/A	#N/A	#N/A	#N/A	#N/A	#N/A	#N/A	#N/A	#N/A	#N/A	#N/A
Os01g0897300	#N/A	#N/A	#N/A	#N/A	#N/A	#N/A	#N/A	#N/A	#N/A	1.00208	4.97043e-06	up	#N/A	#N/A	#N/A	#N/A	#N/A	#N/A	-1.17824	1.18715e-17	down	#N/A	#N/A	#N/A
Os01g0898400	#N/A	#N/A	#N/A	#N/A	#N/A	#N/A	#N/A	#N/A	#N/A	#N/A	#N/A	#N/A	#N/A	#N/A	#N/A	1.0882	1.45557e-05	up	#N/A	#N/A	#N/A	#N/A	#N/A	#N/A
Os01g0898500	-1.07959	3.00064e-05	down	#N/A	#N/A	#N/A	#N/A	#N/A	#N/A	-1.22266	6.12601e-11	down	#N/A	#N/A	#N/A	-1.18411	5.2053e-07	down	1.43094	1.23899e-10	up	#N/A	#N/A	#N/A
Os01g0899700	#N/A	#N/A	#N/A	#N/A	#N/A	#N/A	4.84279	7.2932e-15	up	5.65193	3.50401e-24	up	#N/A	#N/A	#N/A	1.81391	9.8849e-15	up	#N/A	#N/A	#N/A	1.04856	2.11414e-09	up
Os01g0900800	#N/A	#N/A	#N/A	#N/A	#N/A	#N/A	#N/A	#N/A	#N/A	2.35372	4.44342e-92	up	#N/A	#N/A	#N/A	1.1362	1.08485e-21	up	#N/A	#N/A	#N/A	#N/A	#N/A	#N/A
Os01g0900900	#N/A	#N/A	#N/A	#N/A	#N/A	#N/A	2.07549	1.92772e-05	up	1.82973	0.000115266	up	1.81088	0.000145999	up	#N/A	#N/A	#N/A	#N/A	#N/A	#N/A	#N/A	#N/A	#N/A
Os01g0901500	1.03404	6.97257e-07	up	#N/A	#N/A	#N/A	#N/A	#N/A	#N/A	1.01135	9.59983e-11	up	#N/A	#N/A	#N/A	1.9369	4.35794e-22	up	#N/A	#N/A	#N/A	#N/A	#N/A	#N/A
Os01g0901600	#N/A	#N/A	#N/A	#N/A	#N/A	#N/A	#N/A	#N/A	#N/A	#N/A	#N/A	#N/A	#N/A	#N/A	#N/A	1.32868	0.000358105	up	#N/A	#N/A	#N/A	1.69033	3.45725e-06	up
Os01g0901700	#N/A	#N/A	#N/A	#N/A	#N/A	#N/A	#N/A	#N/A	#N/A	#N/A	#N/A	#N/A	#N/A	#N/A	#N/A	#N/A	#N/A	#N/A	1.02585	3.8145e-12	up	#N/A	#N/A	#N/A
Os01g0901800	-1.25883	4.02656e-26	down	#N/A	#N/A	#N/A	#N/A	#N/A	#N/A	1.20267	2.44041e-22	up	#N/A	#N/A	#N/A	#N/A	#N/A	#N/A	#N/A	#N/A	#N/A	#N/A	#N/A	#N/A
Os01g0902100	#N/A	#N/A	#N/A	#N/A	#N/A	#N/A	-1.36444	2.16445e-21	down	#N/A	#N/A	#N/A	#N/A	#N/A	#N/A	#N/A	#N/A	#N/A	#N/A	#N/A	#N/A	-1.50408	1.46476e-17	down
Os01g0902700	1.26209	8.49369e-12	up	#N/A	#N/A	#N/A	#N/A	#N/A	#N/A	#N/A	#N/A	#N/A	#N/A	#N/A	#N/A	#N/A	#N/A	#N/A	#N/A	#N/A	#N/A	#N/A	#N/A	#N/A
Os01g0902800	#N/A	#N/A	#N/A	#N/A	#N/A	#N/A	#N/A	#N/A	#N/A	2.43679	7.44056e-05	up	-1.55932	3.01905e-06	down	#N/A	#N/A	#N/A	#N/A	#N/A	#N/A	#N/A	#N/A	#N/A
Os01g0904300	#N/A	#N/A	#N/A	#N/A	#N/A	#N/A	1.35219	3.37197e-06	up	#N/A	#N/A	#N/A	#N/A	#N/A	#N/A	#N/A	#N/A	#N/A	#N/A	#N/A	#N/A	1.86248	4.58352e-07	up
Os01g0904400	1.08565	1.52062e-09	up	#N/A	#N/A	#N/A	1.0954	4.50728e-15	up	#N/A	#N/A	#N/A	#N/A	#N/A	#N/A	#N/A	#N/A	#N/A	#N/A	#N/A	#N/A	1.17016	1.95178e-14	up
Os01g0905200	#N/A	#N/A	#N/A	#N/A	#N/A	#N/A	#N/A	#N/A	#N/A	-1.41182	0.000160935	down	-2.00783	1.19936e-08	down	#N/A	#N/A	#N/A	-1.62687	6.5773e-12	down	1.34906	0.000713903	up
Os01g0905300	-1.27611	1.21582e-06	down	#N/A	#N/A	#N/A	#N/A	#N/A	#N/A	#N/A	#N/A	#N/A	-1.07608	0.000507263	down	#N/A	#N/A	#N/A	#N/A	#N/A	#N/A	#N/A	#N/A	#N/A
Os01g0905500	#N/A	#N/A	#N/A	#N/A	#N/A	#N/A	#N/A	#N/A	#N/A	1.15684	6.32463e-05	up	#N/A	#N/A	#N/A	#N/A	#N/A	#N/A	1.16624	0.000359318	up	#N/A	#N/A	#N/A
Os01g0905800	-2.00168	9.91669e-138	down	#N/A	#N/A	#N/A	#N/A	#N/A	#N/A	1.0765	6.76654e-24	up	#N/A	#N/A	#N/A	#N/A	#N/A	#N/A	#N/A	#N/A	#N/A	#N/A	#N/A	#N/A
Os01g0906000	#N/A	#N/A	#N/A	#N/A	#N/A	#N/A	#N/A	#N/A	#N/A	#N/A	#N/A	#N/A	#N/A	#N/A	#N/A	#N/A	#N/A	#N/A	-1.32603	0.0228424	down	#N/A	#N/A	#N/A
Os01g0906450	#N/A	#N/A	#N/A	#N/A	#N/A	#N/A	#N/A	#N/A	#N/A	8.25454	7.23314e-12	up	#N/A	#N/A	#N/A	7.90601	6.41312e-11	up	#N/A	#N/A	#N/A	#N/A	#N/A	#N/A
Os01g0907200	-1.78286	1.46452e-63	down	#N/A	#N/A	#N/A	-1.3942	1.13563e-17	down	#N/A	#N/A	#N/A	#N/A	#N/A	#N/A	#N/A	#N/A	#N/A	#N/A	#N/A	#N/A	-1.98761	1.15711e-49	down
Os01g0907600	#N/A	#N/A	#N/A	#N/A	#N/A	#N/A	1.09263	8.19183e-64	up	2.07084	1.18058e-159	up	#N/A	#N/A	#N/A	1.17669	4.52239e-56	up	#N/A	#N/A	#N/A	#N/A	#N/A	#N/A
Os01g0907900	#N/A	#N/A	#N/A	#N/A	#N/A	#N/A	#N/A	#N/A	#N/A	#N/A	#N/A	#N/A	#N/A	#N/A	#N/A	2.03172	0.00321953	up	#N/A	#N/A	#N/A	#N/A	#N/A	#N/A
Os01g0908200	#N/A	#N/A	#N/A	1.60571	6.8231e-23	up	#N/A	#N/A	#N/A	#N/A	#N/A	#N/A	1.50901	1.95786e-20	up	-1.07553	5.43826e-13	down	#N/A	#N/A	#N/A	#N/A	#N/A	#N/A
Os01g0908600	-1.3589	3.83125e-12	down	-1.16252	3.5031e-08	down	#N/A	#N/A	#N/A	2.47314	9.82379e-45	up	#N/A	#N/A	#N/A	2.02759	3.9171e-32	up	#N/A	#N/A	#N/A	#N/A	#N/A	#N/A
Os01g0908800	#N/A	#N/A	#N/A	#N/A	#N/A	#N/A	#N/A	#N/A	#N/A	#N/A	#N/A	#N/A	#N/A	#N/A	#N/A	#N/A	#N/A	#N/A	1.13044	2.54121e-12	up	#N/A	#N/A	#N/A
Os01g0909150	1.57636	3.66115e-06	up	#N/A	#N/A	#N/A	-1.53681	5.50988e-06	down	-2.2891	4.2131e-10	down	-1.4453	0.00111049	down	-2.03823	0.000605303	down	#N/A	#N/A	#N/A	#N/A	#N/A	#N/A
Os01g0909300	#N/A	#N/A	#N/A	#N/A	#N/A	#N/A	#N/A	#N/A	#N/A	#N/A	#N/A	#N/A	#N/A	#N/A	#N/A	#N/A	#N/A	#N/A	-1.63878	0.0025324	down	#N/A	#N/A	#N/A
Os01g0909400	-1.00679	3.57212e-05	down	#N/A	#N/A	#N/A	1.43705	7.11788e-09	up	#N/A	#N/A	#N/A	#N/A	#N/A	#N/A	#N/A	#N/A	#N/A	-1.95953	2.58815e-40	down	#N/A	#N/A	#N/A
Os01g0910500	#N/A	#N/A	#N/A	-1.2325	5.55768e-14	down	1.66107	4.67752e-23	up	#N/A	#N/A	#N/A	#N/A	#N/A	#N/A	#N/A	#N/A	#N/A	-1.33798	1.22788e-27	down	2.97463	1.45658e-53	up
Os01g0910800	#N/A	#N/A	#N/A	-1.12261	0.0117246	down	-1.55764	5.15303e-05	down	-8.38411	6.2919e-12	down	#N/A	#N/A	#N/A	-1.86724	0.00396874	down	#N/A	#N/A	#N/A	#N/A	#N/A	#N/A
Os01g0910900	#N/A	#N/A	#N/A	-3.74924	1.5513e-13	down	-2.19116	0.00036239	down	-2.67828	2.39048e-05	down	#N/A	#N/A	#N/A	3.84293	2.90045e-15	up	-2.09276	2.94908e-37	down	4.38495	4.45731e-17	up
Os01g0911000	#N/A	#N/A	#N/A	#N/A	#N/A	#N/A	#N/A	#N/A	#N/A	#N/A	#N/A	#N/A	#N/A	#N/A	#N/A	#N/A	#N/A	#N/A	1.09511	1.26683e-21	up	#N/A	#N/A	#N/A
Os01g0911700	#N/A	#N/A	#N/A	#N/A	#N/A	#N/A	#N/A	#N/A	#N/A	#N/A	#N/A	#N/A	#N/A	#N/A	#N/A	#N/A	#N/A	#N/A	1.70957	1.91665e-42	up	-1.13703	8.73911e-33	down
Os01g0912700	#N/A	#N/A	#N/A	2.19863	2.47047e-19	up	#N/A	#N/A	#N/A	#N/A	#N/A	#N/A	#N/A	#N/A	#N/A	#N/A	#N/A	#N/A	1.74559	2.27744e-11	up	#N/A	#N/A	#N/A
Os01g0913300	#N/A	#N/A	#N/A	#N/A	#N/A	#N/A	#N/A	#N/A	#N/A	#N/A	#N/A	#N/A	#N/A	#N/A	#N/A	#N/A	#N/A	#N/A	1.95434	0.00657459	up	#N/A	#N/A	#N/A
Os01g0913600	#N/A	#N/A	#N/A	#N/A	#N/A	#N/A	#N/A	#N/A	#N/A	#N/A	#N/A	#N/A	#N/A	#N/A	#N/A	#N/A	#N/A	#N/A	-2.96651	5.22164e-06	down	#N/A	#N/A	#N/A
Os01g0914100	-2.28011	2.3558e-06	down	-1.03764	0.00618198	down	1.4034	0.0109235	up	5.02339	1.60829e-51	up	#N/A	#N/A	#N/A	2.33585	7.18649e-15	up	#N/A	#N/A	#N/A	-1.23733	2.42956e-10	down
Os01g0914200	#N/A	#N/A	#N/A	#N/A	#N/A	#N/A	#N/A	#N/A	#N/A	#N/A	#N/A	#N/A	#N/A	#N/A	#N/A	#N/A	#N/A	#N/A	1.39827	0.000490791	up	#N/A	#N/A	#N/A
Os01g0914300	-1.76758	9.9221e-20	down	#N/A	#N/A	#N/A	1.03885	4.53218e-06	up	2.84855	2.55949e-64	up	#N/A	#N/A	#N/A	#N/A	#N/A	#N/A	#N/A	#N/A	#N/A	-1.19238	1.55182e-17	down
Os01g0914400	#N/A	#N/A	#N/A	#N/A	#N/A	#N/A	#N/A	#N/A	#N/A	1.14478	7.99415e-07	up	#N/A	#N/A	#N/A	#N/A	#N/A	#N/A	#N/A	#N/A	#N/A	#N/A	#N/A	#N/A
Os01g0915000	-2.5111	7.67626e-61	down	#N/A	#N/A	#N/A	#N/A	#N/A	#N/A	2.56771	1.73089e-59	up	#N/A	#N/A	#N/A	#N/A	#N/A	#N/A	#N/A	#N/A	#N/A	-1.26997	1.12659e-16	down
Os01g0915200	-1.35723	3.03262e-28	down	#N/A	#N/A	#N/A	#N/A	#N/A	#N/A	#N/A	#N/A	#N/A	#N/A	#N/A	#N/A	#N/A	#N/A	#N/A	3.32384	1.40532e-16	up	#N/A	#N/A	#N/A
Os01g0915300	-2.15553	3.13149e-99	down	#N/A	#N/A	#N/A	#N/A	#N/A	#N/A	#N/A	#N/A	#N/A	#N/A	#N/A	#N/A	#N/A	#N/A	#N/A	1.19536	8.42072e-18	up	-1.57614	1.89362e-29	down
Os01g0915350	#N/A	#N/A	#N/A	#N/A	#N/A	#N/A	#N/A	#N/A	#N/A	#N/A	#N/A	#N/A	#N/A	#N/A	#N/A	#N/A	#N/A	#N/A	1.15583	4.5504e-15	up	-1.21533	1.22382e-17	down
Os01g0915900	#N/A	#N/A	#N/A	-1.23581	0.00126137	down	7.3941	6.28655e-09	up	#N/A	#N/A	#N/A	#N/A	#N/A	#N/A	#N/A	#N/A	#N/A	#N/A	#N/A	#N/A	3.42545	1.35923e-08	up
Os01g0916000	#N/A	#N/A	#N/A	#N/A	#N/A	#N/A	#N/A	#N/A	#N/A	#N/A	#N/A	#N/A	#N/A	#N/A	#N/A	3.40985	7.98022e-08	up	-1.38787	2.10132e-07	down	6.82902	4.55761e-08	up
Os01g0916100	#N/A	#N/A	#N/A	#N/A	#N/A	#N/A	#N/A	#N/A	#N/A	#N/A	#N/A	#N/A	#N/A	#N/A	#N/A	#N/A	#N/A	#N/A	-3.13289	2.47636e-05	down	#N/A	#N/A	#N/A
Os01g0916350	#N/A	#N/A	#N/A	#N/A	#N/A	#N/A	#N/A	#N/A	#N/A	#N/A	#N/A	#N/A	#N/A	#N/A	#N/A	#N/A	#N/A	#N/A	1.5921	0.0132239	up	#N/A	#N/A	#N/A
Os01g0916950	#N/A	#N/A	#N/A	#N/A	#N/A	#N/A	#N/A	#N/A	#N/A	-1.15222	0.000770566	down	#N/A	#N/A	#N/A	#N/A	#N/A	#N/A	#N/A	#N/A	#N/A	#N/A	#N/A	#N/A
Os01g0917900	1.75232	3.85869e-05	up	1.11477	0.00203413	up	#N/A	#N/A	#N/A	-1.67437	3.16439e-05	down	#N/A	#N/A	#N/A	#N/A	#N/A	#N/A	-1.21314	2.24776e-05	down	1.4141	0.00140688	up
Os01g0918200	1.07245	5.84791e-22	up	#N/A	#N/A	#N/A	#N/A	#N/A	#N/A	-1.83631	3.10619e-65	down	#N/A	#N/A	#N/A	-1.33028	4.43387e-30	down	#N/A	#N/A	#N/A	#N/A	#N/A	#N/A
Os01g0918400	#N/A	#N/A	#N/A	#N/A	#N/A	#N/A	#N/A	#N/A	#N/A	-1.98486	9.90875e-19	down	#N/A	#N/A	#N/A	-1.1952	3.6095e-06	down	2.30401	6.83388e-08	up	#N/A	#N/A	#N/A
Os01g0919400	#N/A	#N/A	#N/A	1.50567	2.18513e-29	up	#N/A	#N/A	#N/A	#N/A	#N/A	#N/A	1.01092	5.64272e-29	up	#N/A	#N/A	#N/A	#N/A	#N/A	#N/A	#N/A	#N/A	#N/A
Os01g0919700	1.17687	6.16197e-05	up	#N/A	#N/A	#N/A	#N/A	#N/A	#N/A	#N/A	#N/A	#N/A	#N/A	#N/A	#N/A	#N/A	#N/A	#N/A	#N/A	#N/A	#N/A	#N/A	#N/A	#N/A
Os01g0919800	#N/A	#N/A	#N/A	#N/A	#N/A	#N/A	#N/A	#N/A	#N/A	#N/A	#N/A	#N/A	#N/A	#N/A	#N/A	#N/A	#N/A	#N/A	-3.01025	0.00026628	down	#N/A	#N/A	#N/A
Os01g0919900	#N/A	#N/A	#N/A	#N/A	#N/A	#N/A	#N/A	#N/A	#N/A	-1.96505	1.75104e-35	down	#N/A	#N/A	#N/A	-1.5498	1.05774e-18	down	-1.31992	7.34703e-17	down	#N/A	#N/A	#N/A
Os01g0920100	#N/A	#N/A	#N/A	#N/A	#N/A	#N/A	#N/A	#N/A	#N/A	1.10352	1.35492e-17	up	#N/A	#N/A	#N/A	#N/A	#N/A	#N/A	#N/A	#N/A	#N/A	#N/A	#N/A	#N/A
Os01g0920300	1.14233	6.3984e-12	up	#N/A	#N/A	#N/A	#N/A	#N/A	#N/A	-1.13303	2.14141e-08	down	#N/A	#N/A	#N/A	#N/A	#N/A	#N/A	-1.21483	1.7377e-15	down	#N/A	#N/A	#N/A
Os01g0920450	#N/A	#N/A	#N/A	#N/A	#N/A	#N/A	#N/A	#N/A	#N/A	#N/A	#N/A	#N/A	#N/A	#N/A	#N/A	#N/A	#N/A	#N/A	-4.15498	7.97676e-11	down	#N/A	#N/A	#N/A
Os01g0920500	#N/A	#N/A	#N/A	#N/A	#N/A	#N/A	#N/A	#N/A	#N/A	#N/A	#N/A	#N/A	#N/A	#N/A	#N/A	#N/A	#N/A	#N/A	-4.31354	3.18642e-18	down	#N/A	#N/A	#N/A
Os01g0920700	#N/A	#N/A	#N/A	#N/A	#N/A	#N/A	#N/A	#N/A	#N/A	#N/A	#N/A	#N/A	#N/A	#N/A	#N/A	#N/A	#N/A	#N/A	-4.56184	2.62915e-18	down	#N/A	#N/A	#N/A
Os01g0921100	#N/A	#N/A	#N/A	-1.79849	1.46082e-07	down	#N/A	#N/A	#N/A	#N/A	#N/A	#N/A	-2.89648	9.13953e-12	down	#N/A	#N/A	#N/A	-2.808	1.07497e-25	down	1.4041	0.0134352	up
Os01g0921400	#N/A	#N/A	#N/A	#N/A	#N/A	#N/A	-1.34673	0.0260026	down	#N/A	#N/A	#N/A	#N/A	#N/A	#N/A	#N/A	#N/A	#N/A	#N/A	#N/A	#N/A	#N/A	#N/A	#N/A
Os01g0922100	#N/A	#N/A	#N/A	#N/A	#N/A	#N/A	#N/A	#N/A	#N/A	#N/A	#N/A	#N/A	-1.48073	0.00255283	down	#N/A	#N/A	#N/A	#N/A	#N/A	#N/A	#N/A	#N/A	#N/A
Os01g0922600	#N/A	#N/A	#N/A	#N/A	#N/A	#N/A	1.04197	1.31995e-06	up	1.15131	5.3332e-09	up	#N/A	#N/A	#N/A	#N/A	#N/A	#N/A	#N/A	#N/A	#N/A	#N/A	#N/A	#N/A
Os01g0922800	1.35333	3.18854e-61	up	#N/A	#N/A	#N/A	#N/A	#N/A	#N/A	-1.09257	9.04715e-20	down	#N/A	#N/A	#N/A	#N/A	#N/A	#N/A	#N/A	#N/A	#N/A	#N/A	#N/A	#N/A
Os01g0923000	-1.5561	1.53355e-47	down	#N/A	#N/A	#N/A	#N/A	#N/A	#N/A	#N/A	#N/A	#N/A	#N/A	#N/A	#N/A	#N/A	#N/A	#N/A	#N/A	#N/A	#N/A	-1.02161	1.39892e-12	down
Os01g0923200	#N/A	#N/A	#N/A	#N/A	#N/A	#N/A	#N/A	#N/A	#N/A	-3.40148	1.27249e-08	down	#N/A	#N/A	#N/A	-1.78342	1.76375e-05	down	-1.54885	0.000164572	down	#N/A	#N/A	#N/A
Os01g0923400	#N/A	#N/A	#N/A	#N/A	#N/A	#N/A	#N/A	#N/A	#N/A	-7.71486	4.04466e-43	down	#N/A	#N/A	#N/A	-7.57614	2.95561e-56	down	#N/A	#N/A	#N/A	#N/A	#N/A	#N/A
Os01g0923950	#N/A	#N/A	#N/A	#N/A	#N/A	#N/A	#N/A	#N/A	#N/A	#N/A	#N/A	#N/A	#N/A	#N/A	#N/A	1.78858	0.00727938	up	-1.50021	1.18251e-05	down	3.58709	2.00147e-05	up
Os01g0924200	-1.76757	6.37271e-27	down	#N/A	#N/A	#N/A	1.50825	2.91521e-17	up	1.36353	8.4456e-14	up	#N/A	#N/A	#N/A	#N/A	#N/A	#N/A	#N/A	#N/A	#N/A	#N/A	#N/A	#N/A
Os01g0924933	#N/A	#N/A	#N/A	#N/A	#N/A	#N/A	#N/A	#N/A	#N/A	#N/A	#N/A	#N/A	#N/A	#N/A	#N/A	1.96271	4.66117e-05	up	-2.36552	3.36935e-25	down	1.73993	7.07724e-05	up
Os01g0924966	#N/A	#N/A	#N/A	#N/A	#N/A	#N/A	#N/A	#N/A	#N/A	7.96768	1.22363e-10	up	1.5812	6.79377e-05	up	2.41295	0.000182441	up	-1.05131	0.0027345	down	#N/A	#N/A	#N/A
Os01g0925100	#N/A	#N/A	#N/A	#N/A	#N/A	#N/A	#N/A	#N/A	#N/A	1.05566	0.00106163	up	#N/A	#N/A	#N/A	#N/A	#N/A	#N/A	#N/A	#N/A	#N/A	#N/A	#N/A	#N/A
Os01g0925300	#N/A	#N/A	#N/A	#N/A	#N/A	#N/A	1.33535	7.77288e-16	up	1.64169	1.67026e-27	up	#N/A	#N/A	#N/A	#N/A	#N/A	#N/A	#N/A	#N/A	#N/A	#N/A	#N/A	#N/A
Os01g0925400	#N/A	#N/A	#N/A	#N/A	#N/A	#N/A	1.41862	5.82775e-39	up	#N/A	#N/A	#N/A	#N/A	#N/A	#N/A	#N/A	#N/A	#N/A	#N/A	#N/A	#N/A	#N/A	#N/A	#N/A
Os01g0926400	#N/A	#N/A	#N/A	#N/A	#N/A	#N/A	#N/A	#N/A	#N/A	#N/A	#N/A	#N/A	#N/A	#N/A	#N/A	#N/A	#N/A	#N/A	-1.24176	9.66823e-16	down	#N/A	#N/A	#N/A
Os01g0926600	#N/A	#N/A	#N/A	#N/A	#N/A	#N/A	#N/A	#N/A	#N/A	#N/A	#N/A	#N/A	#N/A	#N/A	#N/A	#N/A	#N/A	#N/A	-1.03599	5.24878e-30	down	#N/A	#N/A	#N/A
Os01g0926700	#N/A	#N/A	#N/A	#N/A	#N/A	#N/A	1.40388	2.39407e-29	up	#N/A	#N/A	#N/A	#N/A	#N/A	#N/A	#N/A	#N/A	#N/A	-1.37978	2.68675e-45	down	1.23233	7.31596e-26	up
Os01g0926800	#N/A	#N/A	#N/A	#N/A	#N/A	#N/A	3.51613	2.18657e-71	up	2.07581	5.10609e-19	up	#N/A	#N/A	#N/A	1.08129	3.10394e-19	up	1.71197	2.00986e-41	up	2.56543	8.20221e-76	up
Os01g0927000	1.47132	4.04271e-28	up	#N/A	#N/A	#N/A	#N/A	#N/A	#N/A	#N/A	#N/A	#N/A	#N/A	#N/A	#N/A	#N/A	#N/A	#N/A	#N/A	#N/A	#N/A	#N/A	#N/A	#N/A
Os01g0928200	#N/A	#N/A	#N/A	#N/A	#N/A	#N/A	2.80147	4.69536e-05	up	#N/A	#N/A	#N/A	#N/A	#N/A	#N/A	#N/A	#N/A	#N/A	#N/A	#N/A	#N/A	#N/A	#N/A	#N/A
Os01g0928400	#N/A	#N/A	#N/A	#N/A	#N/A	#N/A	#N/A	#N/A	#N/A	#N/A	#N/A	#N/A	#N/A	#N/A	#N/A	#N/A	#N/A	#N/A	-1.3832	0.0117346	down	#N/A	#N/A	#N/A
Os01g0928600	-3.50493	0.000681216	down	-2.15045	0.000632788	down	#N/A	#N/A	#N/A	3.51762	0.000424819	up	#N/A	#N/A	#N/A	3.68348	3.2158e-06	up	#N/A	#N/A	#N/A	#N/A	#N/A	#N/A
Os01g0928700	-3.03791	2.94825e-12	down	-2.17273	5.68204e-34	down	#N/A	#N/A	#N/A	#N/A	#N/A	#N/A	#N/A	#N/A	#N/A	-1.27051	1.171e-07	down	-1.07428	0.00479295	down	-1.35016	0.00508404	down
Os01g0929100	#N/A	#N/A	#N/A	#N/A	#N/A	#N/A	#N/A	#N/A	#N/A	1.0687	1.93775e-08	up	#N/A	#N/A	#N/A	1.54019	1.9486e-18	up	#N/A	#N/A	#N/A	#N/A	#N/A	#N/A
Os01g0929200	-1.46579	5.74823e-18	down	#N/A	#N/A	#N/A	1.97383	5.44507e-36	up	1.06942	1.03537e-09	up	#N/A	#N/A	#N/A	#N/A	#N/A	#N/A	-1.47055	3.72136e-35	down	#N/A	#N/A	#N/A
Os01g0930400	#N/A	#N/A	#N/A	-1.81988	7.01235e-05	down	#N/A	#N/A	#N/A	#N/A	#N/A	#N/A	2.07819	0.000142593	up	#N/A	#N/A	#N/A	#N/A	#N/A	#N/A	#N/A	#N/A	#N/A
Os01g0930800	#N/A	#N/A	#N/A	#N/A	#N/A	#N/A	#N/A	#N/A	#N/A	#N/A	#N/A	#N/A	#N/A	#N/A	#N/A	#N/A	#N/A	#N/A	-5.7451	3.63304e-07	down	#N/A	#N/A	#N/A
Os01g0930900	#N/A	#N/A	#N/A	1.11477	3.0313e-06	up	#N/A	#N/A	#N/A	-3.89179	1.02153e-28	down	#N/A	#N/A	#N/A	-5.45524	7.46281e-28	down	#N/A	#N/A	#N/A	#N/A	#N/A	#N/A
Os01g0930950	#N/A	#N/A	#N/A	#N/A	#N/A	#N/A	1.26415	0.0177104	up	#N/A	#N/A	#N/A	#N/A	#N/A	#N/A	#N/A	#N/A	#N/A	-1.09879	0.000625552	down	#N/A	#N/A	#N/A
Os01g0931100	#N/A	#N/A	#N/A	-1.23187	7.83179e-13	down	1.82378	2.64389e-21	up	#N/A	#N/A	#N/A	#N/A	#N/A	#N/A	#N/A	#N/A	#N/A	-1.59521	8.23175e-49	down	1.5485	1.58019e-22	up
Os01g0931200	1.92103	0.000105417	up	#N/A	#N/A	#N/A	2.55767	7.49032e-24	up	2.08288	1.04862e-12	up	#N/A	#N/A	#N/A	#N/A	#N/A	#N/A	#N/A	#N/A	#N/A	1.41642	6.21889e-18	up
Os01g0931600	1.67807	4.78442e-05	up	#N/A	#N/A	#N/A	#N/A	#N/A	#N/A	-2.07388	1.2795e-06	down	#N/A	#N/A	#N/A	#N/A	#N/A	#N/A	-2.23381	9.7399e-24	down	2.11022	3.26529e-06	up
Os01g0932550	#N/A	#N/A	#N/A	#N/A	#N/A	#N/A	#N/A	#N/A	#N/A	6.20774	9.64123e-74	up	#N/A	#N/A	#N/A	5.40559	2.93378e-59	up	#N/A	#N/A	#N/A	#N/A	#N/A	#N/A
Os01g0932950	#N/A	#N/A	#N/A	-1.67594	1.40482e-21	down	#N/A	#N/A	#N/A	1.64046	3.48341e-21	up	-1.04721	1.81108e-14	down	#N/A	#N/A	#N/A	#N/A	#N/A	#N/A	#N/A	#N/A	#N/A
Os01g0933075	#N/A	#N/A	#N/A	#N/A	#N/A	#N/A	#N/A	#N/A	#N/A	1.2028	1.29842e-11	up	#N/A	#N/A	#N/A	#N/A	#N/A	#N/A	#N/A	#N/A	#N/A	-1.46285	2.91716e-14	down
Os01g0933300	#N/A	#N/A	#N/A	#N/A	#N/A	#N/A	#N/A	#N/A	#N/A	1.01862	1.62966e-05	up	#N/A	#N/A	#N/A	#N/A	#N/A	#N/A	#N/A	#N/A	#N/A	#N/A	#N/A	#N/A
Os01g0933400	#N/A	#N/A	#N/A	#N/A	#N/A	#N/A	#N/A	#N/A	#N/A	-4.28471	3.01785e-31	down	#N/A	#N/A	#N/A	-4.73243	6.25348e-35	down	#N/A	#N/A	#N/A	#N/A	#N/A	#N/A
Os01g0933500	#N/A	#N/A	#N/A	-2.40759	7.65215e-09	down	#N/A	#N/A	#N/A	2.62591	5.52572e-08	up	-1.13726	2.7673e-05	down	2.07829	7.13455e-08	up	-1.68671	5.00496e-17	down	#N/A	#N/A	#N/A
Os01g0933900	#N/A	#N/A	#N/A	#N/A	#N/A	#N/A	1.29312	3.17485e-22	up	1.1311	9.71827e-17	up	#N/A	#N/A	#N/A	#N/A	#N/A	#N/A	#N/A	#N/A	#N/A	#N/A	#N/A	#N/A
Os01g0934100	-1.07759	4.84412e-29	down	#N/A	#N/A	#N/A	#N/A	#N/A	#N/A	-1.05524	2.74463e-18	down	#N/A	#N/A	#N/A	#N/A	#N/A	#N/A	#N/A	#N/A	#N/A	#N/A	#N/A	#N/A
Os01g0934500	#N/A	#N/A	#N/A	1.05076	4.55644e-09	up	#N/A	#N/A	#N/A	-5.01599	1.58092e-32	down	#N/A	#N/A	#N/A	-4.496	5.66123e-65	down	-1.46398	0.00025785	down	#N/A	#N/A	#N/A
Os01g0934800	#N/A	#N/A	#N/A	#N/A	#N/A	#N/A	1.91729	1.80261e-07	up	#N/A	#N/A	#N/A	1.06452	0.000304486	up	#N/A	#N/A	#N/A	3.11067	2.82004e-84	up	3.0169	2.08603e-62	up
Os01g0934900	#N/A	#N/A	#N/A	#N/A	#N/A	#N/A	#N/A	#N/A	#N/A	-1.30157	5.47313e-05	down	#N/A	#N/A	#N/A	#N/A	#N/A	#N/A	#N/A	#N/A	#N/A	#N/A	#N/A	#N/A
Os01g0935000	1.7694	0.00256047	up	#N/A	#N/A	#N/A	#N/A	#N/A	#N/A	-1.9491	0.00160967	down	#N/A	#N/A	#N/A	-1.80015	0.000640831	down	#N/A	#N/A	#N/A	#N/A	#N/A	#N/A
Os01g0935400	#N/A	#N/A	#N/A	-1.93329	0.00227671	down	#N/A	#N/A	#N/A	#N/A	#N/A	#N/A	#N/A	#N/A	#N/A	#N/A	#N/A	#N/A	-1.74769	0.000146205	down	#N/A	#N/A	#N/A
Os01g0935600	#N/A	#N/A	#N/A	3.25746	5.9598e-90	up	1.22889	5.36871e-26	up	-2.46746	7.82151e-30	down	#N/A	#N/A	#N/A	-2.01842	4.51911e-63	down	#N/A	#N/A	#N/A	1.72281	1.00014e-13	up
Os01g0935700	1.27997	2.18363e-30	up	#N/A	#N/A	#N/A	#N/A	#N/A	#N/A	#N/A	#N/A	#N/A	#N/A	#N/A	#N/A	#N/A	#N/A	#N/A	#N/A	#N/A	#N/A	#N/A	#N/A	#N/A
Os01g0935800	#N/A	#N/A	#N/A	-2.44505	5.85962e-27	down	#N/A	#N/A	#N/A	#N/A	#N/A	#N/A	-1.75632	3.83078e-22	down	#N/A	#N/A	#N/A	-3.40146	9.80754e-102	down	#N/A	#N/A	#N/A
Os01g0936600	#N/A	#N/A	#N/A	-1.0743	8.04617e-09	down	2.3336	1.15553e-27	up	1.90156	1.49851e-18	up	#N/A	#N/A	#N/A	#N/A	#N/A	#N/A	-1.48133	5.03525e-47	down	1.35374	2.70971e-20	up
Os01g0936700	#N/A	#N/A	#N/A	#N/A	#N/A	#N/A	#N/A	#N/A	#N/A	#N/A	#N/A	#N/A	#N/A	#N/A	#N/A	#N/A	#N/A	#N/A	-3.66257	2.09179e-05	down	#N/A	#N/A	#N/A
Os01g0937100	-3.19057	3.72849e-162	down	-2.07308	9.17126e-36	down	1.34103	2.51329e-40	up	2.38108	1.40173e-119	up	#N/A	#N/A	#N/A	#N/A	#N/A	#N/A	1.27598	1.23843e-32	up	-1.14176	2.53217e-25	down
Os01g0937200	-1.57505	1.45958e-27	down	-1.27521	6.24965e-19	down	1.00421	5.33197e-11	up	2.33584	5.37653e-68	up	#N/A	#N/A	#N/A	#N/A	#N/A	#N/A	1.67255	8.60952e-35	up	#N/A	#N/A	#N/A
Os01g0937500	-5.12861	2.4762e-23	down	-2.91715	5.43578e-29	down	3.31365	2.13756e-07	up	4.47155	6.67484e-18	up	#N/A	#N/A	#N/A	#N/A	#N/A	#N/A	1.99261	0.0010915	up	-1.50574	3.63161e-06	down
Os01g0937600	-4.93758	2.65689e-13	down	-1.66131	4.23837e-06	down	3.66055	3.79499e-06	up	4.30473	1.14896e-09	up	#N/A	#N/A	#N/A	-1.47734	0.00721762	down	#N/A	#N/A	#N/A	-2.07814	1.0127e-05	down
Os01g0937900	#N/A	#N/A	#N/A	#N/A	#N/A	#N/A	#N/A	#N/A	#N/A	#N/A	#N/A	#N/A	#N/A	#N/A	#N/A	#N/A	#N/A	#N/A	-1.07005	1.27428e-24	down	1.33987	1.36152e-20	up
Os01g0938100	#N/A	#N/A	#N/A	#N/A	#N/A	#N/A	#N/A	#N/A	#N/A	#N/A	#N/A	#N/A	#N/A	#N/A	#N/A	#N/A	#N/A	#N/A	-1.19193	3.01452e-05	down	#N/A	#N/A	#N/A
Os01g0938400	#N/A	#N/A	#N/A	-1.27927	0.0177157	down	#N/A	#N/A	#N/A	1.94205	0.000631152	up	#N/A	#N/A	#N/A	1.50338	0.0043971	up	-1.53137	1.19201e-06	down	#N/A	#N/A	#N/A
Os01g0938600	#N/A	#N/A	#N/A	#N/A	#N/A	#N/A	#N/A	#N/A	#N/A	#N/A	#N/A	#N/A	#N/A	#N/A	#N/A	#N/A	#N/A	#N/A	-1.06542	1.25609e-37	down	#N/A	#N/A	#N/A
Os01g0939100	#N/A	#N/A	#N/A	#N/A	#N/A	#N/A	#N/A	#N/A	#N/A	#N/A	#N/A	#N/A	#N/A	#N/A	#N/A	#N/A	#N/A	#N/A	1.42637	4.0891e-06	up	#N/A	#N/A	#N/A
Os01g0939300	1.19056	3.08908e-05	up	#N/A	#N/A	#N/A	#N/A	#N/A	#N/A	#N/A	#N/A	#N/A	#N/A	#N/A	#N/A	-1.03043	0.000181213	down	#N/A	#N/A	#N/A	#N/A	#N/A	#N/A
Os01g0939450	2.3983	0.000122541	up	#N/A	#N/A	#N/A	-2.63681	7.5347e-05	down	-1.29076	0.00746514	down	#N/A	#N/A	#N/A	#N/A	#N/A	#N/A	#N/A	#N/A	#N/A	#N/A	#N/A	#N/A
Os01g0939550	1.95403	1.1645e-06	up	#N/A	#N/A	#N/A	-2.32227	8.70573e-08	down	-1.59117	8.22858e-06	down	#N/A	#N/A	#N/A	#N/A	#N/A	#N/A	#N/A	#N/A	#N/A	#N/A	#N/A	#N/A
Os01g0939600	#N/A	#N/A	#N/A	#N/A	#N/A	#N/A	#N/A	#N/A	#N/A	#N/A	#N/A	#N/A	#N/A	#N/A	#N/A	1.17811	1.36926e-24	up	#N/A	#N/A	#N/A	#N/A	#N/A	#N/A
Os01g0940000	#N/A	#N/A	#N/A	1.30423	0.00752059	up	#N/A	#N/A	#N/A	#N/A	#N/A	#N/A	#N/A	#N/A	#N/A	#N/A	#N/A	#N/A	#N/A	#N/A	#N/A	#N/A	#N/A	#N/A
Os01g0940600	1.64241	0.00032504	up	#N/A	#N/A	#N/A	#N/A	#N/A	#N/A	#N/A	#N/A	#N/A	#N/A	#N/A	#N/A	#N/A	#N/A	#N/A	-1.10534	0.00131313	down	#N/A	#N/A	#N/A
Os01g0940700	#N/A	#N/A	#N/A	#N/A	#N/A	#N/A	#N/A	#N/A	#N/A	#N/A	#N/A	#N/A	#N/A	#N/A	#N/A	#N/A	#N/A	#N/A	-6.84143	9.16701e-08	down	#N/A	#N/A	#N/A
Os01g0941200	#N/A	#N/A	#N/A	#N/A	#N/A	#N/A	#N/A	#N/A	#N/A	11.083	2.13084e-20	up	1.7832	8.6929e-18	up	7.8421	1.40611e-75	up	1.33914	1.90343e-18	up	1.73193	1.58977e-21	up
Os01g0942200	#N/A	#N/A	#N/A	#N/A	#N/A	#N/A	#N/A	#N/A	#N/A	3.27357	2.39572e-08	up	#N/A	#N/A	#N/A	3.49011	8.52805e-11	up	#N/A	#N/A	#N/A	#N/A	#N/A	#N/A
Os01g0942300	-1.04559	2.60016e-17	down	#N/A	#N/A	#N/A	#N/A	#N/A	#N/A	#N/A	#N/A	#N/A	#N/A	#N/A	#N/A	#N/A	#N/A	#N/A	1.17306	1.17121e-08	up	#N/A	#N/A	#N/A
Os01g0942900	#N/A	#N/A	#N/A	#N/A	#N/A	#N/A	#N/A	#N/A	#N/A	-9.11062	3.79886e-08	down	#N/A	#N/A	#N/A	-8.80659	2.10343e-07	down	#N/A	#N/A	#N/A	#N/A	#N/A	#N/A
Os01g0943000	#N/A	#N/A	#N/A	-2.70486	0.00961454	down	-2.22367	0.0191345	down	-8.67105	3.80967e-06	down	#N/A	#N/A	#N/A	#N/A	#N/A	#N/A	#N/A	#N/A	#N/A	#N/A	#N/A	#N/A
Os01g0944000	-1.32774	1.47328e-31	down	#N/A	#N/A	#N/A	#N/A	#N/A	#N/A	-6.19149	0.000822364	down	#N/A	#N/A	#N/A	-6.96876	0.000139098	down	#N/A	#N/A	#N/A	#N/A	#N/A	#N/A
Os01g0944100	-1.83733	3.01947e-95	down	#N/A	#N/A	#N/A	#N/A	#N/A	#N/A	#N/A	#N/A	#N/A	#N/A	#N/A	#N/A	#N/A	#N/A	#N/A	#N/A	#N/A	#N/A	#N/A	#N/A	#N/A
Os01g0944200	#N/A	#N/A	#N/A	#N/A	#N/A	#N/A	#N/A	#N/A	#N/A	-7.18177	0.00474123	down	#N/A	#N/A	#N/A	-7.69859	0.00305134	down	#N/A	#N/A	#N/A	#N/A	#N/A	#N/A
Os01g0944700	#N/A	#N/A	#N/A	1.73711	4.12888e-05	up	5.54637	9.88159e-78	up	3.14883	1.45717e-13	up	2.00696	1.32655e-08	up	#N/A	#N/A	#N/A	1.61716	1.35742e-09	up	1.70958	1.05801e-05	up
Os01g0944800	-1.87875	0.0037833	down	#N/A	#N/A	#N/A	2.6588	3.42658e-06	up	2.12813	0.000275851	up	#N/A	#N/A	#N/A	#N/A	#N/A	#N/A	#N/A	#N/A	#N/A	#N/A	#N/A	#N/A
Os01g0944900	#N/A	#N/A	#N/A	1.35262	2.33236e-07	up	1.90837	5.10209e-22	up	#N/A	#N/A	#N/A	#N/A	#N/A	#N/A	-3.58144	7.0453e-39	down	2.09771	0.00204649	up	#N/A	#N/A	#N/A
Os01g0946100	#N/A	#N/A	#N/A	-1.02293	4.42187e-06	down	3.6327	0.000694828	up	2.09467	0.000849468	up	#N/A	#N/A	#N/A	#N/A	#N/A	#N/A	#N/A	#N/A	#N/A	1.57446	2.9826e-07	up
Os01g0946200	#N/A	#N/A	#N/A	#N/A	#N/A	#N/A	#N/A	#N/A	#N/A	1.02067	9.35806e-07	up	#N/A	#N/A	#N/A	#N/A	#N/A	#N/A	#N/A	#N/A	#N/A	#N/A	#N/A	#N/A
Os01g0946500	#N/A	#N/A	#N/A	-6.4945	6.2963e-09	down	#N/A	#N/A	#N/A	5.98105	7.04555e-08	up	-1.34841	3.46145e-06	down	5.94907	4.80713e-08	up	-1.26248	9.01655e-08	down	#N/A	#N/A	#N/A
Os01g0946600	#N/A	#N/A	#N/A	-1.61862	4.8269e-08	down	5.91042	1.40777e-13	up	#N/A	#N/A	#N/A	-2.19211	0.000249645	down	-1.13474	0.000541623	down	-1.96701	1.91585e-15	down	2.69714	1.60964e-06	up
Os01g0946700	#N/A	#N/A	#N/A	#N/A	#N/A	#N/A	4.71471	4.26649e-51	up	4.87296	2.8024e-55	up	-1.35269	4.74086e-24	down	#N/A	#N/A	#N/A	#N/A	#N/A	#N/A	#N/A	#N/A	#N/A
Os01g0947000	#N/A	#N/A	#N/A	#N/A	#N/A	#N/A	6.56339	4.64212e-06	up	#N/A	#N/A	#N/A	#N/A	#N/A	#N/A	3.026	0.000297208	up	4.33952	1.41918e-21	up	4.65321	2.47776e-23	up
Os01g0947700	#N/A	#N/A	#N/A	#N/A	#N/A	#N/A	#N/A	#N/A	#N/A	-6.73462	1.87718e-07	down	#N/A	#N/A	#N/A	-7.84408	5.71809e-26	down	#N/A	#N/A	#N/A	#N/A	#N/A	#N/A
Os01g0948600	-1.40826	8.7374e-32	down	#N/A	#N/A	#N/A	1.52866	8.48706e-36	up	#N/A	#N/A	#N/A	1.24153	2.11617e-21	up	#N/A	#N/A	#N/A	#N/A	#N/A	#N/A	1.11734	1.76376e-21	up
Os01g0948900	#N/A	#N/A	#N/A	#N/A	#N/A	#N/A	#N/A	#N/A	#N/A	1.09284	4.93775e-18	up	#N/A	#N/A	#N/A	#N/A	#N/A	#N/A	#N/A	#N/A	#N/A	#N/A	#N/A	#N/A
Os01g0949300	#N/A	#N/A	#N/A	#N/A	#N/A	#N/A	#N/A	#N/A	#N/A	-1.17771	2.04593e-27	down	-1.07056	8.05834e-16	down	#N/A	#N/A	#N/A	#N/A	#N/A	#N/A	#N/A	#N/A	#N/A
Os01g0949500	#N/A	#N/A	#N/A	-1.07124	4.20801e-11	down	#N/A	#N/A	#N/A	#N/A	#N/A	#N/A	-1.91089	9.14839e-30	down	#N/A	#N/A	#N/A	-2.01407	8.32871e-61	down	#N/A	#N/A	#N/A
Os01g0949700	1.44028	4.17713e-09	up	#N/A	#N/A	#N/A	-1.38333	4.56995e-08	down	-1.3233	1.57067e-08	down	2.49872	8.1062e-09	up	1.02728	0.000119776	up	1.46244	1.22795e-07	up	1.01196	6.20792e-05	up
Os01g0949750	#N/A	#N/A	#N/A	1.38287	2.70018e-16	up	#N/A	#N/A	#N/A	-1.05029	7.705e-12	down	4.65708	1.1482e-58	up	1.09752	4.15554e-20	up	4.02466	7.06723e-164	up	2.03254	7.6963e-66	up
Os01g0949800	#N/A	#N/A	#N/A	#N/A	#N/A	#N/A	4.48676	5.91152e-07	up	5.03243	6.10014e-10	up	5.36566	5.83054e-09	up	3.37435	3.45429e-38	up	6.73226	3.94297e-32	up	2.86532	4.00983e-41	up
Os01g0949900	3.37156	1.2649e-09	up	#N/A	#N/A	#N/A	2.06853	2.1803e-16	up	1.72695	6.90666e-16	up	2.85884	3.74649e-27	up	2.88066	1.11634e-71	up	4.534	1.14296e-213	up	3.26356	1.84261e-154	up
Os01g0950000	#N/A	#N/A	#N/A	-1.20936	0.00752707	down	#N/A	#N/A	#N/A	#N/A	#N/A	#N/A	#N/A	#N/A	#N/A	1.65844	0.000297156	up	#N/A	#N/A	#N/A	4.08353	6.22669e-10	up
Os01g0950900	1.29045	9.21145e-32	up	2.98087	5.18908e-93	up	#N/A	#N/A	#N/A	-1.5168	3.22233e-23	down	1.33976	2.15389e-14	up	-1.75681	7.59637e-66	down	2.49283	5.41643e-70	up	#N/A	#N/A	#N/A
Os01g0951100	#N/A	#N/A	#N/A	#N/A	#N/A	#N/A	#N/A	#N/A	#N/A	#N/A	#N/A	#N/A	#N/A	#N/A	#N/A	#N/A	#N/A	#N/A	-1.13245	1.0338e-11	down	#N/A	#N/A	#N/A
Os01g0951400	1.14528	3.32843e-24	up	1.48882	1.10476e-37	up	#N/A	#N/A	#N/A	#N/A	#N/A	#N/A	1.05887	1.18461e-16	up	-1.13917	1.28346e-25	down	1.07474	1.75604e-18	up	#N/A	#N/A	#N/A
Os01g0951500	#N/A	#N/A	#N/A	#N/A	#N/A	#N/A	#N/A	#N/A	#N/A	-1.23145	3.00624e-13	down	#N/A	#N/A	#N/A	#N/A	#N/A	#N/A	#N/A	#N/A	#N/A	#N/A	#N/A	#N/A
Os01g0952000	#N/A	#N/A	#N/A	#N/A	#N/A	#N/A	#N/A	#N/A	#N/A	#N/A	#N/A	#N/A	#N/A	#N/A	#N/A	#N/A	#N/A	#N/A	-4.11001	5.91708e-28	down	#N/A	#N/A	#N/A
Os01g0952500	#N/A	#N/A	#N/A	#N/A	#N/A	#N/A	#N/A	#N/A	#N/A	#N/A	#N/A	#N/A	-1.21439	1.42005e-17	down	#N/A	#N/A	#N/A	-2.28086	6.48918e-92	down	#N/A	#N/A	#N/A
Os01g0952600	1.31085	5.95247e-05	up	#N/A	#N/A	#N/A	2.55742	3.5117e-40	up	1.85918	1.79193e-22	up	#N/A	#N/A	#N/A	#N/A	#N/A	#N/A	-1.92349	1.23661e-106	down	1.71055	3.69479e-36	up
Os01g0952800	#N/A	#N/A	#N/A	#N/A	#N/A	#N/A	#N/A	#N/A	#N/A	-2.04145	4.7459e-07	down	#N/A	#N/A	#N/A	-2.57949	5.12385e-07	down	-3.76496	4.66372e-19	down	#N/A	#N/A	#N/A
Os01g0953500	#N/A	#N/A	#N/A	#N/A	#N/A	#N/A	#N/A	#N/A	#N/A	#N/A	#N/A	#N/A	#N/A	#N/A	#N/A	#N/A	#N/A	#N/A	-1.60615	4.05976e-17	down	1.63225	1.62196e-07	up
Os01g0953600	1.32831	0.00646853	up	#N/A	#N/A	#N/A	3.52129	5.74051e-47	up	1.71496	5.68007e-10	up	#N/A	#N/A	#N/A	#N/A	#N/A	#N/A	-1.59334	4.95132e-45	down	1.96924	1.82221e-28	up
Os01g0954000	1.32702	4.51663e-05	up	1.3075	0.00011345	up	#N/A	#N/A	#N/A	#N/A	#N/A	#N/A	1.65367	7.45311e-09	up	2.40365	7.24117e-33	up	2.78519	1.68124e-58	up	2.49422	2.11831e-50	up
Os01g0954100	#N/A	#N/A	#N/A	#N/A	#N/A	#N/A	#N/A	#N/A	#N/A	#N/A	#N/A	#N/A	#N/A	#N/A	#N/A	4.03975	3.8153e-09	up	#N/A	#N/A	#N/A	2.10862	8.98575e-06	up
Os01g0954500	#N/A	#N/A	#N/A	#N/A	#N/A	#N/A	#N/A	#N/A	#N/A	#N/A	#N/A	#N/A	#N/A	#N/A	#N/A	#N/A	#N/A	#N/A	1.19116	2.22709e-41	up	#N/A	#N/A	#N/A
Os01g0954900	#N/A	#N/A	#N/A	-3.02419	4.66208e-11	down	#N/A	#N/A	#N/A	#N/A	#N/A	#N/A	#N/A	#N/A	#N/A	1.63956	0.00457302	up	-3.77048	5.5869e-58	down	7.01678	5.7718e-08	up
Os01g0955000	#N/A	#N/A	#N/A	-1.03575	1.03695e-18	down	-1.23329	1.50534e-41	down	-1.77124	2.37457e-58	down	#N/A	#N/A	#N/A	-1.38804	6.45358e-43	down	#N/A	#N/A	#N/A	#N/A	#N/A	#N/A
Os01g0955100	-1.45452	3.92429e-26	down	#N/A	#N/A	#N/A	#N/A	#N/A	#N/A	-2.11239	4.5589e-17	down	#N/A	#N/A	#N/A	-1.85335	0.000207225	down	#N/A	#N/A	#N/A	#N/A	#N/A	#N/A
Os01g0955600	#N/A	#N/A	#N/A	#N/A	#N/A	#N/A	#N/A	#N/A	#N/A	1.54748	2.69953e-09	up	1.3948	9.56186e-08	up	#N/A	#N/A	#N/A	1.11416	0.000414294	up	#N/A	#N/A	#N/A
Os01g0955700	#N/A	#N/A	#N/A	#N/A	#N/A	#N/A	#N/A	#N/A	#N/A	#N/A	#N/A	#N/A	1.25765	3.3907e-50	up	#N/A	#N/A	#N/A	#N/A	#N/A	#N/A	#N/A	#N/A	#N/A
Os01g0956200	#N/A	#N/A	#N/A	#N/A	#N/A	#N/A	#N/A	#N/A	#N/A	#N/A	#N/A	#N/A	#N/A	#N/A	#N/A	#N/A	#N/A	#N/A	1.32929	0.000787142	up	-1.22485	2.68915e-06	down
Os01g0956500	-1.06477	0.00218488	down	#N/A	#N/A	#N/A	#N/A	#N/A	#N/A	3.04781	3.26877e-35	up	#N/A	#N/A	#N/A	1.66373	9.63326e-09	up	1.6739	2.58915e-10	up	#N/A	#N/A	#N/A
Os01g0957500	#N/A	#N/A	#N/A	-3.00054	1.3724e-09	down	#N/A	#N/A	#N/A	#N/A	#N/A	#N/A	#N/A	#N/A	#N/A	3.40026	1.03621e-13	up	-1.25138	1.59634e-10	down	4.07507	3.65846e-16	up
Os01g0957900	#N/A	#N/A	#N/A	#N/A	#N/A	#N/A	-1.03879	4.69431e-28	down	#N/A	#N/A	#N/A	#N/A	#N/A	#N/A	#N/A	#N/A	#N/A	#N/A	#N/A	#N/A	#N/A	#N/A	#N/A
Os01g0958200	-2.84013	1.963e-179	down	-1.15451	2.08337e-16	down	1.43448	8.13936e-42	up	1.44401	1.35157e-33	up	#N/A	#N/A	#N/A	-1.28361	2.70964e-31	down	1.46014	3.46844e-29	up	-1.24807	2.02785e-25	down
Os01g0958500	-1.32123	1.82509e-10	down	-1.00748	3.30085e-07	down	#N/A	#N/A	#N/A	#N/A	#N/A	#N/A	-1.23848	1.44679e-10	down	#N/A	#N/A	#N/A	-2.29195	6.40496e-44	down	#N/A	#N/A	#N/A
Os01g0959100	#N/A	#N/A	#N/A	#N/A	#N/A	#N/A	#N/A	#N/A	#N/A	-2.17741	3.53087e-17	down	#N/A	#N/A	#N/A	-1.22442	0.0128776	down	3.07328	1.45309e-22	up	1.20333	2.81431e-05	up
Os01g0959200	#N/A	#N/A	#N/A	#N/A	#N/A	#N/A	1.73883	0.00977626	up	-1.10311	0.00724252	down	#N/A	#N/A	#N/A	#N/A	#N/A	#N/A	3.61612	1.28709e-26	up	2.2831	0.000394971	up
Os01g0959800	#N/A	#N/A	#N/A	#N/A	#N/A	#N/A	1.14365	9.28267e-15	up	#N/A	#N/A	#N/A	#N/A	#N/A	#N/A	#N/A	#N/A	#N/A	#N/A	#N/A	#N/A	1.33841	5.61385e-11	up
Os01g0959900	#N/A	#N/A	#N/A	#N/A	#N/A	#N/A	#N/A	#N/A	#N/A	#N/A	#N/A	#N/A	#N/A	#N/A	#N/A	#N/A	#N/A	#N/A	-1.6461	0.00023624	down	#N/A	#N/A	#N/A
Os01g0960200	#N/A	#N/A	#N/A	#N/A	#N/A	#N/A	#N/A	#N/A	#N/A	#N/A	#N/A	#N/A	#N/A	#N/A	#N/A	-1.03976	6.43339e-10	down	1.06255	6.01663e-07	up	#N/A	#N/A	#N/A
Os01g0960400	#N/A	#N/A	#N/A	#N/A	#N/A	#N/A	1.17668	1.41466e-21	up	1.19844	5.07359e-23	up	#N/A	#N/A	#N/A	#N/A	#N/A	#N/A	#N/A	#N/A	#N/A	#N/A	#N/A	#N/A
Os01g0960600	#N/A	#N/A	#N/A	#N/A	#N/A	#N/A	#N/A	#N/A	#N/A	1.75677	1.66932e-16	up	#N/A	#N/A	#N/A	1.35166	5.81944e-07	up	#N/A	#N/A	#N/A	#N/A	#N/A	#N/A
Os01g0960800	#N/A	#N/A	#N/A	#N/A	#N/A	#N/A	-1.10025	1.97469e-32	down	-1.28158	2.14911e-41	down	#N/A	#N/A	#N/A	#N/A	#N/A	#N/A	#N/A	#N/A	#N/A	#N/A	#N/A	#N/A
Os01g0961300	#N/A	#N/A	#N/A	#N/A	#N/A	#N/A	#N/A	#N/A	#N/A	10.2776	1.88267e-17	up	#N/A	#N/A	#N/A	10.2089	1.675e-17	up	#N/A	#N/A	#N/A	#N/A	#N/A	#N/A
Os01g0961600	#N/A	#N/A	#N/A	#N/A	#N/A	#N/A	#N/A	#N/A	#N/A	11.1308	7.3197e-21	up	#N/A	#N/A	#N/A	10.7416	1.61006e-19	up	#N/A	#N/A	#N/A	#N/A	#N/A	#N/A
Os01g0962000	#N/A	#N/A	#N/A	#N/A	#N/A	#N/A	#N/A	#N/A	#N/A	7.95153	1.31114e-10	up	#N/A	#N/A	#N/A	8.17008	2.93912e-11	up	#N/A	#N/A	#N/A	#N/A	#N/A	#N/A
Os01g0962100	#N/A	#N/A	#N/A	3.52615	6.11505e-58	up	#N/A	#N/A	#N/A	#N/A	#N/A	#N/A	1.88679	1.0788e-24	up	#N/A	#N/A	#N/A	2.38343	1.67789e-53	up	#N/A	#N/A	#N/A
Os01g0962500	#N/A	#N/A	#N/A	#N/A	#N/A	#N/A	#N/A	#N/A	#N/A	-1.07979	1.52005e-16	down	#N/A	#N/A	#N/A	#N/A	#N/A	#N/A	#N/A	#N/A	#N/A	#N/A	#N/A	#N/A
Os01g0962600	#N/A	#N/A	#N/A	#N/A	#N/A	#N/A	#N/A	#N/A	#N/A	#N/A	#N/A	#N/A	#N/A	#N/A	#N/A	1.009	2.31904e-10	up	#N/A	#N/A	#N/A	#N/A	#N/A	#N/A
Os01g0962700	#N/A	#N/A	#N/A	-1.12423	7.62722e-08	down	4.0094	3.13221e-30	up	5.10043	4.09074e-59	up	1.56744	0.00294531	up	4.11707	1.68083e-214	up	-1.8947	7.74979e-100	down	3.07047	9.93419e-127	up
Os01g0963000	#N/A	#N/A	#N/A	#N/A	#N/A	#N/A	#N/A	#N/A	#N/A	-2.52071	4.9013e-10	down	#N/A	#N/A	#N/A	-3.07541	3.80082e-14	down	#N/A	#N/A	#N/A	#N/A	#N/A	#N/A
Os01g0963600	#N/A	#N/A	#N/A	-7.11502	2.37259e-07	down	#N/A	#N/A	#N/A	#N/A	#N/A	#N/A	#N/A	#N/A	#N/A	6.34323	6.35713e-09	up	-3.70639	1.48872e-31	down	8.39822	1.03166e-11	up
Os01g0963800	#N/A	#N/A	#N/A	#N/A	#N/A	#N/A	1.19725	0.000714481	up	1.54518	5.06592e-07	up	#N/A	#N/A	#N/A	1.1594	1.39981e-05	up	-1.0954	1.07148e-09	down	#N/A	#N/A	#N/A
Os01g0965500	1.67171	6.92854e-13	up	#N/A	#N/A	#N/A	-1.04893	1.26752e-06	down	-1.41219	4.78052e-12	down	#N/A	#N/A	#N/A	#N/A	#N/A	#N/A	#N/A	#N/A	#N/A	#N/A	#N/A	#N/A
Os01g0965800	#N/A	#N/A	#N/A	#N/A	#N/A	#N/A	#N/A	#N/A	#N/A	#N/A	#N/A	#N/A	#N/A	#N/A	#N/A	#N/A	#N/A	#N/A	-1.22248	0.0143579	down	#N/A	#N/A	#N/A
Os01g0965900	#N/A	#N/A	#N/A	#N/A	#N/A	#N/A	-3.56959	5.30809e-37	down	1.48259	3.25816e-22	up	#N/A	#N/A	#N/A	#N/A	#N/A	#N/A	#N/A	#N/A	#N/A	-4.13149	8.00655e-95	down
Os01g0966200	#N/A	#N/A	#N/A	#N/A	#N/A	#N/A	#N/A	#N/A	#N/A	#N/A	#N/A	#N/A	#N/A	#N/A	#N/A	#N/A	#N/A	#N/A	-2.0517	9.88124e-05	down	#N/A	#N/A	#N/A
Os01g0966400	#N/A	#N/A	#N/A	#N/A	#N/A	#N/A	#N/A	#N/A	#N/A	#N/A	#N/A	#N/A	#N/A	#N/A	#N/A	#N/A	#N/A	#N/A	1.01785	1.01637e-14	up	#N/A	#N/A	#N/A
Os01g0967200	#N/A	#N/A	#N/A	#N/A	#N/A	#N/A	#N/A	#N/A	#N/A	1.80516	0.000416898	up	#N/A	#N/A	#N/A	1.30388	0.00507863	up	-1.57528	7.8282e-10	down	#N/A	#N/A	#N/A
Os01g0967400	#N/A	#N/A	#N/A	#N/A	#N/A	#N/A	#N/A	#N/A	#N/A	-7.43489	3.15288e-18	down	#N/A	#N/A	#N/A	-7.45063	3.29595e-23	down	#N/A	#N/A	#N/A	#N/A	#N/A	#N/A
Os01g0967600	#N/A	#N/A	#N/A	#N/A	#N/A	#N/A	#N/A	#N/A	#N/A	-9.90312	5.35111e-22	down	#N/A	#N/A	#N/A	-8.59505	4.10726e-31	down	#N/A	#N/A	#N/A	#N/A	#N/A	#N/A
Os01g0967800	#N/A	#N/A	#N/A	#N/A	#N/A	#N/A	#N/A	#N/A	#N/A	-3.14818	5.29399e-156	down	#N/A	#N/A	#N/A	-2.77961	3.97865e-118	down	1.18035	1.17227e-12	up	#N/A	#N/A	#N/A
Os01g0968100	-1.76997	0.000297653	down	#N/A	#N/A	#N/A	#N/A	#N/A	#N/A	#N/A	#N/A	#N/A	#N/A	#N/A	#N/A	#N/A	#N/A	#N/A	-2.29252	1.02545e-09	down	#N/A	#N/A	#N/A
Os01g0968200	#N/A	#N/A	#N/A	#N/A	#N/A	#N/A	#N/A	#N/A	#N/A	6.15058	1.41823e-06	up	#N/A	#N/A	#N/A	7.13363	6.37676e-09	up	#N/A	#N/A	#N/A	1.40203	2.11177e-05	up
Os01g0968300	-1.61176	4.63589e-06	down	#N/A	#N/A	#N/A	1.4664	0.000561984	up	1.74898	3.98464e-07	up	#N/A	#N/A	#N/A	#N/A	#N/A	#N/A	#N/A	#N/A	#N/A	#N/A	#N/A	#N/A
Os01g0968400	-1.6625	1.36152e-07	down	#N/A	#N/A	#N/A	1.54806	1.72217e-06	up	1.63154	3.75979e-10	up	#N/A	#N/A	#N/A	#N/A	#N/A	#N/A	#N/A	#N/A	#N/A	#N/A	#N/A	#N/A
Os01g0970500	#N/A	#N/A	#N/A	#N/A	#N/A	#N/A	#N/A	#N/A	#N/A	-1.38888	1.64594e-18	down	#N/A	#N/A	#N/A	#N/A	#N/A	#N/A	#N/A	#N/A	#N/A	#N/A	#N/A	#N/A
Os01g0970700	#N/A	#N/A	#N/A	#N/A	#N/A	#N/A	#N/A	#N/A	#N/A	#N/A	#N/A	#N/A	#N/A	#N/A	#N/A	#N/A	#N/A	#N/A	1.1644	1.69277e-11	up	#N/A	#N/A	#N/A
Os01g0970900	#N/A	#N/A	#N/A	#N/A	#N/A	#N/A	-1.05161	2.89118e-31	down	#N/A	#N/A	#N/A	#N/A	#N/A	#N/A	#N/A	#N/A	#N/A	#N/A	#N/A	#N/A	#N/A	#N/A	#N/A
Os01g0971000	1.62795	1.81802e-05	up	-2.73489	2.18099e-46	down	#N/A	#N/A	#N/A	#N/A	#N/A	#N/A	#N/A	#N/A	#N/A	2.20228	2.86314e-26	up	-2.48267	8.38568e-80	down	3.11481	1.5499e-39	up
Os01g0971100	#N/A	#N/A	#N/A	#N/A	#N/A	#N/A	#N/A	#N/A	#N/A	#N/A	#N/A	#N/A	#N/A	#N/A	#N/A	#N/A	#N/A	#N/A	#N/A	#N/A	#N/A	1.26373	9.23291e-19	up
Os01g0971400	#N/A	#N/A	#N/A	-1.33937	2.03601e-16	down	5.28322	1.03546e-51	up	2.6527	9.24503e-09	up	#N/A	#N/A	#N/A	#N/A	#N/A	#N/A	-1.73197	6.544e-68	down	3.65027	2.59892e-81	up
Os01g0971500	#N/A	#N/A	#N/A	#N/A	#N/A	#N/A	1.29269	2.60614e-19	up	1.18634	2.01665e-19	up	#N/A	#N/A	#N/A	#N/A	#N/A	#N/A	#N/A	#N/A	#N/A	#N/A	#N/A	#N/A
Os01g0971800	#N/A	#N/A	#N/A	#N/A	#N/A	#N/A	-1.63763	3.2454e-40	down	#N/A	#N/A	#N/A	#N/A	#N/A	#N/A	#N/A	#N/A	#N/A	#N/A	#N/A	#N/A	#N/A	#N/A	#N/A
Os01g0972000	#N/A	#N/A	#N/A	#N/A	#N/A	#N/A	#N/A	#N/A	#N/A	#N/A	#N/A	#N/A	-1.58738	1.91156e-15	down	1.10507	5.68725e-07	up	#N/A	#N/A	#N/A	1.46893	1.00434e-10	up
Os01g0972200	#N/A	#N/A	#N/A	-6.46346	3.25851e-17	down	#N/A	#N/A	#N/A	#N/A	#N/A	#N/A	-6.74865	5.10339e-08	down	#N/A	#N/A	#N/A	-4.21318	7.41642e-38	down	#N/A	#N/A	#N/A
Os01g0972300	#N/A	#N/A	#N/A	-1.17228	1.15541e-06	down	2.91967	1.48684e-12	up	#N/A	#N/A	#N/A	#N/A	#N/A	#N/A	#N/A	#N/A	#N/A	#N/A	#N/A	#N/A	3.48947	2.00805e-23	up
Os01g0972800	#N/A	#N/A	#N/A	-1.15376	0.0157845	down	#N/A	#N/A	#N/A	3.50621	1.93393e-07	up	#N/A	#N/A	#N/A	1.83596	2.20593e-05	up	#N/A	#N/A	#N/A	#N/A	#N/A	#N/A
Os01g0972900	#N/A	#N/A	#N/A	#N/A	#N/A	#N/A	1.97393	5.63784e-19	up	1.46874	1.94178e-10	up	#N/A	#N/A	#N/A	#N/A	#N/A	#N/A	#N/A	#N/A	#N/A	1.13503	1.89928e-11	up
Os01g0973500	#N/A	#N/A	#N/A	#N/A	#N/A	#N/A	#N/A	#N/A	#N/A	-1.31943	0.00196754	down	-2.02942	8.77591e-08	down	#N/A	#N/A	#N/A	#N/A	#N/A	#N/A	#N/A	#N/A	#N/A
Os01g0974200	4.10452	2.05896e-11	up	-3.25019	8.54535e-58	down	#N/A	#N/A	#N/A	-2.16684	1.07413e-07	down	#N/A	#N/A	#N/A	2.89341	1.39604e-55	up	-2.30515	8.10202e-82	down	5.90464	2.30282e-100	up
Os01g0974400	#N/A	#N/A	#N/A	#N/A	#N/A	#N/A	1.53678	8.21791e-12	up	#N/A	#N/A	#N/A	#N/A	#N/A	#N/A	#N/A	#N/A	#N/A	#N/A	#N/A	#N/A	#N/A	#N/A	#N/A
Os01g0974800	#N/A	#N/A	#N/A	#N/A	#N/A	#N/A	#N/A	#N/A	#N/A	1.02202	6.97109e-18	up	#N/A	#N/A	#N/A	#N/A	#N/A	#N/A	#N/A	#N/A	#N/A	#N/A	#N/A	#N/A
Os01g0974900	-1.82257	2.98909e-07	down	#N/A	#N/A	#N/A	1.62161	3.65071e-05	up	#N/A	#N/A	#N/A	#N/A	#N/A	#N/A	-2.55887	2.38927e-08	down	#N/A	#N/A	#N/A	#N/A	#N/A	#N/A
Os01g0975000	#N/A	#N/A	#N/A	#N/A	#N/A	#N/A	#N/A	#N/A	#N/A	#N/A	#N/A	#N/A	-1.29626	3.41612e-07	down	#N/A	#N/A	#N/A	#N/A	#N/A	#N/A	#N/A	#N/A	#N/A
Os01g0975300	-2.04847	4.57755e-15	down	-1.30028	2.68543e-11	down	3.54979	3.70034e-56	up	2.84641	8.38215e-33	up	#N/A	#N/A	#N/A	#N/A	#N/A	#N/A	-1.47465	3.56844e-39	down	1.67154	6.61868e-27	up
Os01g0975900	#N/A	#N/A	#N/A	#N/A	#N/A	#N/A	1.78507	5.01058e-81	up	-1.5083	8.54453e-28	down	#N/A	#N/A	#N/A	-2.11811	1.95811e-94	down	-1.36078	2.5874e-46	down	1.22214	5.64679e-17	up
Os01g0976200	1.37427	0.00834305	up	#N/A	#N/A	#N/A	1.75097	2.69081e-08	up	1.52428	9.82464e-07	up	3.10506	1.99604e-13	up	1.30864	1.05382e-10	up	1.70458	5.00316e-17	up	1.58169	1.78621e-14	up
Os01g0976300	#N/A	#N/A	#N/A	#N/A	#N/A	#N/A	#N/A	#N/A	#N/A	-1.36372	6.77029e-05	down	2.35441	0.000187458	up	#N/A	#N/A	#N/A	#N/A	#N/A	#N/A	1.51603	1.06664e-05	up
Os01g0976450	#N/A	#N/A	#N/A	#N/A	#N/A	#N/A	#N/A	#N/A	#N/A	-2.04908	1.56952e-17	down	#N/A	#N/A	#N/A	-1.58295	1.29763e-10	down	#N/A	#N/A	#N/A	#N/A	#N/A	#N/A
Os01g0976500	#N/A	#N/A	#N/A	#N/A	#N/A	#N/A	#N/A	#N/A	#N/A	-2.33364	2.2772e-33	down	#N/A	#N/A	#N/A	-1.70196	6.10051e-16	down	#N/A	#N/A	#N/A	#N/A	#N/A	#N/A
Os01g0976700	#N/A	#N/A	#N/A	#N/A	#N/A	#N/A	#N/A	#N/A	#N/A	2.09884	1.72166e-44	up	#N/A	#N/A	#N/A	2.44205	7.40271e-40	up	#N/A	#N/A	#N/A	#N/A	#N/A	#N/A
Os01g0976950	#N/A	#N/A	#N/A	-1.31148	0.0174613	down	#N/A	#N/A	#N/A	#N/A	#N/A	#N/A	#N/A	#N/A	#N/A	#N/A	#N/A	#N/A	#N/A	#N/A	#N/A	#N/A	#N/A	#N/A
Os01g0977300	#N/A	#N/A	#N/A	#N/A	#N/A	#N/A	-2.03737	0.000255535	down	-1.53323	0.000465646	down	#N/A	#N/A	#N/A	#N/A	#N/A	#N/A	#N/A	#N/A	#N/A	#N/A	#N/A	#N/A
Os01g0978400	#N/A	#N/A	#N/A	#N/A	#N/A	#N/A	1.11002	0.000138628	up	-1.22477	0.00240581	down	#N/A	#N/A	#N/A	#N/A	#N/A	#N/A	-1.54988	3.83974e-12	down	1.85594	1.01827e-06	up
Os02g0100050	#N/A	#N/A	#N/A	#N/A	#N/A	#N/A	#N/A	#N/A	#N/A	9.93529	9.29398e-17	up	#N/A	#N/A	#N/A	9.78058	3.51755e-16	up	#N/A	#N/A	#N/A	#N/A	#N/A	#N/A
Os02g0100600	#N/A	#N/A	#N/A	#N/A	#N/A	#N/A	#N/A	#N/A	#N/A	#N/A	#N/A	#N/A	#N/A	#N/A	#N/A	1.69085	0.00180192	up	-1.74255	7.6253e-09	down	3.27224	1.44764e-06	up
Os02g0101000	#N/A	#N/A	#N/A	#N/A	#N/A	#N/A	1.97948	4.10137e-56	up	1.09498	3.75049e-18	up	#N/A	#N/A	#N/A	#N/A	#N/A	#N/A	-1.05188	9.55109e-32	down	#N/A	#N/A	#N/A
Os02g0101300	#N/A	#N/A	#N/A	#N/A	#N/A	#N/A	1.56152	0.00151003	up	#N/A	#N/A	#N/A	#N/A	#N/A	#N/A	#N/A	#N/A	#N/A	#N/A	#N/A	#N/A	#N/A	#N/A	#N/A
Os02g0101400	#N/A	#N/A	#N/A	#N/A	#N/A	#N/A	#N/A	#N/A	#N/A	#N/A	#N/A	#N/A	#N/A	#N/A	#N/A	1.95076	0.00246864	up	#N/A	#N/A	#N/A	#N/A	#N/A	#N/A
Os02g0101500	#N/A	#N/A	#N/A	3.62845	3.89503e-12	up	#N/A	#N/A	#N/A	#N/A	#N/A	#N/A	#N/A	#N/A	#N/A	#N/A	#N/A	#N/A	-1.13226	3.12736e-07	down	1.08212	0.000258057	up
Os02g0102000	#N/A	#N/A	#N/A	#N/A	#N/A	#N/A	2.3288	1.17149e-08	up	1.3466	0.0031144	up	#N/A	#N/A	#N/A	#N/A	#N/A	#N/A	#N/A	#N/A	#N/A	1.1662	0.000318716	up
Os02g0102300	#N/A	#N/A	#N/A	#N/A	#N/A	#N/A	10.3428	6.80404e-18	up	8.40831	6.63658e-12	up	1.72179	1.11062e-06	up	1.33065	9.632e-14	up	-1.50312	3.73854e-44	down	3.31049	1.53986e-69	up
Os02g0102800	#N/A	#N/A	#N/A	#N/A	#N/A	#N/A	#N/A	#N/A	#N/A	#N/A	#N/A	#N/A	#N/A	#N/A	#N/A	-2.62835	4.45476e-05	down	#N/A	#N/A	#N/A	#N/A	#N/A	#N/A
Os02g0103200	#N/A	#N/A	#N/A	2.23193	0.000435526	up	#N/A	#N/A	#N/A	#N/A	#N/A	#N/A	#N/A	#N/A	#N/A	#N/A	#N/A	#N/A	2.16631	0.000180036	up	#N/A	#N/A	#N/A
Os02g0103600	1.6804	0.000764857	up	1.84153	0.00290189	up	#N/A	#N/A	#N/A	#N/A	#N/A	#N/A	#N/A	#N/A	#N/A	#N/A	#N/A	#N/A	1.29718	0.0145038	up	#N/A	#N/A	#N/A
Os02g0104100	-1.5514	0.00119207	down	#N/A	#N/A	#N/A	#N/A	#N/A	#N/A	#N/A	#N/A	#N/A	#N/A	#N/A	#N/A	#N/A	#N/A	#N/A	#N/A	#N/A	#N/A	#N/A	#N/A	#N/A
Os02g0104200	-1.00993	4.62313e-30	down	#N/A	#N/A	#N/A	#N/A	#N/A	#N/A	#N/A	#N/A	#N/A	#N/A	#N/A	#N/A	#N/A	#N/A	#N/A	#N/A	#N/A	#N/A	#N/A	#N/A	#N/A
Os02g0105400	#N/A	#N/A	#N/A	#N/A	#N/A	#N/A	#N/A	#N/A	#N/A	#N/A	#N/A	#N/A	#N/A	#N/A	#N/A	#N/A	#N/A	#N/A	-1.16409	0.00904238	down	#N/A	#N/A	#N/A
Os02g0105500	-1.7006	1.20866e-94	down	#N/A	#N/A	#N/A	1.04307	1.19393e-26	up	1.45398	3.79044e-41	up	#N/A	#N/A	#N/A	#N/A	#N/A	#N/A	#N/A	#N/A	#N/A	#N/A	#N/A	#N/A
Os02g0105800	-1.55409	3.67373e-20	down	#N/A	#N/A	#N/A	#N/A	#N/A	#N/A	1.11912	1.80749e-09	up	#N/A	#N/A	#N/A	#N/A	#N/A	#N/A	#N/A	#N/A	#N/A	#N/A	#N/A	#N/A
Os02g0106100	#N/A	#N/A	#N/A	-2.09273	6.11782e-26	down	2.99962	3.22249e-15	up	1.65129	0.000204789	up	-3.16614	5.1979e-46	down	#N/A	#N/A	#N/A	-4.75977	2.79799e-219	down	1.02246	0.000912144	up
Os02g0106900	#N/A	#N/A	#N/A	#N/A	#N/A	#N/A	1.08117	0.000170713	up	#N/A	#N/A	#N/A	#N/A	#N/A	#N/A	#N/A	#N/A	#N/A	#N/A	#N/A	#N/A	#N/A	#N/A	#N/A
Os02g0107800	-3.07238	1.4571e-15	down	-1.83889	1.98265e-07	down	1.66307	0.00110009	up	1.69299	0.000264701	up	#N/A	#N/A	#N/A	-2.77861	4.54757e-06	down	#N/A	#N/A	#N/A	-2.76326	1.59835e-06	down
Os02g0108100	#N/A	#N/A	#N/A	1.31889	0.011168	up	#N/A	#N/A	#N/A	-1.87564	2.66426e-05	down	#N/A	#N/A	#N/A	-1.95341	0.000346508	down	#N/A	#N/A	#N/A	#N/A	#N/A	#N/A
Os02g0108500	#N/A	#N/A	#N/A	#N/A	#N/A	#N/A	#N/A	#N/A	#N/A	#N/A	#N/A	#N/A	#N/A	#N/A	#N/A	-2.03129	4.3695e-05	down	#N/A	#N/A	#N/A	#N/A	#N/A	#N/A
Os02g0108700	#N/A	#N/A	#N/A	#N/A	#N/A	#N/A	#N/A	#N/A	#N/A	#N/A	#N/A	#N/A	#N/A	#N/A	#N/A	-1.94317	1.24005e-11	down	#N/A	#N/A	#N/A	#N/A	#N/A	#N/A
Os02g0108800	2.61439	2.97336e-15	up	#N/A	#N/A	#N/A	#N/A	#N/A	#N/A	#N/A	#N/A	#N/A	-1.31959	2.58869e-15	down	#N/A	#N/A	#N/A	#N/A	#N/A	#N/A	1.26061	3.25096e-12	up
Os02g0110600	#N/A	#N/A	#N/A	#N/A	#N/A	#N/A	1.04411	1.73302e-11	up	1.98591	1.43138e-41	up	#N/A	#N/A	#N/A	#N/A	#N/A	#N/A	#N/A	#N/A	#N/A	#N/A	#N/A	#N/A
Os02g0110900	#N/A	#N/A	#N/A	#N/A	#N/A	#N/A	#N/A	#N/A	#N/A	#N/A	#N/A	#N/A	#N/A	#N/A	#N/A	1.04789	0.0167244	up	#N/A	#N/A	#N/A	#N/A	#N/A	#N/A
Os02g0111700	1.05832	1.79941e-26	up	#N/A	#N/A	#N/A	#N/A	#N/A	#N/A	#N/A	#N/A	#N/A	#N/A	#N/A	#N/A	#N/A	#N/A	#N/A	#N/A	#N/A	#N/A	#N/A	#N/A	#N/A
Os02g0111800	#N/A	#N/A	#N/A	#N/A	#N/A	#N/A	3.5731	2.32615e-85	up	1.75868	9.29705e-14	up	#N/A	#N/A	#N/A	#N/A	#N/A	#N/A	#N/A	#N/A	#N/A	1.38501	9.55846e-18	up
Os02g0112000	#N/A	#N/A	#N/A	#N/A	#N/A	#N/A	2.05304	1.67685e-07	up	2.34147	1.4147e-11	up	#N/A	#N/A	#N/A	#N/A	#N/A	#N/A	#N/A	#N/A	#N/A	#N/A	#N/A	#N/A
Os02g0113300	#N/A	#N/A	#N/A	#N/A	#N/A	#N/A	#N/A	#N/A	#N/A	11.6721	7.53718e-23	up	#N/A	#N/A	#N/A	11.0841	1.16687e-20	up	#N/A	#N/A	#N/A	#N/A	#N/A	#N/A
Os02g0113400	#N/A	#N/A	#N/A	#N/A	#N/A	#N/A	#N/A	#N/A	#N/A	2.06929	1.14962e-12	up	#N/A	#N/A	#N/A	2.00022	6.4296e-11	up	1.1213	1.09182e-05	up	#N/A	#N/A	#N/A
Os02g0114200	-2.42088	4.25937e-07	down	-2.74636	1.62837e-78	down	1.10184	7.10959e-19	up	4.46355	0	up	#N/A	#N/A	#N/A	3.93644	7.82789e-260	up	1.00102	2.42872e-37	up	#N/A	#N/A	#N/A
Os02g0114300	-2.09351	1.28683e-12	down	-2.10995	5.54013e-12	down	#N/A	#N/A	#N/A	2.04611	7.58742e-13	up	#N/A	#N/A	#N/A	2.74834	1.26137e-23	up	#N/A	#N/A	#N/A	1.16712	3.53928e-09	up
Os02g0114400	-1.75127	7.38201e-06	down	-2.36751	6.92745e-09	down	#N/A	#N/A	#N/A	1.52884	0.00018596	up	#N/A	#N/A	#N/A	2.97022	5.72714e-16	up	#N/A	#N/A	#N/A	1.14342	5.34431e-05	up
Os02g0114800	#N/A	#N/A	#N/A	-2.03683	1.77845e-05	down	#N/A	#N/A	#N/A	#N/A	#N/A	#N/A	-5.10855	3.36241e-08	down	#N/A	#N/A	#N/A	-2.14845	1.03634e-09	down	4.07519	8.88838e-05	up
Os02g0115700	5.67665	5.65002e-98	up	#N/A	#N/A	#N/A	#N/A	#N/A	#N/A	#N/A	#N/A	#N/A	#N/A	#N/A	#N/A	1.16129	2.77805e-06	up	-1.20725	2.14961e-50	down	2.57398	3.97181e-92	up
Os02g0115900	#N/A	#N/A	#N/A	-1.0556	2.20325e-22	down	#N/A	#N/A	#N/A	#N/A	#N/A	#N/A	#N/A	#N/A	#N/A	#N/A	#N/A	#N/A	#N/A	#N/A	#N/A	#N/A	#N/A	#N/A
Os02g0116700	#N/A	#N/A	#N/A	#N/A	#N/A	#N/A	2.24382	3.98418e-05	up	#N/A	#N/A	#N/A	#N/A	#N/A	#N/A	#N/A	#N/A	#N/A	#N/A	#N/A	#N/A	1.74432	8.08206e-05	up
Os02g0117500	#N/A	#N/A	#N/A	#N/A	#N/A	#N/A	#N/A	#N/A	#N/A	#N/A	#N/A	#N/A	#N/A	#N/A	#N/A	1.0778	5.96055e-08	up	#N/A	#N/A	#N/A	#N/A	#N/A	#N/A
Os02g0117600	#N/A	#N/A	#N/A	#N/A	#N/A	#N/A	#N/A	#N/A	#N/A	1.11175	0.0106123	up	#N/A	#N/A	#N/A	1.88763	3.65092e-05	up	#N/A	#N/A	#N/A	#N/A	#N/A	#N/A
Os02g0117700	#N/A	#N/A	#N/A	#N/A	#N/A	#N/A	#N/A	#N/A	#N/A	#N/A	#N/A	#N/A	#N/A	#N/A	#N/A	#N/A	#N/A	#N/A	-4.36155	5.94961e-16	down	#N/A	#N/A	#N/A
Os02g0118800	#N/A	#N/A	#N/A	#N/A	#N/A	#N/A	#N/A	#N/A	#N/A	4.69369	5.70043e-26	up	#N/A	#N/A	#N/A	5.27238	1.24013e-26	up	#N/A	#N/A	#N/A	#N/A	#N/A	#N/A
Os02g0119200	#N/A	#N/A	#N/A	#N/A	#N/A	#N/A	1.01151	1.86176e-06	up	#N/A	#N/A	#N/A	#N/A	#N/A	#N/A	#N/A	#N/A	#N/A	#N/A	#N/A	#N/A	#N/A	#N/A	#N/A
Os02g0119600	-1.29456	4.91276e-16	down	#N/A	#N/A	#N/A	#N/A	#N/A	#N/A	1.05943	2.43241e-11	up	#N/A	#N/A	#N/A	#N/A	#N/A	#N/A	#N/A	#N/A	#N/A	#N/A	#N/A	#N/A
Os02g0120100	#N/A	#N/A	#N/A	#N/A	#N/A	#N/A	#N/A	#N/A	#N/A	#N/A	#N/A	#N/A	#N/A	#N/A	#N/A	#N/A	#N/A	#N/A	#N/A	#N/A	#N/A	-1.1215	2.29458e-22	down
Os02g0120500	#N/A	#N/A	#N/A	#N/A	#N/A	#N/A	#N/A	#N/A	#N/A	#N/A	#N/A	#N/A	#N/A	#N/A	#N/A	#N/A	#N/A	#N/A	-1.40463	0.00303315	down	#N/A	#N/A	#N/A
Os02g0120800	#N/A	#N/A	#N/A	#N/A	#N/A	#N/A	#N/A	#N/A	#N/A	#N/A	#N/A	#N/A	#N/A	#N/A	#N/A	#N/A	#N/A	#N/A	-1.40787	2.36001e-41	down	#N/A	#N/A	#N/A
Os02g0121300	1.58627	5.94863e-93	up	#N/A	#N/A	#N/A	#N/A	#N/A	#N/A	#N/A	#N/A	#N/A	#N/A	#N/A	#N/A	#N/A	#N/A	#N/A	-1.15169	2.69319e-57	down	#N/A	#N/A	#N/A
Os02g0121800	#N/A	#N/A	#N/A	#N/A	#N/A	#N/A	1.10707	1.85413e-26	up	#N/A	#N/A	#N/A	#N/A	#N/A	#N/A	#N/A	#N/A	#N/A	#N/A	#N/A	#N/A	#N/A	#N/A	#N/A
Os02g0122100	#N/A	#N/A	#N/A	#N/A	#N/A	#N/A	#N/A	#N/A	#N/A	#N/A	#N/A	#N/A	#N/A	#N/A	#N/A	#N/A	#N/A	#N/A	1.5418	1.34752e-19	up	#N/A	#N/A	#N/A
Os02g0122500	1.70274	5.50297e-05	up	#N/A	#N/A	#N/A	1.1272	5.75126e-05	up	#N/A	#N/A	#N/A	#N/A	#N/A	#N/A	#N/A	#N/A	#N/A	-1.33812	7.4932e-19	down	1.29306	2.93406e-09	up
Os02g0122600	#N/A	#N/A	#N/A	#N/A	#N/A	#N/A	#N/A	#N/A	#N/A	-1.49943	6.4573e-06	down	-1.36339	0.000124751	down	#N/A	#N/A	#N/A	#N/A	#N/A	#N/A	2.99067	1.63815e-27	up
Os02g0122700	#N/A	#N/A	#N/A	#N/A	#N/A	#N/A	#N/A	#N/A	#N/A	#N/A	#N/A	#N/A	-1.25265	2.46654e-09	down	#N/A	#N/A	#N/A	#N/A	#N/A	#N/A	#N/A	#N/A	#N/A
Os02g0123100	#N/A	#N/A	#N/A	#N/A	#N/A	#N/A	#N/A	#N/A	#N/A	#N/A	#N/A	#N/A	#N/A	#N/A	#N/A	#N/A	#N/A	#N/A	-1.05046	4.71913e-14	down	#N/A	#N/A	#N/A
Os02g0123300	#N/A	#N/A	#N/A	#N/A	#N/A	#N/A	-1.72085	7.65182e-08	down	-1.37934	0.00786249	down	#N/A	#N/A	#N/A	#N/A	#N/A	#N/A	#N/A	#N/A	#N/A	#N/A	#N/A	#N/A
Os02g0123500	1.12882	1.90495e-36	up	#N/A	#N/A	#N/A	1.00392	1.44384e-29	up	#N/A	#N/A	#N/A	#N/A	#N/A	#N/A	#N/A	#N/A	#N/A	#N/A	#N/A	#N/A	1.05195	1.44299e-29	up
Os02g0124501	#N/A	#N/A	#N/A	#N/A	#N/A	#N/A	2.79301	6.86702e-12	up	#N/A	#N/A	#N/A	-1.8155	9.67528e-08	down	-1.54227	3.40533e-06	down	#N/A	#N/A	#N/A	#N/A	#N/A	#N/A
Os02g0124650	#N/A	#N/A	#N/A	-2.53207	8.19081e-05	down	#N/A	#N/A	#N/A	#N/A	#N/A	#N/A	#N/A	#N/A	#N/A	#N/A	#N/A	#N/A	-2.84069	1.29719e-12	down	#N/A	#N/A	#N/A
Os02g0125000	#N/A	#N/A	#N/A	#N/A	#N/A	#N/A	#N/A	#N/A	#N/A	1.17958	1.70492e-16	up	#N/A	#N/A	#N/A	#N/A	#N/A	#N/A	#N/A	#N/A	#N/A	#N/A	#N/A	#N/A
Os02g0125300	#N/A	#N/A	#N/A	#N/A	#N/A	#N/A	#N/A	#N/A	#N/A	-1.61896	6.97544e-35	down	#N/A	#N/A	#N/A	#N/A	#N/A	#N/A	#N/A	#N/A	#N/A	#N/A	#N/A	#N/A
Os02g0125400	#N/A	#N/A	#N/A	#N/A	#N/A	#N/A	#N/A	#N/A	#N/A	-1.94011	6.93064e-14	down	-1.9558	6.4397e-14	down	#N/A	#N/A	#N/A	-2.13945	1.71711e-31	down	1.0652	0.000776383	up
Os02g0125600	#N/A	#N/A	#N/A	#N/A	#N/A	#N/A	#N/A	#N/A	#N/A	#N/A	#N/A	#N/A	#N/A	#N/A	#N/A	-1.51247	0.0190663	down	#N/A	#N/A	#N/A	#N/A	#N/A	#N/A
Os02g0126000	#N/A	#N/A	#N/A	#N/A	#N/A	#N/A	#N/A	#N/A	#N/A	#N/A	#N/A	#N/A	#N/A	#N/A	#N/A	#N/A	#N/A	#N/A	1.89614	1.83147e-07	up	#N/A	#N/A	#N/A
Os02g0126600	#N/A	#N/A	#N/A	#N/A	#N/A	#N/A	#N/A	#N/A	#N/A	#N/A	#N/A	#N/A	#N/A	#N/A	#N/A	#N/A	#N/A	#N/A	-1.0764	3.58117e-10	down	#N/A	#N/A	#N/A
Os02g0127900	-1.05114	1.25406e-42	down	#N/A	#N/A	#N/A	#N/A	#N/A	#N/A	#N/A	#N/A	#N/A	#N/A	#N/A	#N/A	#N/A	#N/A	#N/A	#N/A	#N/A	#N/A	#N/A	#N/A	#N/A
Os02g0128000	#N/A	#N/A	#N/A	#N/A	#N/A	#N/A	2.37372	5.47299e-26	up	#N/A	#N/A	#N/A	#N/A	#N/A	#N/A	1.2918	2.42373e-14	up	#N/A	#N/A	#N/A	2.94284	4.75566e-95	up
Os02g0128200	#N/A	#N/A	#N/A	#N/A	#N/A	#N/A	1.26265	3.17303e-18	up	1.49384	1.26168e-27	up	#N/A	#N/A	#N/A	#N/A	#N/A	#N/A	#N/A	#N/A	#N/A	#N/A	#N/A	#N/A
Os02g0129000	#N/A	#N/A	#N/A	#N/A	#N/A	#N/A	#N/A	#N/A	#N/A	7.46391	1.6936e-12	up	#N/A	#N/A	#N/A	9.23855	3.13686e-14	up	#N/A	#N/A	#N/A	#N/A	#N/A	#N/A
Os02g0129700	#N/A	#N/A	#N/A	#N/A	#N/A	#N/A	#N/A	#N/A	#N/A	-1.05551	1.14306e-06	down	#N/A	#N/A	#N/A	-1.25073	1.0169e-16	down	#N/A	#N/A	#N/A	#N/A	#N/A	#N/A
Os02g0129800	#N/A	#N/A	#N/A	#N/A	#N/A	#N/A	#N/A	#N/A	#N/A	#N/A	#N/A	#N/A	2.10619	1.9393e-20	up	#N/A	#N/A	#N/A	1.53143	6.70228e-20	up	#N/A	#N/A	#N/A
Os02g0130000	#N/A	#N/A	#N/A	#N/A	#N/A	#N/A	-1.16056	1.91765e-27	down	#N/A	#N/A	#N/A	#N/A	#N/A	#N/A	#N/A	#N/A	#N/A	#N/A	#N/A	#N/A	#N/A	#N/A	#N/A
Os02g0130600	#N/A	#N/A	#N/A	#N/A	#N/A	#N/A	#N/A	#N/A	#N/A	#N/A	#N/A	#N/A	#N/A	#N/A	#N/A	#N/A	#N/A	#N/A	-1.34948	2.21825e-18	down	#N/A	#N/A	#N/A
Os02g0130900	#N/A	#N/A	#N/A	#N/A	#N/A	#N/A	#N/A	#N/A	#N/A	#N/A	#N/A	#N/A	#N/A	#N/A	#N/A	#N/A	#N/A	#N/A	1.17553	2.56769e-14	up	#N/A	#N/A	#N/A
Os02g0131000	#N/A	#N/A	#N/A	#N/A	#N/A	#N/A	#N/A	#N/A	#N/A	#N/A	#N/A	#N/A	#N/A	#N/A	#N/A	#N/A	#N/A	#N/A	-1.23997	0.00386719	down	#N/A	#N/A	#N/A
Os02g0131050	#N/A	#N/A	#N/A	#N/A	#N/A	#N/A	1.07424	1.6125e-14	up	#N/A	#N/A	#N/A	#N/A	#N/A	#N/A	#N/A	#N/A	#N/A	-1.02392	8.53015e-12	down	#N/A	#N/A	#N/A
Os02g0131100	-2.76117	5.76513e-19	down	-1.4532	1.27309e-14	down	4.57806	4.15684e-62	up	3.24365	1.55538e-28	up	#N/A	#N/A	#N/A	#N/A	#N/A	#N/A	-2.01253	2.38995e-48	down	1.60949	3.30435e-18	up
Os02g0131400	#N/A	#N/A	#N/A	#N/A	#N/A	#N/A	#N/A	#N/A	#N/A	#N/A	#N/A	#N/A	-3.61849	7.38882e-09	down	#N/A	#N/A	#N/A	-3.06557	1.97828e-07	down	#N/A	#N/A	#N/A
Os02g0131800	1.13582	0.00293539	up	#N/A	#N/A	#N/A	1.46187	4.93598e-09	up	#N/A	#N/A	#N/A	#N/A	#N/A	#N/A	1.17119	5.14366e-11	up	#N/A	#N/A	#N/A	2.37651	2.16509e-31	up
Os02g0132200	#N/A	#N/A	#N/A	#N/A	#N/A	#N/A	1.15389	7.3391e-09	up	#N/A	#N/A	#N/A	#N/A	#N/A	#N/A	#N/A	#N/A	#N/A	#N/A	#N/A	#N/A	1.10622	7.83124e-10	up
Os02g0132500	#N/A	#N/A	#N/A	1.15344	1.58967e-17	up	#N/A	#N/A	#N/A	#N/A	#N/A	#N/A	#N/A	#N/A	#N/A	#N/A	#N/A	#N/A	#N/A	#N/A	#N/A	#N/A	#N/A	#N/A
Os02g0133200	#N/A	#N/A	#N/A	#N/A	#N/A	#N/A	#N/A	#N/A	#N/A	#N/A	#N/A	#N/A	#N/A	#N/A	#N/A	#N/A	#N/A	#N/A	-1.7813	0.000249027	down	#N/A	#N/A	#N/A
Os02g0134000	#N/A	#N/A	#N/A	#N/A	#N/A	#N/A	1.71984	2.01291e-36	up	1.3257	6.20195e-22	up	#N/A	#N/A	#N/A	#N/A	#N/A	#N/A	#N/A	#N/A	#N/A	#N/A	#N/A	#N/A
Os02g0134200	-1.14492	9.64627e-28	down	#N/A	#N/A	#N/A	#N/A	#N/A	#N/A	-1.08947	2.22965e-11	down	#N/A	#N/A	#N/A	#N/A	#N/A	#N/A	#N/A	#N/A	#N/A	#N/A	#N/A	#N/A
Os02g0134300	#N/A	#N/A	#N/A	#N/A	#N/A	#N/A	-1.01413	2.04811e-33	down	-1.05724	4.24925e-32	down	#N/A	#N/A	#N/A	#N/A	#N/A	#N/A	1.98662	8.39205e-58	up	#N/A	#N/A	#N/A
Os02g0135200	#N/A	#N/A	#N/A	#N/A	#N/A	#N/A	#N/A	#N/A	#N/A	#N/A	#N/A	#N/A	#N/A	#N/A	#N/A	#N/A	#N/A	#N/A	1.38241	1.05812e-07	up	#N/A	#N/A	#N/A
Os02g0135700	#N/A	#N/A	#N/A	#N/A	#N/A	#N/A	-1.14557	2.04213e-46	down	#N/A	#N/A	#N/A	#N/A	#N/A	#N/A	#N/A	#N/A	#N/A	#N/A	#N/A	#N/A	#N/A	#N/A	#N/A
Os02g0136000	#N/A	#N/A	#N/A	#N/A	#N/A	#N/A	#N/A	#N/A	#N/A	1.31948	3.74707e-13	up	#N/A	#N/A	#N/A	#N/A	#N/A	#N/A	#N/A	#N/A	#N/A	#N/A	#N/A	#N/A
Os02g0136150	1.32205	4.52173e-14	up	3.00921	3.39469e-53	up	#N/A	#N/A	#N/A	-1.3826	7.16813e-15	down	1.05723	7.9108e-06	up	-1.60722	1.65912e-24	down	3.00154	8.73243e-24	up	#N/A	#N/A	#N/A
Os02g0136400	1.14945	0.00614124	up	#N/A	#N/A	#N/A	#N/A	#N/A	#N/A	-2.77392	1.10316e-07	down	#N/A	#N/A	#N/A	#N/A	#N/A	#N/A	#N/A	#N/A	#N/A	#N/A	#N/A	#N/A
Os02g0136900	#N/A	#N/A	#N/A	#N/A	#N/A	#N/A	#N/A	#N/A	#N/A	#N/A	#N/A	#N/A	#N/A	#N/A	#N/A	1.63041	0.00779859	up	-1.93985	1.97121e-09	down	1.60001	0.00533245	up
Os02g0137200	1.01618	6.13118e-13	up	#N/A	#N/A	#N/A	#N/A	#N/A	#N/A	#N/A	#N/A	#N/A	#N/A	#N/A	#N/A	#N/A	#N/A	#N/A	-1.31821	3.12933e-32	down	#N/A	#N/A	#N/A
Os02g0137600	#N/A	#N/A	#N/A	#N/A	#N/A	#N/A	-1.21413	7.22125e-07	down	#N/A	#N/A	#N/A	#N/A	#N/A	#N/A	#N/A	#N/A	#N/A	#N/A	#N/A	#N/A	#N/A	#N/A	#N/A
[truncated: 12,099 more rows]

## Sheet: Tab.S4
Tab. S4 Differentially expressed transcription factor among different treatment
ID	Family	Classification	Swissprot	log2FoldChange(HGN_PEG_36_vs_HGN_CK_36)	pvalue(HGN_PEG_36_vs_HGN_CK_36)	regulated(HGN_PEG_36_vs_HGN_CK_36)	log2FoldChange(HGN_PEG_72_vs_HGN_CK_72)	pvalue(HGN_PEG_72_vs_HGN_CK_72)	regulated(HGN_PEG_72_vs_HGN_CK_72)	log2FoldChange(HGN_PEG_72_vs_HGN_PEG_36)	pvalue(HGN_PEG_72_vs_HGN_PEG_36)	regulated(HGN_PEG_72_vs_HGN_PEG_36)	log2FoldChange(LY46_PEG_36_vs_HGN_PEG_36)	pvalue(LY46_PEG_36_vs_HGN_PEG_36)	regulated(LY46_PEG_36_vs_HGN_PEG_36)	log2FoldChange(LY46_PEG_36_vs_LY46_CK_36)	pvalue(LY46_PEG_36_vs_LY46_CK_36)	regulated(LY46_PEG_36_vs_LY46_CK_36)	log2FoldChange(LY46_PEG_72_vs_HGN_PEG_72)	pvalue(LY46_PEG_72_vs_HGN_PEG_72)	regulated(LY46_PEG_72_vs_HGN_PEG_72)	log2FoldChange(LY46_PEG_72_vs_LY46_CK_72)	pvalue(LY46_PEG_72_vs_LY46_CK_72)	regulated(LY46_PEG_72_vs_LY46_CK_72)	log2FoldChange(LY46_PEG_72_vs_LY46_PEG_36)	pvalue(LY46_PEG_72_vs_LY46_PEG_36)	regulated(LY46_PEG_72_vs_LY46_PEG_36)
Os01g0102400	NF-YC	NF-Y->NF-YC	NFYC6_ORYSJ RecName: Full=Nuclear transcription factor Y subunit C-6 {ECO:0000305}; Short=OsNF-YC6 {ECO:0000303|PubMed:26542958}; AltName: Full=Transcriptional activator HAP5D {ECO:0000305}; Short=OsHAP5D {ECO:0000303|PubMed:18193457};	#N/A	#N/A	#N/A	#N/A	#N/A	#N/A	#N/A	#N/A	#N/A	#N/A	#N/A	#N/A	#N/A	#N/A	#N/A	#N/A	#N/A	#N/A	1.39714	0.01093	up	#N/A	#N/A	regulated
Os01g0104200	NAC	NAC	NAC58_ORYSJ RecName: Full=NAC domain-containing protein 58 {ECO:0000303|PubMed:18813954}; Short=ONAC058 {ECO:0000303|PubMed:18813954}; AltName: Full=Protein NAC-LIKE, ACTIVATED BY AP3/PI homolog {ECO:0000305}; Short=OsNAP {ECO:0000303|PubMed:24028154}; AltName: Full=Protein PREMATURELY SENILE 1 {ECO:0000303|PubMed:24951508};	#N/A	#N/A	#N/A	#N/A	#N/A	#N/A	#N/A	#N/A	#N/A	#N/A	#N/A	#N/A	#N/A	#N/A	#N/A	#N/A	#N/A	#N/A	-2.92002	3.02516e-07	down	#N/A	#N/A	regulated
Os01g0104500	NAC	NAC	NAC20_ORYSJ RecName: Full=NAC domain-containing protein 20 {ECO:0000303|PubMed:18813954}; Short=ONAC020 {ECO:0000303|PubMed:18813954}; Short=OsNAC20 {ECO:0000303|PubMed:32989010};	#N/A	#N/A	#N/A	#N/A	#N/A	#N/A	-1.36076	6.00721e-05	down	-1.75778	3.35127e-08	down	#N/A	#N/A	#N/A	#N/A	#N/A	#N/A	1.40544	0.00206537	up	#N/A	#N/A	regulated
Os01g0108600	bHLH	bHLH	BH167_ARATH RecName: Full=Transcription factor bHLH167 {ECO:0000305}; AltName: Full=Basic helix-loop-helix protein 167 {ECO:0000305}; Short=AtbHLH167 {ECO:0000305}; Short=bHLH 167 {ECO:0000305}; AltName: Full=bHLH transcription factor bHLH167 {ECO:0000305};	#N/A	#N/A	#N/A	#N/A	#N/A	#N/A	#N/A	#N/A	#N/A	#N/A	#N/A	#N/A	-1.52183	2.90428e-19	down	#N/A	#N/A	#N/A	#N/A	#N/A	#N/A	#N/A	#N/A	regulated
Os01g0111500	bHLH	bHLH	RHD6_ARATH RecName: Full=Transcription factor RHD6 {ECO:0000305}; AltName: Full=Basic helix-loop-helix protein 83 {ECO:0000303|PubMed:12679534}; Short=AtbHLH83 {ECO:0000303|PubMed:12679534}; Short=bHLH 83 {ECO:0000303|PubMed:12679534}; AltName: Full=Protein ROOT HAIR DEFECTIVE 6 {ECO:0000303|PubMed:17556585}; Short=AtRHD6 {ECO:0000303|PubMed:17556585}; AltName: Full=Transcription factor EN 112 {E…	#N/A	#N/A	#N/A	#N/A	#N/A	#N/A	-1.09179	9.69334e-06	down	-2.07511	1.09199e-16	down	#N/A	#N/A	#N/A	-3.52779	1.57729e-12	down	-3.64921	1.80182e-15	down	-2.49512	5.03358e-06	regulated
Os01g0128000	MYB	MYB->MYB	MYB62_ARATH RecName: Full=Transcription factor MYB62 {ECO:0000303|PubMed:9839469}; AltName: Full=Myb-related protein 62 {ECO:0000303|PubMed:9839469}; Short=AtMYB62 {ECO:0000303|PubMed:9839469};	#N/A	#N/A	#N/A	#N/A	#N/A	#N/A	1.77932	0.000782198	up	#N/A	#N/A	#N/A	#N/A	#N/A	#N/A	1.24417	0.000299984	up	#N/A	#N/A	#N/A	2.47209	1.66549e-10	regulated
Os01g0129200	C2H2	C2H2	SL1_ORYSJ RecName: Full=Zinc finger protein STAMENLESS 1; AltName: Full=OsJAG; AltName: Full=Zinc finger protein OPEN BEAK;	#N/A	#N/A	#N/A	#N/A	#N/A	#N/A	#N/A	#N/A	#N/A	#N/A	#N/A	#N/A	#N/A	#N/A	#N/A	-1.35963	6.29347e-09	down	1.66143	8.80861e-07	up	#N/A	#N/A	regulated
Os01g0129600	LOB	LOB	LBD41_ARATH RecName: Full=LOB domain-containing protein 41; AltName: Full=ASYMMETRIC LEAVES 2-like protein 38; Short=AS2-like protein 38;	#N/A	#N/A	#N/A	#N/A	#N/A	#N/A	#N/A	#N/A	#N/A	4.71737	1.48215e-13	up	#N/A	#N/A	#N/A	2.87942	0.000151782	up	#N/A	#N/A	#N/A	1.2543	8.94257e-08	regulated
Os01g0131450	AP2/ERF-ERF	AP2/ERF->AP2/ERF-ERF	ESR1_ARATH RecName: Full=Ethylene-responsive transcription factor ESR1; AltName: Full=Protein DORNROSCHEN; AltName: Full=Protein ENHANCER OF SHOOT REGENERATION 1;	-1.43096	7.27653e-42	down	#N/A	#N/A	#N/A	#N/A	#N/A	#N/A	#N/A	#N/A	#N/A	#N/A	#N/A	#N/A	#N/A	#N/A	#N/A	1.08746	7.37936e-14	up	#N/A	#N/A	regulated
Os01g0140700	AP2/ERF-RAV	AP2/ERF->AP2/ERF-RAV	Y1407_ORYSJ RecName: Full=Putative AP2/ERF and B3 domain-containing protein Os01g0140700;	#N/A	#N/A	#N/A	#N/A	#N/A	#N/A	#N/A	#N/A	#N/A	7.23456	3.69869e-09	up	#N/A	#N/A	#N/A	#N/A	#N/A	#N/A	#N/A	#N/A	#N/A	-3.27676	3.28342e-11	regulated
Os01g0141000	AP2/ERF-RAV	AP2/ERF->AP2/ERF-RAV	Y1410_ORYSJ RecName: Full=AP2/ERF and B3 domain-containing protein Os01g0141000;	-2.27347	4.29415e-103	down	-2.00267	1.54982e-26	down	-1.09297	1.40763e-09	down	2.91771	2.0715e-138	up	#N/A	#N/A	#N/A	1.84434	1.01654e-27	up	#N/A	#N/A	#N/A	-2.11829	1.87915e-78	regulated
Os01g0142500	MYB	MYB->MYB	DIV_ANTMA RecName: Full=Transcription factor DIVARICATA;	#N/A	#N/A	#N/A	#N/A	#N/A	#N/A	-1.05914	1.18334e-24	down	#N/A	#N/A	#N/A	#N/A	#N/A	#N/A	#N/A	#N/A	#N/A	#N/A	#N/A	#N/A	#N/A	#N/A	regulated
Os01g0159800	bHLH	bHLH	BH051_ARATH RecName: Full=Transcription factor bHLH51; AltName: Full=Basic helix-loop-helix protein 51; Short=AtbHLH51; Short=bHLH 51; AltName: Full=Transcription factor EN 57; AltName: Full=bHLH transcription factor bHLH051;	#N/A	#N/A	#N/A	#N/A	#N/A	#N/A	#N/A	#N/A	#N/A	-1.03237	9.48019e-08	down	#N/A	#N/A	#N/A	#N/A	#N/A	#N/A	1.75663	1.10964e-15	up	1.31532	1.69142e-10	regulated
Os01g0169000	MYB-related	MYB->MYB-related	MYBC_MAIZE RecName: Full=Anthocyanin regulatory C1 protein;	#N/A	#N/A	#N/A	#N/A	#N/A	#N/A	#N/A	#N/A	#N/A	#N/A	#N/A	#N/A	#N/A	#N/A	#N/A	#N/A	#N/A	#N/A	-1.69104	0.000729882	down	#N/A	#N/A	regulated
Os01g0174000	bZIP	bZIP	HY5_SOLLC RecName: Full=Transcription factor HY5; AltName: Full=LeHY5; AltName: Full=tHY5;	#N/A	#N/A	#N/A	#N/A	#N/A	#N/A	-1.38812	7.35224e-20	down	#N/A	#N/A	#N/A	#N/A	#N/A	#N/A	#N/A	#N/A	#N/A	#N/A	#N/A	#N/A	#N/A	#N/A	regulated
Os01g0182700	WRKY	WRKY	WRK13_ARATH RecName: Full=Probable WRKY transcription factor 13; AltName: Full=WRKY DNA-binding protein 13;	#N/A	#N/A	#N/A	#N/A	#N/A	#N/A	#N/A	#N/A	#N/A	#N/A	#N/A	#N/A	#N/A	#N/A	#N/A	#N/A	#N/A	#N/A	#N/A	#N/A	#N/A	1.12381	0.000968808	regulated
Os01g0183400	NF-YC	NF-Y->NF-YC	--	#N/A	#N/A	#N/A	#N/A	#N/A	#N/A	#N/A	#N/A	#N/A	1.34426	3.04617e-05	up	#N/A	#N/A	#N/A	#N/A	#N/A	#N/A	#N/A	#N/A	#N/A	#N/A	#N/A	regulated
Os01g0185900	WRKY	WRKY	WRK72_ARATH RecName: Full=Probable WRKY transcription factor 72; AltName: Full=WRKY DNA-binding protein 72;	-1.00757	0.00664172	down	#N/A	#N/A	#N/A	3.15811	2.72082e-31	up	4.04681	1.15637e-62	up	#N/A	#N/A	#N/A	#N/A	#N/A	#N/A	#N/A	#N/A	#N/A	#N/A	#N/A	regulated
Os01g0186000	WRKY	WRKY	WRK50_ARATH RecName: Full=Probable WRKY transcription factor 50; AltName: Full=WRKY DNA-binding protein 50;	#N/A	#N/A	#N/A	#N/A	#N/A	#N/A	#N/A	#N/A	#N/A	#N/A	#N/A	#N/A	#N/A	#N/A	#N/A	#N/A	#N/A	#N/A	-2.16745	6.10673e-07	down	#N/A	#N/A	regulated
Os01g0187900	MYB-related	MYB->MYB-related	MYBS3_ORYSJ RecName: Full=Transcription factor MYBS3 {ECO:0000303|PubMed:12172034}; AltName: Full=Myb-related protein S3 {ECO:0000303|PubMed:12172034}; Short=OsMYBS3 {ECO:0000303|PubMed:12172034};	#N/A	#N/A	#N/A	#N/A	#N/A	#N/A	#N/A	#N/A	#N/A	-1.31028	2.39312e-43	down	#N/A	#N/A	#N/A	#N/A	#N/A	#N/A	#N/A	#N/A	#N/A	#N/A	#N/A	regulated
Os01g0191900	MYB	MYB->MYB	RAX2_ARATH RecName: Full=Transcription factor RAX2; AltName: Full=Myb-related protein 38; Short=AtMYB38; AltName: Full=Protein REGULATOR OF AXILLARY MERISTEMS 2;	1.58105	1.87467e-12	up	#N/A	#N/A	#N/A	#N/A	#N/A	#N/A	-1.16178	2.12043e-08	down	#N/A	#N/A	#N/A	#N/A	#N/A	#N/A	#N/A	#N/A	#N/A	#N/A	#N/A	regulated
Os01g0192000	C3H	C3H	C3H2_ORYSJ RecName: Full=Zinc finger CCCH domain-containing protein 2; Short=OsC3H2; AltName: Full=Protein DELAY OF THE ONSET OF SENESCENCE; Short=OsDOS;	#N/A	#N/A	#N/A	#N/A	#N/A	#N/A	#N/A	#N/A	#N/A	#N/A	#N/A	#N/A	#N/A	#N/A	#N/A	#N/A	#N/A	#N/A	1.43374	1.6793e-36	up	#N/A	#N/A	regulated
Os01g0193250	C2C2-Dof	C2C2->C2C2-Dof	DOF47_ARATH RecName: Full=Dof zinc finger protein DOF4.7 {ECO:0000305}; Short=AtDOF4.7 {ECO:0000303|PubMed:12475498}; AltName: Full=Protein DNA BINDING WITH ONE FINGER 4.7 {ECO:0000303|PubMed:12475498};	#N/A	#N/A	#N/A	#N/A	#N/A	#N/A	1.29794	0.00616061	up	2.28739	1.35234e-09	up	1.46416	1.89396e-05	up	#N/A	#N/A	#N/A	#N/A	#N/A	#N/A	-1.75802	2.06401e-06	regulated
Os01g0195000	C2H2	C2H2	IDD7_ARATH RecName: Full=Protein indeterminate-domain 7 {ECO:0000303|PubMed:16784536};	#N/A	#N/A	#N/A	-1.5963	2.1891e-18	down	#N/A	#N/A	#N/A	1.16963	1.96163e-12	up	#N/A	#N/A	#N/A	1.00398	2.98835e-08	up	-1.62595	4.55093e-39	down	#N/A	#N/A	regulated
Os01g0195801	bHLH	bHLH	BH041_ARATH RecName: Full=Putative transcription factor bHLH041; AltName: Full=Basic helix-loop-helix protein 41; Short=AtbHLH41; Short=bHLH 41; AltName: Full=Transcription factor EN 51; AltName: Full=bHLH transcription factor bHLH041;	#N/A	#N/A	#N/A	1.82619	8.2626e-05	up	3.69737	2.7639e-12	up	5.22168	1.39521e-36	up	1.47826	3.50072e-11	up	#N/A	#N/A	#N/A	2.77735	1.04179e-16	up	#N/A	#N/A	regulated
Os01g0196300	bHLH	bHLH	BH041_ARATH RecName: Full=Putative transcription factor bHLH041; AltName: Full=Basic helix-loop-helix protein 41; Short=AtbHLH41; Short=bHLH 41; AltName: Full=Transcription factor EN 51; AltName: Full=bHLH transcription factor bHLH041;	#N/A	#N/A	#N/A	#N/A	#N/A	#N/A	2.44722	2.66761e-15	up	3.74136	6.32109e-53	up	#N/A	#N/A	#N/A	1.57459	8.34334e-17	up	2.29257	1.72016e-27	up	#N/A	#N/A	regulated
Os01g0200350	HB-other	HB->HB-other	HOX29_ORYSJ RecName: Full=Homeobox-leucine zipper protein HOX29; AltName: Full=HD-ZIP protein HOX29; AltName: Full=Homeodomain transcription factor HOX29; AltName: Full=OSHB5; AltName: Full=OsHox29;	#N/A	#N/A	#N/A	#N/A	#N/A	#N/A	#N/A	#N/A	#N/A	#N/A	#N/A	#N/A	#N/A	#N/A	#N/A	#N/A	#N/A	#N/A	-1.20241	6.61892e-06	down	1.00051	0.00831765	regulated
Os01g0200600	AP2/ERF-ERF	AP2/ERF->AP2/ERF-ERF	TINY_ARATH RecName: Full=Ethylene-responsive transcription factor TINY;	#N/A	#N/A	#N/A	#N/A	#N/A	#N/A	#N/A	#N/A	#N/A	#N/A	#N/A	#N/A	#N/A	#N/A	#N/A	#N/A	#N/A	#N/A	#N/A	#N/A	#N/A	1.88172	5.2304e-12	regulated
Os01g0211800	bZIP	bZIP	BZP02_ORYSJ RecName: Full=Basic leucine zipper 2; Short=OsbZIP02; Short=bZIP protein 2;	-1.58841	5.23165e-39	down	#N/A	#N/A	#N/A	#N/A	#N/A	#N/A	#N/A	#N/A	#N/A	-1.33114	3.38032e-22	down	#N/A	#N/A	#N/A	#N/A	#N/A	#N/A	#N/A	#N/A	regulated
Os01g0226666	OFP	OFP	OFP7_ARATH RecName: Full=Transcription repressor OFP7; AltName: Full=Ovate family protein 7; Short=AtOFP7;	-1.39333	1.88949e-05	down	#N/A	#N/A	#N/A	2.24359	2.87493e-13	up	1.55782	4.01938e-07	up	#N/A	#N/A	#N/A	#N/A	#N/A	#N/A	#N/A	#N/A	#N/A	1.34224	2.08579e-10	regulated
Os01g0228901	MYB	MYB->MYB	MB3R1_ARATH RecName: Full=Transcription factor MYB3R-1 {ECO:0000303|PubMed:11597504}; AltName: Full=Myb-related protein 3R-1 {ECO:0000303|PubMed:11597504}; AltName: Full=Plant c-MYB-like protein 1 {ECO:0000303|PubMed:10482656}; Short=Protein PC-MYB1 {ECO:0000303|PubMed:10482656};	#N/A	#N/A	#N/A	#N/A	#N/A	#N/A	1.59054	3.15418e-14	up	#N/A	#N/A	#N/A	#N/A	#N/A	#N/A	#N/A	#N/A	#N/A	#N/A	#N/A	#N/A	1.20136	3.08423e-10	regulated
Os01g0234100	B3	B3->B3	Y1341_ORYSJ RecName: Full=B3 domain-containing protein Os01g0234100;	2.51258	8.57617e-16	up	1.05495	0.000329111	up	#N/A	#N/A	#N/A	-2.53737	3.38258e-17	down	#N/A	#N/A	#N/A	-1.51234	9.58338e-08	down	#N/A	#N/A	#N/A	1.02916	0.0116027	regulated
Os01g0236300	B3-ARF	B3->B3-ARF	ARFA_ORYSJ RecName: Full=Auxin response factor 1; AltName: Full=OsARF16;	#N/A	#N/A	#N/A	#N/A	#N/A	#N/A	#N/A	#N/A	#N/A	#N/A	#N/A	#N/A	#N/A	#N/A	#N/A	-1.06319	6.282e-18	down	#N/A	#N/A	#N/A	#N/A	#N/A	regulated
Os01g0239000	GARP-G2-like	GARP->GARP-G2-like	GLK2_ORYSJ RecName: Full=Probable transcription factor GLK2; AltName: Full=Golden2-like protein 2; Short=OsGLK2;	#N/A	#N/A	#N/A	-1.0278	4.20606e-06	down	#N/A	#N/A	#N/A	#N/A	#N/A	#N/A	#N/A	#N/A	#N/A	#N/A	#N/A	#N/A	-1.67496	1.17201e-24	down	#N/A	#N/A	regulated
Os01g0242200	C2H2	C2H2	IDD3_ARATH RecName: Full=Zinc finger protein MAGPIE {ECO:0000303|PubMed:17785527}; AltName: Full=Protein POLLEN SPECIFIC GENE 3 {ECO:0000305}; AltName: Full=Protein indeterminate-domain 3 {ECO:0000303|PubMed:16784536}; Short=AtIDD3 {ECO:0000303|PubMed:24821766};	#N/A	#N/A	#N/A	#N/A	#N/A	#N/A	#N/A	#N/A	#N/A	1.22915	1.50249e-07	up	#N/A	#N/A	#N/A	#N/A	#N/A	#N/A	#N/A	#N/A	#N/A	#N/A	#N/A	regulated
Os01g0249900	GeBP	GeBP	STKLU_ARATH RecName: Full=Probable transcription factor At5g28040 {ECO:0000305}; AltName: Full=Storekeeper-like protein At5g28040 {ECO:0000305};	#N/A	#N/A	#N/A	#N/A	#N/A	#N/A	-1.11394	0.00805695	down	#N/A	#N/A	#N/A	#N/A	#N/A	#N/A	#N/A	#N/A	#N/A	#N/A	#N/A	#N/A	#N/A	#N/A	regulated
Os01g0264000	C2C2-Dof	C2C2->C2C2-Dof	CDF2_ARATH RecName: Full=Cyclic dof factor 2; AltName: Full=Dof zinc finger protein DOF5.2; Short=AtDOF5.2;	-1.61135	4.80452e-05	down	#N/A	#N/A	#N/A	#N/A	#N/A	#N/A	1.29507	0.00151153	up	#N/A	#N/A	#N/A	#N/A	#N/A	#N/A	#N/A	#N/A	#N/A	-1.36372	0.00218621	regulated
Os01g0274800	MYB	MYB->MYB	CSA_ORYSJ RecName: Full=Transcription factor CSA {ECO:0000305}; AltName: Full=Myb-related protein CSA {ECO:0000305}; AltName: Full=Protein CARBON STARVED ANTHER {ECO:0000303|PubMed:20305120};	#N/A	#N/A	#N/A	#N/A	#N/A	#N/A	#N/A	#N/A	#N/A	#N/A	#N/A	#N/A	#N/A	#N/A	#N/A	#N/A	#N/A	#N/A	1.06746	1.39631e-11	up	#N/A	#N/A	regulated
Os01g0285300	MYB	MYB->MYB	MYB61_ARATH RecName: Full=Transcription factor MYB61 {ECO:0000305}; AltName: Full=Myb-related protein 61 {ECO:0000305}; Short=AtMYB61 {ECO:0000303|PubMed:16005292};	#N/A	#N/A	#N/A	-1.19997	3.72736e-15	down	2.60854	3.94766e-34	up	1.15869	6.15305e-06	up	#N/A	#N/A	#N/A	#N/A	#N/A	#N/A	-1.80295	3.40837e-48	down	1.6913	5.17106e-20	regulated
Os01g0289600	WRKY	WRKY	WRK47_ARATH RecName: Full=Probable WRKY transcription factor 47; AltName: Full=WRKY DNA-binding protein 47;	-1.21367	8.39527e-09	down	#N/A	#N/A	#N/A	#N/A	#N/A	#N/A	#N/A	#N/A	#N/A	#N/A	#N/A	#N/A	#N/A	#N/A	#N/A	1.16998	0.00180307	up	#N/A	#N/A	regulated
Os01g0313300	AP2/ERF-ERF	AP2/ERF->AP2/ERF-ERF	ERF71_ARATH RecName: Full=Ethylene-responsive transcription factor ERF071 {ECO:0000305}; Short=AtERF71 {ECO:0000303|PubMed:25344007}; AltName: Full=Protein HYPOXIA RESPONSIVE ERF 2 {ECO:0000303|PubMed:20113439};	-2.77671	0	down	#N/A	#N/A	#N/A	#N/A	#N/A	#N/A	2.304	2.91655e-105	up	#N/A	#N/A	#N/A	#N/A	#N/A	#N/A	2.13385	3.20582e-64	up	-1.57136	5.4515e-44	regulated
Os01g0318202	Trihelix	Trihelix	--	-1.7712	2.53805e-74	down	#N/A	#N/A	#N/A	#N/A	#N/A	#N/A	#N/A	#N/A	#N/A	#N/A	#N/A	#N/A	#N/A	#N/A	#N/A	1.0115	1.92114e-09	up	#N/A	#N/A	regulated
Os01g0343300	C2C2-GATA	C2C2->C2C2-GATA	GAT23_ARATH RecName: Full=GATA transcription factor 23;	#N/A	#N/A	#N/A	#N/A	#N/A	#N/A	#N/A	#N/A	#N/A	-1.03511	1.15129e-10	down	#N/A	#N/A	#N/A	#N/A	#N/A	#N/A	#N/A	#N/A	#N/A	#N/A	#N/A	regulated
Os01g0346900	NF-YC	NF-Y->NF-YC	NFYC6_ORYSJ RecName: Full=Nuclear transcription factor Y subunit C-6 {ECO:0000305}; Short=OsNF-YC6 {ECO:0000303|PubMed:26542958}; AltName: Full=Transcriptional activator HAP5D {ECO:0000305}; Short=OsHAP5D {ECO:0000303|PubMed:18193457};	#N/A	#N/A	#N/A	#N/A	#N/A	#N/A	-1.20641	0.0220154	down	#N/A	#N/A	#N/A	#N/A	#N/A	#N/A	1.60322	0.0011327	up	-1.70246	3.71506e-10	down	1.13355	0.00797068	regulated
Os01g0393100	NAC	NAC	NAC26_ORYSI RecName: Full=NAC domain-containing protein 26 {ECO:0000303|PubMed:27872632}; Short=ONAC026 {ECO:0000303|PubMed:27872632}; Short=OsNAC26 {ECO:0000303|PubMed:32989010};	#N/A	#N/A	#N/A	#N/A	#N/A	#N/A	#N/A	#N/A	#N/A	#N/A	#N/A	#N/A	#N/A	#N/A	#N/A	#N/A	#N/A	#N/A	1.54973	6.26116e-10	up	#N/A	#N/A	regulated
Os01g0511000	LOB	LOB	LBD40_ARATH RecName: Full=LOB domain-containing protein 40; AltName: Full=ASYMMETRIC LEAVES 2-like protein 37; Short=AS2-like protein 37;	-2.24454	2.65677e-104	down	#N/A	#N/A	#N/A	#N/A	#N/A	#N/A	#N/A	#N/A	#N/A	#N/A	#N/A	#N/A	#N/A	#N/A	#N/A	#N/A	#N/A	#N/A	#N/A	#N/A	regulated
Os01g0524500	MYB-related	MYB->MYB-related	MYBS1_ORYSI RecName: Full=Transcription factor MYBS1 {ECO:0000250|UniProtKB:Q7XC57}; AltName: Full=Myb-related protein S1 {ECO:0000250|UniProtKB:Q7XC57}; Short=OsMYBS1 {ECO:0000250|UniProtKB:Q7XC57};	-1.47272	5.96993e-10	down	#N/A	#N/A	#N/A	1.80394	5.69992e-13	up	2.39458	2.62739e-27	up	#N/A	#N/A	#N/A	#N/A	#N/A	#N/A	#N/A	#N/A	#N/A	#N/A	#N/A	regulated
Os01g0534800	C2H2	C2H2	--	#N/A	#N/A	#N/A	#N/A	#N/A	#N/A	#N/A	#N/A	#N/A	-1.09061	2.81953e-24	down	#N/A	#N/A	#N/A	#N/A	#N/A	#N/A	#N/A	#N/A	#N/A	#N/A	#N/A	regulated
Os01g0542700	bZIP	bZIP	BZP44_ARATH RecName: Full=bZIP transcription factor 44 {ECO:0000305}; Short=AtbZIP44 {ECO:0000303|PubMed:11906833};	-1.51356	3.01753e-13	down	#N/A	#N/A	#N/A	#N/A	#N/A	#N/A	#N/A	#N/A	#N/A	#N/A	#N/A	#N/A	#N/A	#N/A	#N/A	-1.61393	3.05902e-27	down	#N/A	#N/A	regulated
Os01g0571300	HSF	HSF	HFA6B_ORYSJ RecName: Full=Heat stress transcription factor A-6a; AltName: Full=Heat stress transcription factor 1; Short=OsHsf-01;	#N/A	#N/A	#N/A	2.40069	2.0423e-23	up	#N/A	#N/A	#N/A	#N/A	#N/A	#N/A	#N/A	#N/A	#N/A	-2.10399	2.83685e-21	down	#N/A	#N/A	#N/A	#N/A	#N/A	regulated
Os01g0575200	bHLH	bHLH	BH041_ARATH RecName: Full=Putative transcription factor bHLH041; AltName: Full=Basic helix-loop-helix protein 41; Short=AtbHLH41; Short=bHLH 41; AltName: Full=Transcription factor EN 51; AltName: Full=bHLH transcription factor bHLH041;	#N/A	#N/A	#N/A	#N/A	#N/A	#N/A	2.89318	8.4469e-21	up	3.44428	4.22867e-36	up	#N/A	#N/A	#N/A	1.40017	1.42346e-14	up	#N/A	#N/A	#N/A	#N/A	#N/A	regulated
Os01g0584900	WRKY	WRKY	WRK50_ARATH RecName: Full=Probable WRKY transcription factor 50; AltName: Full=WRKY DNA-binding protein 50;	#N/A	#N/A	#N/A	#N/A	#N/A	#N/A	#N/A	#N/A	#N/A	#N/A	#N/A	#N/A	2.00298	0.000622171	up	#N/A	#N/A	#N/A	1.48823	0.00992876	up	#N/A	#N/A	regulated
Os01g0603300	MYB-related	MYB->MYB-related	MYBS3_ORYSJ RecName: Full=Transcription factor MYBS3 {ECO:0000303|PubMed:12172034}; AltName: Full=Myb-related protein S3 {ECO:0000303|PubMed:12172034}; Short=OsMYBS3 {ECO:0000303|PubMed:12172034};	#N/A	#N/A	#N/A	#N/A	#N/A	#N/A	#N/A	#N/A	#N/A	-1.52676	2.63706e-20	down	#N/A	#N/A	#N/A	#N/A	#N/A	#N/A	#N/A	#N/A	#N/A	#N/A	#N/A	regulated
Os01g0625300	HSF	HSF	HFC1A_ORYSJ RecName: Full=Heat stress transcription factor C-1a; AltName: Full=Heat stress transcription factor 13; Short=rHsf13; AltName: Full=Heat stress transcription factor 2; Short=OsHsf-02;	#N/A	#N/A	#N/A	#N/A	#N/A	#N/A	#N/A	#N/A	#N/A	1.81305	1.60522e-28	up	#N/A	#N/A	#N/A	1.0881	1.71234e-11	up	#N/A	#N/A	#N/A	#N/A	#N/A	regulated
Os01g0625900	OFP	OFP	OFP7_ARATH RecName: Full=Transcription repressor OFP7; AltName: Full=Ovate family protein 7; Short=AtOFP7;	#N/A	#N/A	#N/A	#N/A	#N/A	#N/A	1.92166	7.65251e-19	up	1.38346	2.75313e-09	up	#N/A	#N/A	#N/A	#N/A	#N/A	#N/A	#N/A	#N/A	#N/A	#N/A	#N/A	regulated
Os01g0626400	WRKY	WRKY	WRK28_ARATH RecName: Full=WRKY transcription factor 28; AltName: Full=WRKY DNA-binding protein 28;	#N/A	#N/A	#N/A	#N/A	#N/A	#N/A	#N/A	#N/A	#N/A	#N/A	#N/A	#N/A	#N/A	#N/A	#N/A	#N/A	#N/A	#N/A	1.23481	2.25779e-07	up	#N/A	#N/A	regulated
Os01g0637800	MYB	MYB->MYB	EOBI_PETHY RecName: Full=MYB-like transcription factor EOBI {ECO:0000303|PubMed:23275577}; AltName: Full=Protein EMISSION OF BENZENOIDS I {ECO:0000303|PubMed:23275577}; Short=PhEOBI {ECO:0000303|PubMed:23275577};	1.29236	1.89663e-05	up	1.82991	1.29913e-05	up	#N/A	#N/A	#N/A	#N/A	#N/A	#N/A	#N/A	#N/A	#N/A	#N/A	#N/A	#N/A	2.02618	5.05372e-06	up	#N/A	#N/A	regulated
Os01g0643600	HB-HD-ZIP	HB->HB-HD-ZIP	HOX3_ORYSI RecName: Full=Homeobox-leucine zipper protein HOX3; AltName: Full=HD-ZIP protein HOX3; AltName: Full=Homeodomain transcription factor HOX3; AltName: Full=OsHox3;	1.62724	5.51022e-07	up	1.46821	0.000217713	up	#N/A	#N/A	#N/A	#N/A	#N/A	#N/A	#N/A	#N/A	#N/A	#N/A	#N/A	#N/A	#N/A	#N/A	#N/A	#N/A	#N/A	regulated
Os01g0645000	C3H	C3H	C3H9_ORYSJ RecName: Full=Zinc finger CCCH domain-containing protein 9; Short=OsC3H9;	#N/A	#N/A	#N/A	-2.0427	5.31174e-13	down	3.48042	1.17077e-08	up	#N/A	#N/A	#N/A	#N/A	#N/A	#N/A	1.9443	4.06306e-12	up	-1.89386	2.54805e-32	down	3.89698	8.23098e-27	regulated
Os01g0646300	GRAS	GRAS	SLRL1_ORYSJ RecName: Full=Protein SLENDER RICE1-LIKE 1 {ECO:0000303|PubMed:16262715}; Short=Protein SLR1-LIKE 1 {ECO:0000303|PubMed:16262715};	-1.98668	6.96355e-47	down	#N/A	#N/A	#N/A	1.20821	2.32433e-17	up	#N/A	#N/A	#N/A	#N/A	#N/A	#N/A	-1.11358	5.03199e-15	down	#N/A	#N/A	#N/A	#N/A	#N/A	regulated
Os01g0657400	AP2/ERF-ERF	AP2/ERF->AP2/ERF-ERF	CRF1_ARATH RecName: Full=Ethylene-responsive transcription factor CRF1; AltName: Full=Protein CYTOKININ RESPONSE FACTOR 1;	#N/A	#N/A	#N/A	#N/A	#N/A	#N/A	#N/A	#N/A	#N/A	#N/A	#N/A	#N/A	-1.1337	0.013813	down	#N/A	#N/A	#N/A	#N/A	#N/A	#N/A	#N/A	#N/A	regulated
Os01g0658900	bZIP	bZIP	CPRF1_PETCR RecName: Full=Common plant regulatory factor 1; Short=CPRF-1;	#N/A	#N/A	#N/A	1.12739	3.86636e-12	up	1.37201	1.02295e-24	up	-2.09847	3.51858e-31	down	#N/A	#N/A	#N/A	-2.32887	5.21681e-79	down	#N/A	#N/A	#N/A	1.18656	6.2143e-11	regulated
Os01g0667400	HB-WOX	HB->HB-WOX	WOX7_ORYSJ RecName: Full=WUSCHEL-related homeobox 7; AltName: Full=OsWOX7;	#N/A	#N/A	#N/A	#N/A	#N/A	#N/A	#N/A	#N/A	#N/A	#N/A	#N/A	#N/A	#N/A	#N/A	#N/A	#N/A	#N/A	#N/A	2.53106	4.97754e-22	up	-1.31593	7.63465e-17	regulated
Os01g0672100	NAC	NAC	NAC73_ARATH RecName: Full=NAC domain-containing protein 73 {ECO:0000303|PubMed:15029955}; Short=ANAC073 {ECO:0000303|PubMed:15029955}; AltName: Full=Protein SECONDARY WALL-ASSOCIATED NAC DOMAIN PROTEIN 2 {ECO:0000303|PubMed:18952777};	#N/A	#N/A	#N/A	-1.23943	0.00030541	down	3.32448	2.0737e-07	up	#N/A	#N/A	#N/A	#N/A	#N/A	#N/A	2.03401	1.61807e-12	up	-1.13545	1.93797e-13	down	3.5013	2.0161e-26	regulated
Os01g0675800	NAC	NAC	NAC68_ORYSJ RecName: Full=NAC domain-containing protein 68 {ECO:0000303|PubMed:15029955}; Short=ONAC068 {ECO:0000303|PubMed:15029955}; AltName: Full=OsNAC4 {ECO:0000303|PubMed:10660065};	#N/A	#N/A	#N/A	#N/A	#N/A	#N/A	#N/A	#N/A	#N/A	#N/A	#N/A	#N/A	#N/A	#N/A	#N/A	#N/A	#N/A	#N/A	1.17175	2.42486e-07	up	#N/A	#N/A	regulated
Os01g0685400	MYB	MYB->MYB	MYB36_ARATH RecName: Full=Transcription factor MYB36 {ECO:0000303|PubMed:9839469}; AltName: Full=Myb-related protein 36 {ECO:0000303|PubMed:9839469}; Short=AtMYB36 {ECO:0000303|PubMed:9839469};	-1.00304	1.28077e-31	down	#N/A	#N/A	#N/A	#N/A	#N/A	#N/A	#N/A	#N/A	#N/A	1.2316	1.59839e-24	up	#N/A	#N/A	#N/A	2.13921	3.35931e-51	up	#N/A	#N/A	regulated
Os01g0693400	AP2/ERF-RAV	AP2/ERF->AP2/ERF-RAV	Y1934_ORYSJ RecName: Full=AP2/ERF and B3 domain-containing protein Os01g0693400;	-1.43956	5.55048e-33	down	#N/A	#N/A	#N/A	#N/A	#N/A	#N/A	#N/A	#N/A	#N/A	#N/A	#N/A	#N/A	#N/A	#N/A	#N/A	#N/A	#N/A	#N/A	#N/A	#N/A	regulated
Os01g0695900	MYB	MYB->MYB	MYB5_ARATH RecName: Full=Transcription repressor MYB5; AltName: Full=AtM2; AltName: Full=Myb-related protein 5; Short=AtMYB5;	#N/A	#N/A	#N/A	#N/A	#N/A	#N/A	#N/A	#N/A	#N/A	#N/A	#N/A	#N/A	#N/A	#N/A	#N/A	-1.91134	0.00254211	down	#N/A	#N/A	#N/A	-1.7521	0.00486851	regulated
Os01g0702700	MYB	MYB->MYB	MYB3_HORVU RecName: Full=Myb-related protein Hv33;	#N/A	#N/A	#N/A	#N/A	#N/A	#N/A	#N/A	#N/A	#N/A	#N/A	#N/A	#N/A	#N/A	#N/A	#N/A	1.45881	0.00764426	up	-1.89668	1.66094e-10	down	3.09051	2.97956e-05	regulated
Os01g0713600	B3	B3->B3	LFL1_ORYSJ RecName: Full=B3 domain-containing protein LFL1; AltName: Full=LEC2 and FUSCA3-like protein 1; Short=OsLFL1;	#N/A	#N/A	#N/A	#N/A	#N/A	#N/A	#N/A	#N/A	#N/A	-2.12166	1.98715e-05	down	#N/A	#N/A	#N/A	-1.54577	0.0068938	down	#N/A	#N/A	#N/A	#N/A	#N/A	regulated
Os01g0723500	B3	B3->B3	Y1235_ORYSJ RecName: Full=B3 domain-containing protein Os01g0723500;	1.59963	7.37058e-12	up	#N/A	#N/A	#N/A	#N/A	#N/A	#N/A	-1.26198	5.97688e-09	down	#N/A	#N/A	#N/A	#N/A	#N/A	#N/A	#N/A	#N/A	#N/A	1.20385	2.54987e-07	regulated
Os01g0726400	MADS-MIKC	MADS->MADS-MIKC	MAD32_ORYSJ RecName: Full=MADS-box transcription factor 32; AltName: Full=OsMADS32;	2.69356	1.31119e-09	up	1.80714	2.44908e-06	up	#N/A	#N/A	#N/A	#N/A	#N/A	#N/A	#N/A	#N/A	#N/A	#N/A	#N/A	#N/A	1.00514	3.41363e-05	up	#N/A	#N/A	regulated
Os01g0730700	WRKY	WRKY	WRK65_ARATH RecName: Full=Probable WRKY transcription factor 65; AltName: Full=WRKY DNA-binding protein 65;	#N/A	#N/A	#N/A	#N/A	#N/A	#N/A	1.55707	5.97247e-08	up	1.11308	9.30737e-05	up	-1.4789	3.62466e-13	down	1.05223	2.24726e-07	up	#N/A	#N/A	#N/A	1.54198	3.78915e-14	regulated
Os01g0732300	OFP	OFP	OFP8_ARATH RecName: Full=Transcription repressor OFP8; AltName: Full=Ovate family protein 8; Short=AtOFP8;	#N/A	#N/A	#N/A	#N/A	#N/A	#N/A	1.16672	0.00264489	up	1.36337	9.70409e-05	up	#N/A	#N/A	#N/A	#N/A	#N/A	#N/A	#N/A	#N/A	#N/A	#N/A	#N/A	regulated
Os01g0733200	HSF	HSF	HFC1B_ORYSJ RecName: Full=Heat stress transcription factor C-1b; AltName: Full=Heat stress transcription factor 11; Short=rHsf11; AltName: Full=Heat stress transcription factor 3; Short=OsHsf-03;	#N/A	#N/A	#N/A	2.64944	9.67813e-18	up	#N/A	#N/A	#N/A	#N/A	#N/A	#N/A	1.7831	1.19932e-10	up	#N/A	#N/A	#N/A	1.56129	8.15672e-08	up	#N/A	#N/A	regulated
Os01g0734000	WRKY	WRKY	WRK24_ARATH RecName: Full=Probable WRKY transcription factor 24; AltName: Full=WRKY DNA-binding protein 24;	#N/A	#N/A	#N/A	#N/A	#N/A	#N/A	#N/A	#N/A	#N/A	#N/A	#N/A	#N/A	#N/A	#N/A	#N/A	4.65141	8.02709e-05	up	#N/A	#N/A	#N/A	6.72729	2.83737e-07	regulated
Os01g0738400	C3H	C3H	C3H10_ORYSJ RecName: Full=Zinc finger CCCH domain-containing protein 10; Short=OsC3H10;	#N/A	#N/A	#N/A	#N/A	#N/A	#N/A	#N/A	#N/A	#N/A	-5.17427	1.77635e-89	down	#N/A	#N/A	#N/A	-5.70238	6.06397e-07	down	#N/A	#N/A	#N/A	#N/A	#N/A	regulated
Os01g0750100	WRKY	WRKY	WRK69_ARATH RecName: Full=Probable WRKY transcription factor 69; AltName: Full=WRKY DNA-binding protein 69;	#N/A	#N/A	#N/A	#N/A	#N/A	#N/A	#N/A	#N/A	#N/A	1.30286	1.58693e-37	up	#N/A	#N/A	#N/A	#N/A	#N/A	#N/A	#N/A	#N/A	#N/A	#N/A	#N/A	regulated
Os01g0752500	AP2/ERF-ERF	AP2/ERF->AP2/ERF-ERF	PTI5_SOLLC RecName: Full=Pathogenesis-related genes transcriptional activator PTI5; AltName: Full=PTO-interacting protein 5;	#N/A	#N/A	#N/A	#N/A	#N/A	#N/A	#N/A	#N/A	#N/A	#N/A	#N/A	#N/A	1.13524	8.86979e-15	up	#N/A	#N/A	#N/A	1.96927	1.43896e-36	up	#N/A	#N/A	regulated
Os01g0753500	B3-ARF	B3->B3-ARF	ARFC_ORYSJ RecName: Full=Auxin response factor 3;	1.61519	1.59218e-60	up	#N/A	#N/A	#N/A	#N/A	#N/A	#N/A	#N/A	#N/A	#N/A	#N/A	#N/A	#N/A	#N/A	#N/A	#N/A	#N/A	#N/A	#N/A	#N/A	#N/A	regulated
Os01g0756200	bZIP	bZIP	BZP06_ORYSJ RecName: Full=Basic leucine zipper 6; Short=OsbZIP06; Short=bZIP protein 6;	-1.80068	8.42282e-39	down	#N/A	#N/A	#N/A	#N/A	#N/A	#N/A	#N/A	#N/A	#N/A	#N/A	#N/A	#N/A	#N/A	#N/A	#N/A	-1.55816	2.27409e-39	down	#N/A	#N/A	regulated
Os01g0759100	TUB	TUB	TLP2_ORYSJ RecName: Full=Tubby-like F-box protein 2; Short=OsTLP2; AltName: Full=Tubby-like F-box protein 12; Short=OsTLP12;	1.11897	4.29982e-34	up	2.73844	4.25018e-72	up	#N/A	#N/A	#N/A	#N/A	#N/A	#N/A	1.46916	1.2789e-44	up	-1.20859	9.91599e-21	down	4.10158	3.1119e-77	up	-1.88168	8.55237e-50	down
Os01g0760800	HB-HD-ZIP	HB->HB-HD-ZIP	ROC9_ORYSJ RecName: Full=Homeobox-leucine zipper protein ROC9; AltName: Full=GLABRA 2-like homeobox protein 9; AltName: Full=HD-ZIP protein ROC9; AltName: Full=Homeodomain transcription factor ROC9; AltName: Full=Protein RICE OUTERMOST CELL-SPECIFIC 9;	-1.62541	1.10754e-09	down	#N/A	#N/A	#N/A	#N/A	#N/A	#N/A	1.04216	0.000698695	up	1.18665	0.00011296	up	#N/A	#N/A	#N/A	2.75284	2.80247e-11	up	#N/A	#N/A	down
Os01g0763200	TCP	TCP	TCP5_ARATH RecName: Full=Transcription factor TCP5;	#N/A	#N/A	#N/A	#N/A	#N/A	#N/A	#N/A	#N/A	#N/A	#N/A	#N/A	#N/A	#N/A	#N/A	#N/A	#N/A	#N/A	#N/A	-1.92719	3.24246e-32	down	#N/A	#N/A	down
Os01g0772100	LOB	LOB	LBD20_ARATH RecName: Full=LOB domain-containing protein 20; AltName: Full=ASYMMETRIC LEAVES 2-like protein 21; Short=AS2-like protein 21;	#N/A	#N/A	#N/A	-1.54188	9.60633e-05	down	#N/A	#N/A	#N/A	#N/A	#N/A	#N/A	#N/A	#N/A	#N/A	2.82888	6.28525e-21	up	#N/A	#N/A	#N/A	5.2771	3.17106e-27	down
Os01g0778100	C2H2	C2H2	SOK1_ARATH RecName: Full=Protein SOSEKI 1 {ECO:0000303|PubMed:30737509}; Short=AtSOK1 {ECO:0000303|PubMed:32004461};	-1.04301	1.27801e-10	down	#N/A	#N/A	#N/A	#N/A	#N/A	#N/A	#N/A	#N/A	#N/A	#N/A	#N/A	#N/A	#N/A	#N/A	#N/A	#N/A	#N/A	#N/A	#N/A	#N/A	down
Os01g0797600	AP2/ERF-ERF	AP2/ERF->AP2/ERF-ERF	ERF4_NICSY RecName: Full=Ethylene-responsive transcription factor 4; AltName: Full=Ethylene-responsive element-binding factor 3; Short=EREBP-3; AltName: Full=Ethylene-responsive element-binding factor 4 homolog; AltName: Full=NsERF3;	-1.07047	4.7139e-33	down	#N/A	#N/A	#N/A	#N/A	#N/A	#N/A	#N/A	#N/A	#N/A	#N/A	#N/A	#N/A	#N/A	#N/A	#N/A	#N/A	#N/A	#N/A	#N/A	#N/A	down
Os01g0801901	bZIP	bZIP	BZP24_ARATH RecName: Full=Basic leucine zipper 24 {ECO:0000303|PubMed:11906833}; Short=AtbZIP24 {ECO:0000303|PubMed:11906833}; Short=bZIP protein 24 {ECO:0000305};	#N/A	#N/A	#N/A	#N/A	#N/A	#N/A	#N/A	#N/A	#N/A	#N/A	#N/A	#N/A	#N/A	#N/A	#N/A	2.99379	1.13346e-08	up	#N/A	#N/A	#N/A	1.71712	1.29784e-05	down
Os01g0816100	NAC	NAC	NAC68_ORYSJ RecName: Full=NAC domain-containing protein 68 {ECO:0000303|PubMed:15029955}; Short=ONAC068 {ECO:0000303|PubMed:15029955}; AltName: Full=OsNAC4 {ECO:0000303|PubMed:10660065};	#N/A	#N/A	#N/A	#N/A	#N/A	#N/A	#N/A	#N/A	#N/A	#N/A	#N/A	#N/A	#N/A	#N/A	#N/A	#N/A	#N/A	#N/A	1.3714	7.50443e-19	up	#N/A	#N/A	down
Os01g0821300	WRKY	WRKY	WRK41_ARATH RecName: Full=Probable WRKY transcription factor 41; AltName: Full=WRKY DNA-binding protein 41;	#N/A	#N/A	#N/A	#N/A	#N/A	#N/A	#N/A	#N/A	#N/A	#N/A	#N/A	#N/A	-2.25567	2.88746e-06	down	#N/A	#N/A	#N/A	#N/A	#N/A	#N/A	#N/A	#N/A	down
Os01g0821600	WRKY	WRKY	WRK46_ARATH RecName: Full=Probable WRKY transcription factor 46; AltName: Full=WRKY DNA-binding protein 46;	-1.25429	6.6148e-15	down	#N/A	#N/A	#N/A	#N/A	#N/A	#N/A	#N/A	#N/A	#N/A	#N/A	#N/A	#N/A	#N/A	#N/A	#N/A	#N/A	#N/A	#N/A	#N/A	#N/A	down
Os01g0823500	OFP	OFP	OFP2_ARATH RecName: Full=Transcription repressor OFP2; AltName: Full=Ovate family protein 2; Short=AtOFP2;	#N/A	#N/A	#N/A	#N/A	#N/A	#N/A	1.35074	6.64161e-06	up	#N/A	#N/A	#N/A	#N/A	#N/A	#N/A	#N/A	#N/A	#N/A	#N/A	#N/A	#N/A	1.20427	0.000117514	down
Os01g0825000	LOB	LOB	LBD15_ARATH RecName: Full=LOB domain-containing protein 15; AltName: Full=ASYMMETRIC LEAVES 2-like protein 11; Short=AS2-like protein 11;	#N/A	#N/A	#N/A	#N/A	#N/A	#N/A	#N/A	#N/A	#N/A	1.4067	5.22977e-16	up	#N/A	#N/A	#N/A	#N/A	#N/A	#N/A	#N/A	#N/A	#N/A	#N/A	#N/A	down
Os01g0826400	WRKY	WRKY	WRK24_ORYSJ RecName: Full=WRKY transcription factor WRKY24 {ECO:0000303|PubMed:15047897}; Short=OsWRKY24 {ECO:0000303|PubMed:15047897};	#N/A	#N/A	#N/A	#N/A	#N/A	#N/A	-1.03944	9.68113e-14	down	#N/A	#N/A	#N/A	#N/A	#N/A	#N/A	#N/A	#N/A	#N/A	1.67035	6.95479e-28	up	#N/A	#N/A	down
Os01g0838600	C2H2	C2H2	ZAT5_ARATH RecName: Full=Zinc finger protein ZAT5;	-1.97487	2.13484e-22	down	-1.26804	2.66563e-08	down	#N/A	#N/A	#N/A	1.77794	4.30056e-16	up	#N/A	#N/A	#N/A	1.83803	6.86449e-26	up	#N/A	#N/A	#N/A	1.08918	3.12506e-11	down
Os01g0839100	C2H2	C2H2	ZAT11_ARATH RecName: Full=Zinc finger protein ZAT11;	-1.47389	1.73335e-52	down	#N/A	#N/A	#N/A	-1.05238	3.47734e-11	down	-1.21435	1.88648e-19	down	#N/A	#N/A	#N/A	#N/A	#N/A	#N/A	1.0112	4.87304e-06	up	#N/A	#N/A	down
Os01g0853700	MYB-related	MYB->MYB-related	DIV_ANTMA RecName: Full=Transcription factor DIVARICATA;	#N/A	#N/A	#N/A	#N/A	#N/A	#N/A	1.36341	3.34131e-11	up	#N/A	#N/A	#N/A	#N/A	#N/A	#N/A	#N/A	#N/A	#N/A	#N/A	#N/A	#N/A	#N/A	#N/A	down
Os01g0854500	HB-WOX	HB->HB-WOX	WOX9_ORYSJ RecName: Full=WUSCHEL-related homeobox 9; AltName: Full=OsWOX9; AltName: Full=Protein WOX5; AltName: Full=Quiescent-specific homeobox protein;	#N/A	#N/A	#N/A	#N/A	#N/A	#N/A	#N/A	#N/A	#N/A	#N/A	#N/A	#N/A	#N/A	#N/A	#N/A	#N/A	#N/A	#N/A	#N/A	#N/A	#N/A	-1.97195	7.08933e-25	down
Os01g0859100	C2H2	C2H2	ZWIP4_ARATH RecName: Full=Zinc finger protein WIP4; AltName: Full=WIP-domain protein 4 {ECO:0000303|PubMed:11782451}; Short=AtWIP4 {ECO:0000303|PubMed:11782451};	-1.4149	7.47283e-31	down	#N/A	#N/A	#N/A	#N/A	#N/A	#N/A	#N/A	#N/A	#N/A	#N/A	#N/A	#N/A	#N/A	#N/A	#N/A	1.4979	1.20448e-13	up	-1.24178	9.47976e-19	down
Os01g0859300	bZIP	bZIP	ABI5_ORYSJ RecName: Full=bZIP transcription factor ABI5 homolog {ECO:0000305}; Short=OsABI5 {ECO:0000303|PubMed:17604002}; AltName: Full=bZIP transcription factor 10 {ECO:0000303|PubMed:18065552}; Short=OsBZIP10 {ECO:0000303|PubMed:18065552};	#N/A	#N/A	#N/A	1.663	8.07288e-39	up	#N/A	#N/A	#N/A	#N/A	#N/A	#N/A	#N/A	#N/A	#N/A	-1.33728	1.0654e-27	down	2.82378	2.90979e-76	up	-1.31857	1.18977e-25	down
Os01g0859500	bZIP	bZIP	LG2_ORYSJ RecName: Full=Transcription factor LG2 {ECO:0000305}; AltName: Full=Protein LIGULELESS 2 homolog {ECO:0000305}; Short=OsLG2 {ECO:0000303|PubMed:17594063}; Short=rLG2 {ECO:0000303|PubMed:24919709}; AltName: Full=bZIP transcription factor 11 {ECO:0000303|PubMed:18065552}; Short=OsbZIP11 {ECO:0000303|PubMed:18065552};	#N/A	#N/A	#N/A	#N/A	#N/A	#N/A	#N/A	#N/A	#N/A	2.37265	7.37304e-37	up	1.04734	1.1732e-12	up	1.55583	2.40646e-16	up	#N/A	#N/A	#N/A	#N/A	#N/A	down
Os01g0862800	NAC	NAC	NAC90_ARATH RecName: Full=NAC domain-containing protein 90; Short=ANAC090;	#N/A	#N/A	#N/A	-1.28318	0.0151408	down	#N/A	#N/A	#N/A	#N/A	#N/A	#N/A	#N/A	#N/A	#N/A	#N/A	#N/A	#N/A	#N/A	#N/A	#N/A	#N/A	#N/A	down
Os01g0863300	MYB	MYB->MYB	DIV_ANTMA RecName: Full=Transcription factor DIVARICATA;	-1.07369	1.44642e-18	down	#N/A	#N/A	#N/A	#N/A	#N/A	#N/A	#N/A	#N/A	#N/A	#N/A	#N/A	#N/A	#N/A	#N/A	#N/A	1.2359	5.35561e-08	up	#N/A	#N/A	down
Os01g0863800	OFP	OFP	OPF13_ARATH RecName: Full=Transcription repressor OFP13; AltName: Full=Ovate family protein 13; Short=AtOFP13;	#N/A	#N/A	#N/A	#N/A	#N/A	#N/A	#N/A	#N/A	#N/A	#N/A	#N/A	#N/A	#N/A	#N/A	#N/A	#N/A	#N/A	#N/A	-1.56162	9.47798e-06	down	#N/A	#N/A	down
Os01g0864000	OFP	OFP	OFP8_ORYSJ RecName: Full=Transcription repressor OFP8 {ECO:0000305}; AltName: Full=OVATE family protein 8 {ECO:0000303|PubMed:27332964}; Short=OsOFP8 {ECO:0000303|PubMed:27332964};	#N/A	#N/A	#N/A	#N/A	#N/A	#N/A	#N/A	#N/A	#N/A	#N/A	#N/A	#N/A	-1.27529	0.000364089	down	#N/A	#N/A	#N/A	#N/A	#N/A	#N/A	#N/A	#N/A	down
Os01g0867300	bZIP	bZIP	BZP12_ORYSJ RecName: Full=bZIP transcription factor 12 {ECO:0000305}; Short=OsBZIP12 {ECO:0000303|PubMed:18065552}; AltName: Full=Abscisic acid responsive elements-binding factor 1 {ECO:0000305}; Short=ABA responsive element binding factor 1 {ECO:0000303|PubMed:20039193}; Short=ABRE-binding factor 1 {ECO:0000305}; Short=OsABF1 {ECO:0000303|PubMed:20039193};	-1.04616	2.50793e-28	down	#N/A	#N/A	#N/A	#N/A	#N/A	#N/A	#N/A	#N/A	#N/A	#N/A	#N/A	#N/A	#N/A	#N/A	#N/A	#N/A	#N/A	#N/A	#N/A	#N/A	down
Os01g0868000	AP2/ERF-ERF	AP2/ERF->AP2/ERF-ERF	EF110_ARATH RecName: Full=Ethylene-responsive transcription factor ERF110;	#N/A	#N/A	#N/A	#N/A	#N/A	#N/A	#N/A	#N/A	#N/A	#N/A	#N/A	#N/A	#N/A	#N/A	#N/A	#N/A	#N/A	#N/A	1.28763	3.21916e-22	up	#N/A	#N/A	down
Os01g0871200	C2H2	C2H2	STOP1_ORYSJ RecName: Full=Zinc finger protein STOP1 homolog; AltName: Full=Protein STOP1 homolog;	#N/A	#N/A	#N/A	#N/A	#N/A	#N/A	#N/A	#N/A	#N/A	1.13761	1.11499e-37	up	#N/A	#N/A	#N/A	#N/A	#N/A	#N/A	#N/A	#N/A	#N/A	#N/A	#N/A	down
Os01g0874300	MYB	MYB->MYB	MYB08_ANTMA RecName: Full=Myb-related protein 308;	-1.22315	9.54559e-20	down	#N/A	#N/A	#N/A	#N/A	#N/A	#N/A	1.33684	6.87107e-20	up	#N/A	#N/A	#N/A	#N/A	#N/A	#N/A	#N/A	#N/A	#N/A	#N/A	#N/A	down
Os01g0883100	MADS-MIKC	MADS->MADS-MIKC	MADS2_ORYSJ RecName: Full=MADS-box transcription factor 2; AltName: Full=NMADS1; AltName: Full=OsMADS2; AltName: Full=RMADS219;	1.03794	0.00112499	up	#N/A	#N/A	#N/A	#N/A	#N/A	#N/A	#N/A	#N/A	#N/A	#N/A	#N/A	#N/A	#N/A	#N/A	#N/A	#N/A	#N/A	#N/A	#N/A	#N/A	down
Os01g0884300	NAC	NAC	NAC48_ORYSJ RecName: Full=NAC domain-containing protein 48 {ECO:0000303|PubMed:15029955}; Short=ONAC048 {ECO:0000303|PubMed:15029955}; AltName: Full=OsNAC6 {ECO:0000303|PubMed:10660065}; AltName: Full=Protein STRESS-RESPONSIVE NAC 2 {ECO:0000303|PubMed:18273684};	#N/A	#N/A	#N/A	#N/A	#N/A	#N/A	#N/A	#N/A	#N/A	#N/A	#N/A	#N/A	#N/A	#N/A	#N/A	-1.03724	2.38962e-25	down	1.47168	1.53057e-50	up	-1.51369	1.0356e-52	down
Os01g0888300	NAC	NAC	NAC35_ARATH RecName: Full=NAC domain-containing protein 35 {ECO:0000303|PubMed:15029955}; Short=ANAC035 {ECO:0000303|PubMed:15029955}; AltName: Full=Protein LONG VEGETATIVE PHASE 1 {ECO:0000303|PubMed:17653269}; Short=AtLOV1 {ECO:0000303|PubMed:17653269};	#N/A	#N/A	#N/A	#N/A	#N/A	#N/A	2.42721	7.1696e-14	up	1.35407	0.00032765	up	#N/A	#N/A	#N/A	#N/A	#N/A	#N/A	#N/A	#N/A	#N/A	1.6245	8.14588e-12	down
Os01g0889400	LOB	LOB	LBD6_ORYSI RecName: Full=LOB domain-containing protein 6; AltName: Full=Crown rootless-like protein 3; AltName: Full=Protein ASYMMETRIC LEAVES 2;	#N/A	#N/A	#N/A	#N/A	#N/A	#N/A	#N/A	#N/A	#N/A	1.37646	1.99949e-08	up	#N/A	#N/A	#N/A	#N/A	#N/A	#N/A	#N/A	#N/A	#N/A	#N/A	#N/A	down
Os01g0909150	C2H2	C2H2	HDT2_MAIZE RecName: Full=Histone deacetylase HDT2; AltName: Full=Histone deacetylase 2b; Short=HD2b; AltName: Full=Zm-HD2b;	1.57636	3.66115e-06	up	#N/A	#N/A	#N/A	-1.53681	5.50988e-06	down	-2.2891	4.2131e-10	down	-1.4453	0.00111049	down	-2.03823	0.000605303	down	#N/A	#N/A	#N/A	#N/A	#N/A	down
Os01g0911700	B3	B3->B3	VIV_ORYSJ RecName: Full=B3 domain-containing protein VP1; Short=OsVP1; AltName: Full=Protein viviparous homolog;	#N/A	#N/A	#N/A	#N/A	#N/A	#N/A	#N/A	#N/A	#N/A	#N/A	#N/A	#N/A	#N/A	#N/A	#N/A	#N/A	#N/A	#N/A	1.70957	1.91665e-42	up	-1.13703	8.73911e-33	down
Os01g0922600	SBP	SBP	SPL2_ORYSJ RecName: Full=Squamosa promoter-binding-like protein 2;	#N/A	#N/A	#N/A	#N/A	#N/A	#N/A	1.04197	1.31995e-06	up	1.15131	5.3332e-09	up	#N/A	#N/A	#N/A	#N/A	#N/A	#N/A	#N/A	#N/A	#N/A	#N/A	#N/A	down
Os01g0922800	MADS-M-type	MADS->MADS-M-type	MAD51_ORYSJ RecName: Full=MADS-box transcription factor 51 {ECO:0000305}; Short=OsMADS51 {ECO:0000303|PubMed:17951465}; AltName: Full=OsMADS65 {ECO:0000305};	1.35333	3.18854e-61	up	#N/A	#N/A	#N/A	#N/A	#N/A	#N/A	-1.09257	9.04715e-20	down	#N/A	#N/A	#N/A	#N/A	#N/A	#N/A	#N/A	#N/A	#N/A	#N/A	#N/A	down
Os01g0925400	NAC	NAC	NAC83_ARATH RecName: Full=NAC domain-containing protein 83 {ECO:0000303|PubMed:15029955}; Short=ANAC083 {ECO:0000303|PubMed:15029955}; AltName: Full=Protein VND-INTERACTING 2 {ECO:0000303|PubMed:20388856};	#N/A	#N/A	#N/A	#N/A	#N/A	#N/A	1.41862	5.82775e-39	up	#N/A	#N/A	#N/A	#N/A	#N/A	#N/A	#N/A	#N/A	#N/A	#N/A	#N/A	#N/A	#N/A	#N/A	down
Os01g0935000	C2H2	C2H2	IDD2_ARATH RecName: Full=Zinc finger protein GAI-ASSOCIATED FACTOR 1 {ECO:0000303|PubMed:25035403}; AltName: Full=Protein indeterminate-domain 2 {ECO:0000303|PubMed:16784536};	1.7694	0.00256047	up	#N/A	#N/A	#N/A	#N/A	#N/A	#N/A	-1.9491	0.00160967	down	#N/A	#N/A	#N/A	-1.80015	0.000640831	down	#N/A	#N/A	#N/A	#N/A	#N/A	down
Os01g0946200	NAC	NAC	--	#N/A	#N/A	#N/A	#N/A	#N/A	#N/A	#N/A	#N/A	#N/A	1.02067	9.35806e-07	up	#N/A	#N/A	#N/A	#N/A	#N/A	#N/A	#N/A	#N/A	#N/A	#N/A	#N/A	down
Os01g0952800	bHLH	bHLH	IRO2_ORYSJ RecName: Full=Protein IRON-RELATED TRANSCRIPTION FACTOR 2 {ECO:0000303|PubMed:16887895}; Short=OsIRO2 {ECO:0000303|PubMed:16887895}; AltName: Full=Basic helix-loop-helix protein 56 {ECO:0000303|PubMed:16896230}; Short=OsbHLH056 {ECO:0000303|PubMed:16896230};	#N/A	#N/A	#N/A	#N/A	#N/A	#N/A	#N/A	#N/A	#N/A	-2.04145	4.7459e-07	down	#N/A	#N/A	#N/A	-2.57949	5.12385e-07	down	-3.76496	4.66372e-19	down	#N/A	#N/A	down
Os01g0954500	SRS	SRS	LRP1_ARATH RecName: Full=Protein LATERAL ROOT PRIMORDIUM 1;	#N/A	#N/A	#N/A	#N/A	#N/A	#N/A	#N/A	#N/A	#N/A	#N/A	#N/A	#N/A	#N/A	#N/A	#N/A	#N/A	#N/A	#N/A	1.19116	2.22709e-41	up	#N/A	#N/A	down
Os01g0971800	GARP-G2-like	GARP->GARP-G2-like	PCL1_ORYSJ RecName: Full=Transcription factor PCL1; AltName: Full=Protein PHYTOCLOCK 1 homolog; Short=OsPCL1;	#N/A	#N/A	#N/A	#N/A	#N/A	#N/A	-1.63763	3.2454e-40	down	#N/A	#N/A	#N/A	#N/A	#N/A	#N/A	#N/A	#N/A	#N/A	#N/A	#N/A	#N/A	#N/A	#N/A	down
Os01g0972800	WRKY	WRKY	WRK49_ARATH RecName: Full=Probable WRKY transcription factor 49; AltName: Full=WRKY DNA-binding protein 49;	#N/A	#N/A	#N/A	-1.15376	0.0157845	down	#N/A	#N/A	#N/A	3.50621	1.93393e-07	up	#N/A	#N/A	#N/A	1.83596	2.20593e-05	up	#N/A	#N/A	#N/A	#N/A	#N/A	down
Os01g0975300	MYB-related	MYB->MYB-related	MYBA2_ORYSJ RecName: Full=Myb-related protein MYBAS2;	-2.04847	4.57755e-15	down	-1.30028	2.68543e-11	down	3.54979	3.70034e-56	up	2.84641	8.38215e-33	up	#N/A	#N/A	#N/A	#N/A	#N/A	#N/A	-1.47465	3.56844e-39	down	1.67154	6.61868e-27	down
Os01g0977300	MYB	MYB->MYB	MYB44_ARATH RecName: Full=Transcription factor MYB44 {ECO:0000303|PubMed:11597504}; AltName: Full=Myb-related protein 44 {ECO:0000303|PubMed:11597504}; Short=AtMYB44 {ECO:0000303|PubMed:11597504}; AltName: Full=Myb-related protein R1 {ECO:0000303|PubMed:9678577}; Short=AtMYBR1 {ECO:0000303|PubMed:9678577};	#N/A	#N/A	#N/A	#N/A	#N/A	#N/A	-2.03737	0.000255535	down	-1.53323	0.000465646	down	#N/A	#N/A	#N/A	#N/A	#N/A	#N/A	#N/A	#N/A	#N/A	#N/A	#N/A	down
Os02g0104100	MADS-MIKC	MADS->MADS-MIKC	SOC1_ARATH RecName: Full=MADS-box protein SOC1 {ECO:0000303|PubMed:15805477, ECO:0000303|PubMed:17428825, ECO:0000303|PubMed:18339670}; AltName: Full=Agamous-like MADS-box protein AGL20 {ECO:0000303|PubMed:10995392, ECO:0000303|PubMed:11123798}; AltName: Full=Protein SUPPRESSOR OF CONSTANS OVEREXPRESSION 1 {ECO:0000303|PubMed:15805477, ECO:0000303|PubMed:17428825, ECO:0000303|PubMed:18339670};	-1.5514	0.00119207	down	#N/A	#N/A	#N/A	#N/A	#N/A	#N/A	#N/A	#N/A	#N/A	#N/A	#N/A	#N/A	#N/A	#N/A	#N/A	#N/A	#N/A	#N/A	#N/A	#N/A	down
Os02g0120500	bHLH	bHLH	TDR_ORYSJ RecName: Full=Transcription factor TDR {ECO:0000305}; AltName: Full=Basic helix-loop-helix protein 5 {ECO:0000305}; Short=OsbHLH005 {ECO:0000303|PubMed:16896230}; AltName: Full=Protein TAPETUM DEGENERATION RETARDATION {ECO:0000303|PubMed:17138695};	#N/A	#N/A	#N/A	#N/A	#N/A	#N/A	#N/A	#N/A	#N/A	#N/A	#N/A	#N/A	#N/A	#N/A	#N/A	#N/A	#N/A	#N/A	-1.40463	0.00303315	down	#N/A	#N/A	down
Os02g0128200	bZIP	bZIP	HBP1A_WHEAT RecName: Full=Transcription factor HBP-1a; AltName: Full=Histone-specific transcription factor HBP1;	#N/A	#N/A	#N/A	#N/A	#N/A	#N/A	1.26265	3.17303e-18	up	1.49384	1.26168e-27	up	#N/A	#N/A	#N/A	#N/A	#N/A	#N/A	#N/A	#N/A	#N/A	#N/A	#N/A	down
Os02g0132500	bZIP	bZIP	BZP44_ARATH RecName: Full=bZIP transcription factor 44 {ECO:0000305}; Short=AtbZIP44 {ECO:0000303|PubMed:11906833};	#N/A	#N/A	#N/A	1.15344	1.58967e-17	up	#N/A	#N/A	#N/A	#N/A	#N/A	#N/A	#N/A	#N/A	#N/A	#N/A	#N/A	#N/A	#N/A	#N/A	#N/A	#N/A	#N/A	down
Os02g0136000	RWP-RK	RWP-RK	NLP3_ORYSJ RecName: Full=Protein NLP3; Short=AtNLP3; AltName: Full=NIN-like protein 3; AltName: Full=Nodule inception protein-like protein 3;	#N/A	#N/A	#N/A	#N/A	#N/A	#N/A	#N/A	#N/A	#N/A	1.31948	3.74707e-13	up	#N/A	#N/A	#N/A	#N/A	#N/A	#N/A	#N/A	#N/A	#N/A	#N/A	#N/A	down
Os02g0139000	GARP-G2-like	GARP->GARP-G2-like	PHR3_ORYSJ RecName: Full=Protein PHOSPHATE STARVATION RESPONSE 3 {ECO:0000303|PubMed:26082401}; Short=OsPHR3 {ECO:0000303|PubMed:26082401};	#N/A	#N/A	#N/A	1.34717	0.00714759	up	2.3896	1.27263e-06	up	#N/A	#N/A	#N/A	#N/A	#N/A	#N/A	#N/A	#N/A	#N/A	#N/A	#N/A	#N/A	3.16907	9.65831e-08	down
Os02g0139400	SBP	SBP	SPL3_ORYSI RecName: Full=Squamosa promoter-binding-like protein 3;	#N/A	#N/A	#N/A	#N/A	#N/A	#N/A	#N/A	#N/A	#N/A	#N/A	#N/A	#N/A	#N/A	#N/A	#N/A	#N/A	#N/A	#N/A	-1.13187	9.57297e-25	down	#N/A	#N/A	down
Os02g0149900	HB-HD-ZIP	HB->HB-HD-ZIP	HOX26_ORYSJ RecName: Full=Putative homeobox-leucine zipper protein HOX26; AltName: Full=HD-ZIP protein HOX26; AltName: Full=Homeodomain transcription factor HOX26; AltName: Full=OsHox26;	-1.42445	0.000253587	down	#N/A	#N/A	#N/A	#N/A	#N/A	#N/A	#N/A	#N/A	#N/A	#N/A	#N/A	#N/A	#N/A	#N/A	#N/A	2.03518	0.00060991	up	#N/A	#N/A	down
Os02g0168200	GARP-G2-like	GARP->GARP-G2-like	MPH1_ORYSJ RecName: Full=Myb family transcription factor MPH1 {ECO:0000305}; AltName: Full=Myb transcription factor 45 {ECO:0000303|PubMed:28969789}; Short=OsMYB45 {ECO:0000303|PubMed:28969789}; AltName: Full=Protein MYB-LIKE GENE OF PLANT HEIGHT 1 {ECO:0000303|PubMed:28708834}; Short=OsMPH1 {ECO:0000303|PubMed:28708834};	-2.08761	2.03257e-09	down	-1.16185	0.00396204	down	#N/A	#N/A	#N/A	#N/A	#N/A	#N/A	#N/A	#N/A	#N/A	#N/A	#N/A	#N/A	#N/A	#N/A	#N/A	#N/A	#N/A	down
Os02g0177300	SBP	SBP	SPL5_ORYSJ RecName: Full=Squamosa promoter-binding-like protein 5;	#N/A	#N/A	#N/A	#N/A	#N/A	#N/A	#N/A	#N/A	#N/A	#N/A	#N/A	#N/A	#N/A	#N/A	#N/A	#N/A	#N/A	#N/A	-2.5352	2.6594e-08	down	#N/A	#N/A	down
Os02g0178100	C2C2-CO-like	C2C2->C2C2-CO-like	CO3_ORYSJ RecName: Full=Zinc finger protein CO3 {ECO:0000305}; AltName: Full=Protein CONSTANS-like CO3; Short=OsCO3 {ECO:0000303|PubMed:18449564};	1.27201	2.70532e-36	up	#N/A	#N/A	#N/A	#N/A	#N/A	#N/A	-1.441	8.94794e-50	down	#N/A	#N/A	#N/A	#N/A	#N/A	#N/A	#N/A	#N/A	#N/A	#N/A	#N/A	down
Os02g0179400	TUB	TUB	TLP4_ORYSJ RecName: Full=Tubby-like protein 4; Short=OsTLP4; AltName: Full=Tubby-like F-box protein 13; Short=OsTLP13;	1.0411	0.00341366	up	#N/A	#N/A	#N/A	#N/A	#N/A	#N/A	1.38325	1.75398e-09	up	#N/A	#N/A	#N/A	#N/A	#N/A	#N/A	#N/A	#N/A	#N/A	#N/A	#N/A	down
Os02g0181300	WRKY	WRKY	WRK71_ORYSI RecName: Full=WRKY transcription factor WRKY71 {ECO:0000303|PubMed:15047897}; Short=OsWRKY71 {ECO:0000303|PubMed:15047897};	#N/A	#N/A	#N/A	#N/A	#N/A	#N/A	#N/A	#N/A	#N/A	#N/A	#N/A	#N/A	#N/A	#N/A	#N/A	#N/A	#N/A	#N/A	#N/A	#N/A	#N/A	-1.13705	9.26445e-20	down
Os02g0187700	MYB	MYB->MYB	MYB44_ARATH RecName: Full=Transcription factor MYB44 {ECO:0000303|PubMed:11597504}; AltName: Full=Myb-related protein 44 {ECO:0000303|PubMed:11597504}; Short=AtMYB44 {ECO:0000303|PubMed:11597504}; AltName: Full=Myb-related protein R1 {ECO:0000303|PubMed:9678577}; Short=AtMYBR1 {ECO:0000303|PubMed:9678577};	#N/A	#N/A	#N/A	#N/A	#N/A	#N/A	#N/A	#N/A	#N/A	#N/A	#N/A	#N/A	#N/A	#N/A	#N/A	#N/A	#N/A	#N/A	#N/A	#N/A	#N/A	-1.04885	2.03887e-20	down
Os02g0191600	bZIP	bZIP	BZP43_ARATH RecName: Full=Basic leucine zipper 43 {ECO:0000303|PubMed:11906833}; Short=AtbZIP43 {ECO:0000303|PubMed:11906833}; Short=bZIP protein 43 {ECO:0000303|PubMed:11906833};	#N/A	#N/A	#N/A	#N/A	#N/A	#N/A	#N/A	#N/A	#N/A	#N/A	#N/A	#N/A	#N/A	#N/A	#N/A	#N/A	#N/A	#N/A	-1.41626	0.00623527	down	#N/A	#N/A	down
Os02g0194900	bZIP	bZIP	TGAL9_ORYSJ RecName: Full=Transcription factor TGAL9 {ECO:0000305}; AltName: Full=bZIP transcription factor 17 {ECO:0000303|PubMed:18065552}; Short=OsbZIP17 {ECO:0000303|PubMed:18065552};	#N/A	#N/A	#N/A	#N/A	#N/A	#N/A	#N/A	#N/A	#N/A	#N/A	#N/A	#N/A	#N/A	#N/A	#N/A	#N/A	#N/A	#N/A	-1.63397	1.70765e-05	down	#N/A	#N/A	down
Os02g0197300	GRAS	GRAS	MOC_ORYSJ RecName: Full=Protein MONOCULM 1 {ECO:0000303|PubMed:12687001};	#N/A	#N/A	#N/A	#N/A	#N/A	#N/A	#N/A	#N/A	#N/A	1.03618	0.0187081	up	#N/A	#N/A	#N/A	#N/A	#N/A	#N/A	#N/A	#N/A	#N/A	#N/A	#N/A	down
Os02g0203000	bZIP	bZIP	HY5_SOLLC RecName: Full=Transcription factor HY5; AltName: Full=LeHY5; AltName: Full=tHY5;	#N/A	#N/A	#N/A	#N/A	#N/A	#N/A	-3.16458	9.44083e-49	down	1.04681	7.8547e-18	up	#N/A	#N/A	#N/A	2.42934	1.63128e-23	up	#N/A	#N/A	#N/A	-1.73505	1.31563e-36	down
Os02g0214500	NAC	NAC	NAC23_ORYSJ RecName: Full=NAC domain-containing protein 23 {ECO:0000303|PubMed:15029955}; Short=ONAC023 {ECO:0000303|PubMed:15029955}; AltName: Full=OsNAC6 {ECO:0000312|EMBL:ABL74566.1}; AltName: Full=Protein THERMOSENSITIVE MALE STERILITY 5 {ECO:0000303|PubMed:16896793};	-1.05915	2.37482e-06	down	#N/A	#N/A	#N/A	#N/A	#N/A	#N/A	-1.61216	6.93365e-07	down	#N/A	#N/A	#N/A	-1.46978	0.000893508	down	#N/A	#N/A	#N/A	#N/A	#N/A	down
Os02g0220400	C2C2-GATA	C2C2->C2C2-GATA	CGA1_ORYSJ RecName: Full=Protein CYTOKININ-RESPONSIVE GATA TRANSCRIPTION FACTOR 1 {ECO:0000303|PubMed:23548780}; Short=OsCGA1 {ECO:0000303|PubMed:23548780};	#N/A	#N/A	#N/A	#N/A	#N/A	#N/A	#N/A	#N/A	#N/A	2.28243	2.45252e-39	up	#N/A	#N/A	#N/A	1.46594	1.26852e-17	up	#N/A	#N/A	#N/A	#N/A	#N/A	down
Os02g0221100	bHLH	bHLH	BH041_ARATH RecName: Full=Putative transcription factor bHLH041; AltName: Full=Basic helix-loop-helix protein 41; Short=AtbHLH41; Short=bHLH 41; AltName: Full=Transcription factor EN 51; AltName: Full=bHLH transcription factor bHLH041;	#N/A	#N/A	#N/A	#N/A	#N/A	#N/A	#N/A	#N/A	#N/A	2.45496	0.000396172	up	#N/A	#N/A	#N/A	#N/A	#N/A	#N/A	#N/A	#N/A	#N/A	#N/A	#N/A	down
Os02g0230875	AP2/ERF-ERF	AP2/ERF->AP2/ERF-ERF	DREB3_ARATH RecName: Full=Dehydration-responsive element-binding protein 3; AltName: Full=Protein TINY 2;	#N/A	#N/A	#N/A	#N/A	#N/A	#N/A	2.63169	1.08054e-07	up	2.3116	1.89613e-06	up	#N/A	#N/A	#N/A	1.3539	4.04763e-07	up	#N/A	#N/A	#N/A	1.71699	2.20736e-11	down
Os02g0232000	HSF	HSF	HFC2A_ORYSJ RecName: Full=Heat stress transcription factor C-2a; AltName: Full=Heat stress transcription factor 5; Short=OsHsf-05;	1.86145	2.58725e-16	up	2.49229	1.94803e-23	up	#N/A	#N/A	#N/A	#N/A	#N/A	#N/A	#N/A	#N/A	#N/A	-1.37455	5.40237e-11	down	1.67074	2.71579e-09	up	#N/A	#N/A	down
Os02g0241200	GARP-G2-like	GARP->GARP-G2-like	MOF1_ORYSJ RecName: Full=Myb family transcription factor MOF1 {ECO:0000305}; AltName: Full=Protein MORE FLORET 1 {ECO:0000303|PubMed:32680975};	#N/A	#N/A	#N/A	#N/A	#N/A	#N/A	#N/A	#N/A	#N/A	#N/A	#N/A	#N/A	#N/A	#N/A	#N/A	#N/A	#N/A	#N/A	-1.38078	4.6788e-08	down	#N/A	#N/A	down
Os02g0252200	NAC	NAC	NAC76_ORYSJ RecName: Full=NAC domain-containing protein 76 {ECO:0000303|PubMed:15029955}; Short=ONAC076 {ECO:0000303|PubMed:15029955}; AltName: Full=OsNAC7 {ECO:0000303|PubMed:10660065};	-2.16524	4.1895e-44	down	#N/A	#N/A	#N/A	#N/A	#N/A	#N/A	#N/A	#N/A	#N/A	#N/A	#N/A	#N/A	-1.72347	4.60894e-09	down	#N/A	#N/A	#N/A	-1.48245	2.271e-09	down
Os02g0252400	C2C2-Dof	C2C2->C2C2-Dof	DOF3_ORYSJ RecName: Full=Dof zinc finger protein 3 {ECO:0000305}; Short=OsDof3 {ECO:0000303|Ref.1}; AltName: Full=Prolamin box-binding factor;	#N/A	#N/A	#N/A	-1.53336	1.16564e-24	down	#N/A	#N/A	#N/A	#N/A	#N/A	#N/A	#N/A	#N/A	#N/A	1.769	2.15801e-40	up	#N/A	#N/A	#N/A	#N/A	#N/A	down
Os02g0271900	MYB	MYB->MYB	MB3R4_ARATH RecName: Full=Transcription factor MYB3R-4 {ECO:0000303|PubMed:11597504}; AltName: Full=Myb-related protein 3R-4 {ECO:0000303|PubMed:11597504}; AltName: Full=Protein ENHANCED DEFECTIVE CYTOKINESIS {ECO:0000303|PubMed:25806785};	#N/A	#N/A	#N/A	#N/A	#N/A	#N/A	#N/A	#N/A	#N/A	-1.01136	4.44548e-17	down	#N/A	#N/A	#N/A	#N/A	#N/A	#N/A	#N/A	#N/A	#N/A	#N/A	#N/A	down
Os02g0274600	CPP	CPP	TCX5_ARATH RecName: Full=Protein tesmin/TSO1-like CXC 5; Short=AtTCX5;	#N/A	#N/A	#N/A	-1.08184	0.000217363	down	#N/A	#N/A	#N/A	#N/A	#N/A	#N/A	#N/A	#N/A	#N/A	1.223	2.70807e-05	up	#N/A	#N/A	#N/A	#N/A	#N/A	down
Os02g0285900	NAC	NAC	NAC47_ARATH RecName: Full=NAC transcription factor 47 {ECO:0000305}; AltName: Full=NAC domain-containing protein 47 {ECO:0000305}; Short=ANAC047 {ECO:0000305}; AltName: Full=Protein SPEEDY HYPONASTIC GROWTH {ECO:0000303|PubMed:24363315};	#N/A	#N/A	#N/A	#N/A	#N/A	#N/A	-1.80018	2.19369e-18	down	-1.20761	1.78869e-11	down	#N/A	#N/A	#N/A	#N/A	#N/A	#N/A	#N/A	#N/A	#N/A	-1.14266	7.3466e-06	down
Os02g0527300	HSF	HSF	HSFA3_ORYSJ RecName: Full=Heat stress transcription factor A-3; AltName: Full=Heat stress transcription factor 7; Short=OsHsf-07;	#N/A	#N/A	#N/A	#N/A	#N/A	#N/A	-1.34841	1.3392e-05	down	-3.24369	1.28501e-133	down	#N/A	#N/A	#N/A	-2.5173	9.87755e-16	down	2.09197	2.74341e-25	up	#N/A	#N/A	down
Os02g0546600	AP2/ERF-ERF	AP2/ERF->AP2/ERF-ERF	EF110_ARATH RecName: Full=Ethylene-responsive transcription factor ERF110;	#N/A	#N/A	#N/A	#N/A	#N/A	#N/A	#N/A	#N/A	#N/A	-2.01926	0.000780658	down	#N/A	#N/A	#N/A	#N/A	#N/A	#N/A	#N/A	#N/A	#N/A	#N/A	#N/A	down
Os02g0548100	bHLH	bHLH	--	#N/A	#N/A	#N/A	2.45629	1.69369e-05	up	#N/A	#N/A	#N/A	-1.5873	0.00497371	down	#N/A	#N/A	#N/A	-3.39038	1.27257e-07	down	#N/A	#N/A	#N/A	#N/A	#N/A	down
Os02g0555200	NAC	NAC	NC104_ARATH RecName: Full=NAC domain-containing protein 104 {ECO:0000305}; Short=ANAC104 {ECO:0000303|PubMed:15029955}; AltName: Full=Protein XYLEM NAC DOMAIN 1 {ECO:0000312|EMBL:AED97913.1};	#N/A	#N/A	#N/A	#N/A	#N/A	#N/A	#N/A	#N/A	#N/A	1.84902	1.69755e-16	up	#N/A	#N/A	#N/A	1.59329	1.85516e-11	up	#N/A	#N/A	#N/A	#N/A	#N/A	down
Os02g0555300	NAC	NAC	NC104_ARATH RecName: Full=NAC domain-containing protein 104 {ECO:0000305}; Short=ANAC104 {ECO:0000303|PubMed:15029955}; AltName: Full=Protein XYLEM NAC DOMAIN 1 {ECO:0000312|EMBL:AED97913.1};	#N/A	#N/A	#N/A	#N/A	#N/A	#N/A	#N/A	#N/A	#N/A	#N/A	#N/A	#N/A	#N/A	#N/A	#N/A	#N/A	#N/A	#N/A	-1.22587	0.000425301	down	#N/A	#N/A	down
Os02g0564700	bHLH	bHLH	RHL1_LOTJA RecName: Full=bHLH transcription factor RHL1 {ECO:0000303|PubMed:19675148}; AltName: Full=Basic helix-loop-helix protein RHL1 {ECO:0000305}; AltName: Full=Protein ROOT HAIRLESS 1 {ECO:0000303|PubMed:19675148}; Short=LjRHL1 {ECO:0000303|PubMed:19675148};	#N/A	#N/A	#N/A	#N/A	#N/A	#N/A	1.3261	0.0147068	up	#N/A	#N/A	#N/A	#N/A	#N/A	#N/A	-1.46922	0.00905697	down	-2.01621	5.44482e-05	down	#N/A	#N/A	down
Os02g0565600	HB-HD-ZIP	HB->HB-HD-ZIP	HOX7_ORYSJ RecName: Full=Homeobox-leucine zipper protein HOX7; AltName: Full=HD-ZIP protein HOX7; AltName: Full=Homeodomain transcription factor HOX7; AltName: Full=OsHox7;	#N/A	#N/A	#N/A	#N/A	#N/A	#N/A	#N/A	#N/A	#N/A	#N/A	#N/A	#N/A	#N/A	#N/A	#N/A	-1.08413	2.09293e-10	down	#N/A	#N/A	#N/A	#N/A	#N/A	down
Os02g0579000	NAC	NAC	NAC4_ORYSJ RecName: Full=NAC domain-containing protein 4 {ECO:0000303|PubMed:18813954}; Short=ONAC004 {ECO:0000303|PubMed:18813954}; AltName: Full=OsNAC2 {ECO:0000303|PubMed:17888111}; AltName: Full=Protein TILLERING 1 {ECO:0000303|PubMed:17888111}; Short=OsTIL1 {ECO:0000303|PubMed:17888111};	-1.28846	4.83209e-26	down	#N/A	#N/A	#N/A	1.01636	1.61823e-14	up	#N/A	#N/A	#N/A	#N/A	#N/A	#N/A	#N/A	#N/A	#N/A	#N/A	#N/A	#N/A	#N/A	#N/A	down
Os02g0579300	MYB-related	MYB->MYB-related	MY106_ARATH RecName: Full=Transcription factor MYB106 {ECO:0000305}; AltName: Full=Myb-related protein 106 {ECO:0000303|PubMed:11597504}; Short=AtMYB106 {ECO:0000303|PubMed:11597504}; AltName: Full=Transcription factor NOEK {ECO:0000303|PubMed:18805951};	#N/A	#N/A	#N/A	#N/A	#N/A	#N/A	#N/A	#N/A	#N/A	#N/A	#N/A	#N/A	#N/A	#N/A	#N/A	#N/A	#N/A	#N/A	-2.37915	7.9832e-13	down	#N/A	#N/A	down
Os02g0603600	bHLH	bHLH	BH128_ARATH RecName: Full=Transcription factor bHLH128; AltName: Full=Basic helix-loop-helix protein 128; Short=AtbHLH128; Short=bHLH 128; AltName: Full=Transcription factor EN 74; AltName: Full=bHLH transcription factor bHLH128;	#N/A	#N/A	#N/A	#N/A	#N/A	#N/A	#N/A	#N/A	#N/A	7.4685	6.88139e-49	up	#N/A	#N/A	#N/A	10.7766	1.26749e-19	up	#N/A	#N/A	#N/A	#N/A	#N/A	down
Os02g0606200	DBB	DBB	BBX25_ARATH RecName: Full=B-box zinc finger protein 25 {ECO:0000303|PubMed:19920209}; AltName: Full=Protein SALT TOLERANCE HOMOLOG 1; AltName: Full=Salt tolerance-like protein;	-2.09898	5.84079e-33	down	#N/A	#N/A	#N/A	#N/A	#N/A	#N/A	2.82466	5.23532e-55	up	#N/A	#N/A	#N/A	#N/A	#N/A	#N/A	#N/A	#N/A	#N/A	-1.15806	1.301e-12	down
Os02g0614300	AP2/ERF-ERF	AP2/ERF->AP2/ERF-ERF	PLET1_ARATH RecName: Full=AP2-like ethylene-responsive transcription factor PLT1 {ECO:0000303|PubMed:15454085}; AltName: Full=Protein AINTEGUMENTA-LIKE 3 {ECO:0000303|PubMed:15988559}; AltName: Full=Protein PLETHORA 1 {ECO:0000303|PubMed:15454085};	-1.3207	1.0103e-09	down	#N/A	#N/A	#N/A	#N/A	#N/A	#N/A	1.48759	9.58629e-13	up	#N/A	#N/A	#N/A	#N/A	#N/A	#N/A	#N/A	#N/A	#N/A	-1.59294	4.09364e-12	down
Os02g0624300	MYB	MYB->MYB	MYB30_ORYSJ RecName: Full=Transcription factor MYB30 {ECO:0000305}; Short=OsMYB30 {ECO:0000303|PubMed:18987217};	1.34907	0.000228214	up	#N/A	#N/A	#N/A	-1.61808	8.83677e-05	down	-1.27639	0.000230229	down	-1.53496	1.11285e-05	down	1.10703	0.0167187	up	#N/A	#N/A	#N/A	#N/A	#N/A	down
Os02g0628600	B3-ARF	B3->B3-ARF	ARFH_ORYSJ RecName: Full=Auxin response factor 8;	-1.21833	3.88435e-33	down	#N/A	#N/A	#N/A	#N/A	#N/A	#N/A	1.25113	6.74054e-26	up	#N/A	#N/A	#N/A	#N/A	#N/A	#N/A	#N/A	#N/A	#N/A	#N/A	#N/A	down
Os02g0635800	TCP	TCP	TCP21_ARATH RecName: Full=Transcription factor TCP21; AltName: Full=Protein CCA1 HIKING EXPEDITION; AltName: Full=Protein CHE;	#N/A	#N/A	#N/A	#N/A	#N/A	#N/A	1.49514	6.84957e-10	up	#N/A	#N/A	#N/A	#N/A	#N/A	#N/A	#N/A	#N/A	#N/A	-1.11349	1.08954e-17	down	1.75683	4.45656e-18	down
Os02g0638650	AP2/ERF-ERF	AP2/ERF->AP2/ERF-ERF	ERF53_ARATH RecName: Full=Ethylene-responsive transcription factor ERF053 {ECO:0000305}; Short=AtERF53 {ECO:0000303|PubMed:22095047};	-1.28784	0.000522518	down	#N/A	#N/A	#N/A	#N/A	#N/A	#N/A	-2.20349	0.00115327	down	-2.94857	1.64638e-06	down	-2.64598	1.32318e-05	down	#N/A	#N/A	#N/A	#N/A	#N/A	down
Os02g0641000	LIM	LIM	PLI2B_ORYSJ RecName: Full=LIM domain-containing protein PLIM2b {ECO:0000305}; AltName: Full=Pollen-expressed LIM protein 2b {ECO:0000305}; Short=OsPLIM2b {ECO:0000303|PubMed:17573466};	#N/A	#N/A	#N/A	#N/A	#N/A	#N/A	#N/A	#N/A	#N/A	#N/A	#N/A	#N/A	-5.76021	7.9542e-06	down	#N/A	#N/A	#N/A	-5.44651	1.31662e-11	down	#N/A	#N/A	down
Os02g0643200	C2C2-YABBY	C2C2->C2C2-YABBY	YAB4_ORYSI RecName: Full=Protein YABBY 4; AltName: Full=OsYAB7; AltName: Full=OsYABBY4;	#N/A	#N/A	#N/A	#N/A	#N/A	#N/A	#N/A	#N/A	#N/A	1.28086	5.95916e-17	up	#N/A	#N/A	#N/A	#N/A	#N/A	#N/A	#N/A	#N/A	#N/A	#N/A	#N/A	down
Os02g0645600	C2C2-GATA	C2C2->C2C2-GATA	GATA5_ARATH RecName: Full=GATA transcription factor 5;	-1.48288	1.39154e-17	down	#N/A	#N/A	#N/A	#N/A	#N/A	#N/A	#N/A	#N/A	#N/A	#N/A	#N/A	#N/A	#N/A	#N/A	#N/A	#N/A	#N/A	#N/A	#N/A	#N/A	down
Os02g0652100	WRKY	WRKY	WRK12_ARATH RecName: Full=Probable WRKY transcription factor 12; AltName: Full=WRKY DNA-binding protein 12;	#N/A	#N/A	#N/A	#N/A	#N/A	#N/A	#N/A	#N/A	#N/A	#N/A	#N/A	#N/A	#N/A	#N/A	#N/A	1.30953	0.021016	up	-1.49309	2.15857e-05	down	#N/A	#N/A	down
Os02g0654700	AP2/ERF-ERF	AP2/ERF->AP2/ERF-ERF	EF100_ARATH RecName: Full=Ethylene-responsive transcription factor 1A; Short=AtERF1A; AltName: Full=Ethylene-responsive element-binding factor 1A; Short=EREBP-1A;	#N/A	#N/A	#N/A	#N/A	#N/A	#N/A	#N/A	#N/A	#N/A	#N/A	#N/A	#N/A	-1.23373	6.73085e-12	down	#N/A	#N/A	#N/A	#N/A	#N/A	#N/A	1.14501	2.31985e-09	down
Os02g0655200	AP2/ERF-ERF	AP2/ERF->AP2/ERF-ERF	EF102_ARATH RecName: Full=Ethylene-responsive transcription factor 5; Short=AtERF5; AltName: Full=Ethylene-responsive element-binding factor 5; Short=EREBP-5;	#N/A	#N/A	#N/A	#N/A	#N/A	#N/A	#N/A	#N/A	#N/A	#N/A	#N/A	#N/A	#N/A	#N/A	#N/A	#N/A	#N/A	#N/A	#N/A	#N/A	#N/A	-1.06713	1.84675e-15	down
Os02g0656600	AP2/ERF-ERF	AP2/ERF->AP2/ERF-ERF	ERF38_ARATH RecName: Full=Ethylene-responsive transcription factor ERF038;	#N/A	#N/A	#N/A	#N/A	#N/A	#N/A	#N/A	#N/A	#N/A	-1.11055	0.00138934	down	-1.59286	1.60821e-06	down	#N/A	#N/A	#N/A	-1.48874	2.58611e-07	down	#N/A	#N/A	down
Os02g0657000	AP2/ERF-ERF	AP2/ERF->AP2/ERF-ERF	ERF39_ARATH RecName: Full=Ethylene-responsive transcription factor ERF039;	1.04918	2.03275e-07	up	#N/A	#N/A	#N/A	#N/A	#N/A	#N/A	-1.10834	3.79553e-08	down	#N/A	#N/A	#N/A	#N/A	#N/A	#N/A	#N/A	#N/A	#N/A	1.42413	1.31061e-13	down
Os02g0677300	AP2/ERF-ERF	AP2/ERF->AP2/ERF-ERF	DRE1G_ORYSJ RecName: Full=Dehydration-responsive element-binding protein 1G; Short=Protein DREB1G;	-1.6467	1.97396e-06	down	#N/A	#N/A	#N/A	#N/A	#N/A	#N/A	-2.2451	0.000537485	down	#N/A	#N/A	#N/A	#N/A	#N/A	#N/A	#N/A	#N/A	#N/A	#N/A	#N/A	down
Os02g0679700	OFP	OFP	OFP6_ARATH RecName: Full=Transcription repressor OFP6; AltName: Full=Ovate family protein 6; Short=AtOFP6;	#N/A	#N/A	#N/A	#N/A	#N/A	#N/A	#N/A	#N/A	#N/A	#N/A	#N/A	#N/A	-1.21576	2.48267e-05	down	#N/A	#N/A	#N/A	#N/A	#N/A	#N/A	1.22991	2.79459e-05	down
Os02g0681900	GRAS	GRAS	SCL8_ARATH RecName: Full=Scarecrow-like protein 8; Short=AtSCL8; AltName: Full=GRAS family protein 30; Short=AtGRAS-30;	-1.0561	2.36419e-35	down	#N/A	#N/A	#N/A	#N/A	#N/A	#N/A	#N/A	#N/A	#N/A	#N/A	#N/A	#N/A	#N/A	#N/A	#N/A	1.25675	2.16896e-27	up	#N/A	#N/A	down
Os02g0685200	MYB-related	MYB->MYB-related	RVE1_ARATH RecName: Full=Protein REVEILLE 1;	#N/A	#N/A	#N/A	#N/A	#N/A	#N/A	-1.46194	6.006e-25	down	#N/A	#N/A	#N/A	#N/A	#N/A	#N/A	#N/A	#N/A	#N/A	1.83583	7.65991e-12	up	-2.57939	4.70318e-64	down
Os02g0695200	MYB	MYB->MYB	MYB1_MAIZE RecName: Full=Myb-related protein Zm1;	#N/A	#N/A	#N/A	#N/A	#N/A	#N/A	#N/A	#N/A	#N/A	#N/A	#N/A	#N/A	#N/A	#N/A	#N/A	#N/A	#N/A	#N/A	#N/A	#N/A	#N/A	2.6458	1.94826e-05	down
Os02g0698800	WRKY	WRKY	WRK35_ARATH RecName: Full=Probable WRKY transcription factor 35; AltName: Full=WRKY DNA-binding protein 35;	#N/A	#N/A	#N/A	#N/A	#N/A	#N/A	#N/A	#N/A	#N/A	1.12415	1.62042e-06	up	#N/A	#N/A	#N/A	#N/A	#N/A	#N/A	#N/A	#N/A	#N/A	#N/A	#N/A	down
Os02g0700300	GARP-G2-like	GARP->GARP-G2-like	PHLB_ARATH RecName: Full=Myb family transcription factor PHL11 {ECO:0000305}; AltName: Full=Protein PHR1-LIKE 11 {ECO:0000305};	2.30014	2.55967e-08	up	#N/A	#N/A	#N/A	#N/A	#N/A	#N/A	#N/A	#N/A	#N/A	#N/A	#N/A	#N/A	#N/A	#N/A	#N/A	#N/A	#N/A	#N/A	#N/A	#N/A	down
Os02g0701300	GRF	GRF	GRF4_ORYSJ RecName: Full=Growth-regulating factor 4 {ECO:0000303|PubMed:15295073}; Short=OsGRF4 {ECO:0000303|PubMed:15295073}; AltName: Full=Protein GRAIN LENGTH AND WIDTH 2 {ECO:0000303|PubMed:27107174}; AltName: Full=Protein GRAIN SIZE ON CHROMOSOME 2 {ECO:0000303|PubMed:26187814}; AltName: Full=Protein PANICLE TRAITS 2 {ECO:0000303|PubMed:26936408}; AltName: Full=Transcription activator GRF4 {…	1.72168	1.57084e-39	up	#N/A	#N/A	#N/A	#N/A	#N/A	#N/A	#N/A	#N/A	#N/A	#N/A	#N/A	#N/A	#N/A	#N/A	#N/A	1.0891	1.60613e-15	up	#N/A	#N/A	down
Os02g0706600	zf-HD	zf-HD	ZHD7_ORYSJ RecName: Full=Zinc-finger homeodomain protein 7; Short=OsZHD7;	#N/A	#N/A	#N/A	#N/A	#N/A	#N/A	#N/A	#N/A	#N/A	#N/A	#N/A	#N/A	#N/A	#N/A	#N/A	#N/A	#N/A	#N/A	#N/A	#N/A	#N/A	-1.04857	3.08762e-20	down
Os02g0707200	C2C2-Dof	C2C2->C2C2-Dof	DOF56_ARATH RecName: Full=Dof zinc finger protein DOF5.6 {ECO:0000303|PubMed:12475498}; Short=AtDOF5.6 {ECO:0000303|PubMed:12475498}; AltName: Full=Protein HIGH CAMBIAL ACTIVITY 2 {ECO:0000303|PubMed:19915089}; AltName: Full=Protein PHLOEM EARLY DOF HCA2 {ECO:0000303|PubMed:30626969};	#N/A	#N/A	#N/A	#N/A	#N/A	#N/A	-1.0507	4.54344e-18	down	#N/A	#N/A	#N/A	#N/A	#N/A	#N/A	#N/A	#N/A	#N/A	#N/A	#N/A	#N/A	-1.02769	2.95925e-15	down
Os02g0710300	bHLH	bHLH	RHD6_ARATH RecName: Full=Transcription factor RHD6 {ECO:0000305}; AltName: Full=Basic helix-loop-helix protein 83 {ECO:0000303|PubMed:12679534}; Short=AtbHLH83 {ECO:0000303|PubMed:12679534}; Short=bHLH 83 {ECO:0000303|PubMed:12679534}; AltName: Full=Protein ROOT HAIR DEFECTIVE 6 {ECO:0000303|PubMed:17556585}; Short=AtRHD6 {ECO:0000303|PubMed:17556585}; AltName: Full=Transcription factor EN 112 {E…	#N/A	#N/A	#N/A	1.26225	0.0109139	up	#N/A	#N/A	#N/A	#N/A	#N/A	#N/A	#N/A	#N/A	#N/A	-1.33327	0.0058412	down	#N/A	#N/A	#N/A	-1.68005	9.73839e-05	down
Os02g0724000	C2C2-CO-like	C2C2->C2C2-CO-like	COL9_ARATH RecName: Full=Zinc finger protein CONSTANS-LIKE 9;	#N/A	#N/A	#N/A	1.53729	1.12069e-24	up	#N/A	#N/A	#N/A	#N/A	#N/A	#N/A	#N/A	#N/A	#N/A	#N/A	#N/A	#N/A	#N/A	#N/A	#N/A	#N/A	#N/A	down
Os02g0725900	NF-YB	NF-Y->NF-YB	NFYB1_ORYSJ RecName: Full=Nuclear transcription factor Y subunit B-1; AltName: Full=CCAAT-binding transcription factor subunit NF-YB1; AltName: Full=OsNF-YB-1;	#N/A	#N/A	#N/A	1.02357	0.00177584	up	#N/A	#N/A	#N/A	-2.25319	3.31211e-11	down	#N/A	#N/A	#N/A	-1.9788	7.83567e-08	down	#N/A	#N/A	#N/A	#N/A	#N/A	down
Os02g0726700	bHLH	bHLH	BIM1_ARATH RecName: Full=Transcription factor BIM1; AltName: Full=BES1-interacting Myc-like protein 1; AltName: Full=Basic helix-loop-helix protein 46; Short=AtbHLH46; Short=bHLH 46; AltName: Full=Transcription factor EN 126; AltName: Full=bHLH transcription factor bHLH046;	#N/A	#N/A	#N/A	#N/A	#N/A	#N/A	1.20628	0.000926996	up	#N/A	#N/A	#N/A	-1.17124	4.75582e-05	down	#N/A	#N/A	#N/A	#N/A	#N/A	#N/A	1.06992	0.000621121	down
Os02g0731200	MADS-MIKC	MADS->MADS-MIKC	MAD57_ORYSJ RecName: Full=MADS-box transcription factor 57 {ECO:0000305}; AltName: Full=OsMADS57 {ECO:0000303|PubMed:14701936};	1.72081	0.000937382	up	#N/A	#N/A	#N/A	#N/A	#N/A	#N/A	-2.18666	4.21004e-05	down	#N/A	#N/A	#N/A	#N/A	#N/A	#N/A	#N/A	#N/A	#N/A	#N/A	#N/A	down
Os02g0732600	MYB	MYB->MYB	MYB20_ARATH RecName: Full=Transcription factor MYB20 {ECO:0000305}; AltName: Full=Myb-related protein 20 {ECO:0000303|PubMed:16463103}; Short=AtMYB20 {ECO:0000303|PubMed:11597504};	#N/A	#N/A	#N/A	#N/A	#N/A	#N/A	1.24748	0.0258174	up	#N/A	#N/A	#N/A	#N/A	#N/A	#N/A	1.25256	0.000951615	up	#N/A	#N/A	#N/A	3.17638	2.79691e-10	down
Os02g0739700	E2F-DP	E2F-DP	E2FE_ARATH RecName: Full=E2F transcription factor-like E2FE; AltName: Full=DP-E2F-like protein 1; AltName: Full=E2F-like repressor E2L3;	#N/A	#N/A	#N/A	#N/A	#N/A	#N/A	1.51269	2.54905e-10	up	1.61837	5.46311e-13	up	-1.00242	6.22062e-11	down	#N/A	#N/A	#N/A	#N/A	#N/A	#N/A	#N/A	#N/A	down
Os02g0745200	NAC	NAC	FEZ_ARATH RecName: Full=Protein FEZ; AltName: Full=NAC domain-containing protein 9; Short=ANAC009;	#N/A	#N/A	#N/A	#N/A	#N/A	#N/A	#N/A	#N/A	#N/A	#N/A	#N/A	#N/A	#N/A	#N/A	#N/A	#N/A	#N/A	#N/A	1.91029	5.94243e-16	up	#N/A	#N/A	down
Os02g0747400	TCP	TCP	TCP15_ARATH RecName: Full=Transcription factor TCP15 {ECO:0000305}; Short=AtTCP15 {ECO:0000303|PubMed:25655823};	#N/A	#N/A	#N/A	#N/A	#N/A	#N/A	1.63685	8.13649e-18	up	#N/A	#N/A	#N/A	#N/A	#N/A	#N/A	#N/A	#N/A	#N/A	#N/A	#N/A	#N/A	2.37664	4.48837e-34	down
Os02g0747600	AP2/ERF-AP2	AP2/ERF->AP2/ERF-AP2	AIL1_ARATH RecName: Full=AP2-like ethylene-responsive transcription factor AIL1 {ECO:0000303|PubMed:15988559}; AltName: Full=Protein AINTEGUMENTA-LIKE 1 {ECO:0000303|PubMed:15988559};	#N/A	#N/A	#N/A	#N/A	#N/A	#N/A	#N/A	#N/A	#N/A	-1.13863	6.96876e-25	down	#N/A	#N/A	#N/A	#N/A	#N/A	#N/A	#N/A	#N/A	#N/A	#N/A	#N/A	down
Os02g0754450	MYB-related	MYB->MYB-related	MYB93_ARATH RecName: Full=Transcription factor MYB93 {ECO:0000303|PubMed:11597504}; AltName: Full=Myb-related protein 93 {ECO:0000303|PubMed:11597504}; Short=AtMYB93 {ECO:0000303|PubMed:11597504};	#N/A	#N/A	#N/A	#N/A	#N/A	#N/A	#N/A	#N/A	#N/A	#N/A	#N/A	#N/A	#N/A	#N/A	#N/A	1.75712	0.0132747	up	#N/A	#N/A	#N/A	6.62514	8.99646e-07	down
Os02g0759000	bHLH	bHLH	BH094_ARATH RecName: Full=Transcription factor bHLH94; AltName: Full=Basic helix-loop-helix protein 94; Short=AtbHLH94; Short=bHLH 94; AltName: Full=Transcription factor EN 16; AltName: Full=bHLH transcription factor bHLH094;	1.00162	9.10571e-06	up	#N/A	#N/A	#N/A	#N/A	#N/A	#N/A	#N/A	#N/A	#N/A	#N/A	#N/A	#N/A	#N/A	#N/A	#N/A	-1.17084	3.41781e-11	down	#N/A	#N/A	down
Os02g0761000	MADS-MIKC	MADS->MADS-MIKC	MAD22_ORYSJ RecName: Full=MADS-box transcription factor 22; AltName: Full=OsMADS22;	#N/A	#N/A	#N/A	#N/A	#N/A	#N/A	1.2455	2.59463e-06	up	#N/A	#N/A	#N/A	#N/A	#N/A	#N/A	#N/A	#N/A	#N/A	-1.22021	6.32775e-09	down	1.62219	5.84109e-07	down
Os02g0764100	B3	B3->B3	Y2641_ORYSJ RecName: Full=B3 domain-containing protein Os02g0764100;	#N/A	#N/A	#N/A	1.26596	6.74149e-08	up	#N/A	#N/A	#N/A	#N/A	#N/A	#N/A	#N/A	#N/A	#N/A	#N/A	#N/A	#N/A	#N/A	#N/A	#N/A	#N/A	#N/A	down
Os02g0764700	AP2/ERF-ERF	AP2/ERF->AP2/ERF-ERF	EF110_ARATH RecName: Full=Ethylene-responsive transcription factor ERF110;	#N/A	#N/A	#N/A	#N/A	#N/A	#N/A	-2.16283	2.24289e-24	down	-2.3358	4.10689e-38	down	#N/A	#N/A	#N/A	-2.82243	1.95107e-12	down	#N/A	#N/A	#N/A	-2.61194	9.77803e-13	down
Os02g0766700	bZIP	bZIP	BZP23_ORYSJ RecName: Full=bZIP transcription factor 23 {ECO:0000305}; Short=OsBZIP23 {ECO:0000303|PubMed:18931143}; AltName: Full=ABRE-binding factor 2 {ECO:0000305}; Short=OsABF2 {ECO:0000303|PubMed:18315698}; AltName: Full=Abscisic acid responsive elements-binding factor 1 {ECO:0000305}; Short=OsAREB1 {ECO:0000303|PubMed:19947981};	#N/A	#N/A	#N/A	1.19028	3.19091e-16	up	1.23558	3.43572e-22	up	#N/A	#N/A	#N/A	#N/A	#N/A	#N/A	#N/A	#N/A	#N/A	#N/A	#N/A	#N/A	1.5388	1.33464e-19	down
Os02g0767800	AP2/ERF-ERF	AP2/ERF->AP2/ERF-ERF	ERF12_ARATH RecName: Full=Ethylene-responsive transcription factor ERF012; AltName: Full=Dehydration response element-binding protein 26 {ECO:0000303|PubMed:21069430};	-1.42895	4.12914e-05	down	#N/A	#N/A	#N/A	1.35246	0.000278169	up	#N/A	#N/A	#N/A	-2.41445	9.45697e-20	down	#N/A	#N/A	#N/A	#N/A	#N/A	#N/A	#N/A	#N/A	down
Os02g0770500	WRKY	WRKY	WRKY9_ARATH RecName: Full=Probable WRKY transcription factor 9 {ECO:0000305}; AltName: Full=WRKY DNA-binding protein 9 {ECO:0000305};	#N/A	#N/A	#N/A	-1.86672	3.12837e-06	down	#N/A	#N/A	#N/A	3.55549	1.39387e-06	up	-2.01633	1.12063e-10	down	#N/A	#N/A	#N/A	-1.63705	7.17462e-08	down	#N/A	#N/A	down
Os02g0776400	NF-YA	NF-Y->NF-YA	NFYA5_ARATH RecName: Full=Nuclear transcription factor Y subunit A-5; Short=AtNF-YA-5;	1.55451	0.0001099	up	#N/A	#N/A	#N/A	#N/A	#N/A	#N/A	#N/A	#N/A	#N/A	#N/A	#N/A	#N/A	#N/A	#N/A	#N/A	-1.53598	5.09871e-06	down	#N/A	#N/A	down
Os02g0793000	C3H	C3H	C3H18_ORYSJ RecName: Full=Zinc finger CCCH domain-containing protein 18; Short=OsC3H18;	1.55285	6.07638e-54	up	#N/A	#N/A	#N/A	#N/A	#N/A	#N/A	-1.22387	2.66336e-31	down	#N/A	#N/A	#N/A	#N/A	#N/A	#N/A	#N/A	#N/A	#N/A	#N/A	#N/A	down
Os02g0797100	AP2/ERF-ERF	AP2/ERF->AP2/ERF-ERF	ERF03_ARATH RecName: Full=Ethylene-responsive transcription factor ERF003;	#N/A	#N/A	#N/A	1.46197	7.26543e-26	up	#N/A	#N/A	#N/A	#N/A	#N/A	#N/A	1.05114	3.10626e-15	up	-1.01013	1.93168e-16	down	1.78269	1.92661e-26	up	#N/A	#N/A	down
Os02g0805250	bHLH	bHLH	SPT_ARATH RecName: Full=Transcription factor SPATULA; AltName: Full=Basic helix-loop-helix protein 24; Short=AtbHLH24; Short=bHLH 24; AltName: Full=Transcription factor EN 99; AltName: Full=bHLH transcription factor bHLH024;	#N/A	#N/A	#N/A	#N/A	#N/A	#N/A	#N/A	#N/A	#N/A	1.603	1.19643e-31	up	#N/A	#N/A	#N/A	#N/A	#N/A	#N/A	1.06202	3.19694e-12	up	#N/A	#N/A	down
Os02g0806350	C2C2-GATA	C2C2->C2C2-GATA	GATA8_ARATH RecName: Full=GATA transcription factor 8;	-1.40211	6.52676e-25	down	#N/A	#N/A	#N/A	#N/A	#N/A	#N/A	#N/A	#N/A	#N/A	#N/A	#N/A	#N/A	#N/A	#N/A	#N/A	#N/A	#N/A	#N/A	#N/A	#N/A	down
Os02g0807700	C2C2-LSD	C2C2->C2C2-LSD	LSD1_ORYSJ RecName: Full=Protein LSD1; AltName: Full=Protein LESION SIMULATING DISEASE 1; Short=OsLSD1; AltName: Full=Putative zinc finger LSD1;	#N/A	#N/A	#N/A	#N/A	#N/A	#N/A	#N/A	#N/A	#N/A	-6.25023	5.66314e-79	down	#N/A	#N/A	#N/A	-7.42232	2.71278e-79	down	#N/A	#N/A	#N/A	#N/A	#N/A	down
Os02g0810900	NAC	NAC	NAC79_ARATH RecName: Full=NAC domain-containing protein 79 {ECO:0000303|PubMed:15029955}; Short=ANAC79 {ECO:0000303|PubMed:15029955}; Short=ANAC80 {ECO:0000303|PubMed:15029955}; Short=AtNAC79 {ECO:0000303|PubMed:15029955}; Short=AtNAC80 {ECO:0000303|PubMed:15029955};	#N/A	#N/A	#N/A	#N/A	#N/A	#N/A	4.4777	5.89276e-10	up	#N/A	#N/A	#N/A	#N/A	#N/A	#N/A	#N/A	#N/A	#N/A	-2.0056	6.06587e-14	down	2.61387	9.07275e-06	down
Os02g0820500	LOB	LOB	LBD16_ARATH RecName: Full=LOB domain-containing protein 16; AltName: Full=ASYMMETRIC LEAVES 2-like protein 18; Short=AS2-like protein 18;	#N/A	#N/A	#N/A	#N/A	#N/A	#N/A	#N/A	#N/A	#N/A	#N/A	#N/A	#N/A	1.04902	4.4567e-05	up	-1.54437	1.93936e-06	down	#N/A	#N/A	#N/A	-1.8728	3.57151e-10	down
Os02g0823900	C2H2	C2H2	ZAT5_ARATH RecName: Full=Zinc finger protein ZAT5;	#N/A	#N/A	#N/A	-1.63896	0.00160051	down	#N/A	#N/A	#N/A	#N/A	#N/A	#N/A	#N/A	#N/A	#N/A	#N/A	#N/A	#N/A	-2.20995	1.24184e-08	down	#N/A	#N/A	down
Os03g0103400	GRAS	GRAS	SCL6_ARATH RecName: Full=Scarecrow-like protein 6; Short=AtSCL6; AltName: Full=GRAS family protein 22; Short=AtGRAS-22; AltName: Full=SCL6-IV;	1.23289	0.0195667	up	#N/A	#N/A	#N/A	1.75701	6.56272e-08	up	-1.05458	0.0291153	down	#N/A	#N/A	#N/A	#N/A	#N/A	#N/A	-1.0744	7.68413e-06	down	2.18955	1.07701e-07	down
Os03g0109000	NAC	NAC	NAC22_ARATH RecName: Full=NAC domain-containing protein 21/22; Short=ANAC021/ANAC022;	#N/A	#N/A	#N/A	#N/A	#N/A	#N/A	#N/A	#N/A	#N/A	#N/A	#N/A	#N/A	#N/A	#N/A	#N/A	#N/A	#N/A	#N/A	-8.07607	8.4381e-11	down	#N/A	#N/A	down
Os03g0113500	Trihelix	Trihelix	GTL1_ARATH RecName: Full=Trihelix transcription factor GTL1 {ECO:0000303|PubMed:19717615}; AltName: Full=GT2-LIKE protein 1 {ECO:0000303|PubMed:9501260}; Short=AtGTL1 {ECO:0000303|PubMed:9501260}; Short=Protein GT-2-LIKE1 {ECO:0000303|PubMed:19717615}; AltName: Full=Trihelix DNA-binding protein GTL1 {ECO:0000305};	#N/A	#N/A	#N/A	#N/A	#N/A	#N/A	#N/A	#N/A	#N/A	#N/A	#N/A	#N/A	#N/A	#N/A	#N/A	#N/A	#N/A	#N/A	-1.08505	3.56123e-34	down	#N/A	#N/A	down
Os03g0120900	B3	B3->B3	Y3209_ORYSJ RecName: Full=B3 domain-containing protein Os03g0120900;	#N/A	#N/A	#N/A	#N/A	#N/A	#N/A	#N/A	#N/A	#N/A	#N/A	#N/A	#N/A	-1.39231	2.16273e-17	down	#N/A	#N/A	#N/A	#N/A	#N/A	#N/A	#N/A	#N/A	down
Os03g0122100	bHLH	bHLH	BH070_ARATH RecName: Full=Transcription factor bHLH70; AltName: Full=Basic helix-loop-helix protein 70; Short=AtbHLH70; Short=bHLH 70; AltName: Full=Transcription factor EN 13; AltName: Full=bHLH transcription factor bHLH070;	#N/A	#N/A	#N/A	#N/A	#N/A	#N/A	#N/A	#N/A	#N/A	#N/A	#N/A	#N/A	#N/A	#N/A	#N/A	1.79182	0.00434772	up	-2.30534	1.71627e-14	down	#N/A	#N/A	down
Os03g0122600	MADS-MIKC	MADS->MADS-MIKC	MAD50_ORYSJ RecName: Full=MADS-box transcription factor 50; Short=OsMADS50; AltName: Full=Protein AGAMOUS-like 20; AltName: Full=Protein SUPPRESSOR OF CONSTANS OVEREXPRESSION 1-like; Short=OsSOC1; AltName: Full=RMADS208;	#N/A	#N/A	#N/A	#N/A	#N/A	#N/A	#N/A	#N/A	#N/A	2.81558	5.09659e-12	up	#N/A	#N/A	#N/A	2.29443	1.08089e-06	up	#N/A	#N/A	#N/A	#N/A	#N/A	down
Os03g0123500	HB-KNOX	HB->HB-KNOX	KNOS3_ORYSJ RecName: Full=Homeobox protein knotted-1-like 3; AltName: Full=Homeobox protein HOS66;	#N/A	#N/A	#N/A	-1.50331	7.9905e-11	down	3.33824	1.36923e-13	up	#N/A	#N/A	#N/A	#N/A	#N/A	#N/A	#N/A	#N/A	#N/A	-2.66978	4.21858e-68	down	4.57603	1.01783e-18	down
Os03g0127500	bZIP	bZIP	BZP29_ARATH RecName: Full=bZIP transcription factor 29 {ECO:0000303|PubMed:11906833}; Short=AtbZIP29 {ECO:0000303|PubMed:11906833}; AltName: Full=Protein DRINK ME-LIKE {ECO:0000303|PubMed:27402171};	#N/A	#N/A	#N/A	#N/A	#N/A	#N/A	#N/A	#N/A	#N/A	#N/A	#N/A	#N/A	-1.28194	1.34824e-08	down	#N/A	#N/A	#N/A	#N/A	#N/A	#N/A	#N/A	#N/A	down
Os03g0135700	bHLH	bHLH	BH003_ORYSJ RecName: Full=Transcription factor BHLH3 {ECO:0000305}; AltName: Full=Basic helix-loop-helix protein 3 {ECO:0000303|PubMed:16896230}; Short=OsbHLH003 {ECO:0000303|PubMed:16896230}; AltName: Full=Protein RAC IMMUNITY 1 {ECO:0000303|PubMed:22437844}; AltName: Full=bHLH transcription factor 3 {ECO:0000305};	#N/A	#N/A	#N/A	-1.0995	1.11036e-06	down	#N/A	#N/A	#N/A	#N/A	#N/A	#N/A	#N/A	#N/A	#N/A	#N/A	#N/A	#N/A	-1.97326	9.70114e-47	down	#N/A	#N/A	down
Os03g0142600	MYB	MYB->MYB	EOBII_PETHY RecName: Full=MYB-like transcription factor EOBII {ECO:0000303|PubMed:20543029}; AltName: Full=MYB-like protein NON1 {ECO:0000303|PubMed:21464473}; Short=PhNON1 {ECO:0000303|PubMed:21464473}; AltName: Full=Protein EMISSION OF BENZENOIDS II {ECO:0000303|PubMed:20543029}; Short=PhEOBII {ECO:0000303|PubMed:21464473};	#N/A	#N/A	#N/A	#N/A	#N/A	#N/A	#N/A	#N/A	#N/A	#N/A	#N/A	#N/A	#N/A	#N/A	#N/A	#N/A	#N/A	#N/A	-2.96162	5.37808e-06	down	#N/A	#N/A	down
Os03g0149000	LOB	LOB	LBD16_ARATH RecName: Full=LOB domain-containing protein 16; AltName: Full=ASYMMETRIC LEAVES 2-like protein 18; Short=AS2-like protein 18;	#N/A	#N/A	#N/A	#N/A	#N/A	#N/A	#N/A	#N/A	#N/A	1.19374	0.000207005	up	#N/A	#N/A	#N/A	#N/A	#N/A	#N/A	-1.31279	0.00607281	down	-2.27519	1.51685e-08	down
Os03g0159400	OFP	OFP	OFP11_ARATH RecName: Full=Transcription repressor OFP11; AltName: Full=Ovate family protein 11; Short=AtOFP11;	#N/A	#N/A	#N/A	#N/A	#N/A	#N/A	#N/A	#N/A	#N/A	#N/A	#N/A	#N/A	#N/A	#N/A	#N/A	#N/A	#N/A	#N/A	-1.54303	1.3833e-10	down	1.29009	0.00083746	down
Os03g0164300	B3	B3->B3	Y3643_ORYSJ RecName: Full=B3 domain-containing protein Os03g0164300;	#N/A	#N/A	#N/A	1.28079	6.69062e-18	up	#N/A	#N/A	#N/A	-2.1374	8.26802e-41	down	#N/A	#N/A	#N/A	-2.65642	4.44039e-67	down	#N/A	#N/A	#N/A	#N/A	#N/A	down
Os03g0164400	FAR1	FAR1	FRS5_ARATH RecName: Full=Protein FAR1-RELATED SEQUENCE 5;	#N/A	#N/A	#N/A	#N/A	#N/A	#N/A	-1.23447	5.8221e-17	down	-2.02927	3.48719e-31	down	#N/A	#N/A	#N/A	-1.81693	9.64185e-05	down	#N/A	#N/A	#N/A	#N/A	#N/A	down
Os03g0165300	HB-BELL	HB->HB-BELL	BLH7_ARATH RecName: Full=BEL1-like homeodomain protein 7; Short=BEL1-like protein 7;	#N/A	#N/A	#N/A	-2.00304	2.63899e-05	down	#N/A	#N/A	#N/A	#N/A	#N/A	#N/A	#N/A	#N/A	#N/A	2.06819	1.19291e-05	up	-1.83699	8.48991e-15	down	4.92385	2.01919e-09	down
Os03g0170701	HB-HD-ZIP	HB->HB-HD-ZIP	HOX21_ORYSJ RecName: Full=Homeobox-leucine zipper protein HOX21; AltName: Full=HD-ZIP protein HOX21; AltName: Full=Homeodomain transcription factor HOX21; AltName: Full=OsHox21;	-1.07364	3.44402e-12	down	#N/A	#N/A	#N/A	#N/A	#N/A	#N/A	1.60679	1.55139e-25	up	#N/A	#N/A	#N/A	1.28472	9.33232e-19	up	#N/A	#N/A	#N/A	#N/A	#N/A	down
Os03g0171700	bHLH	bHLH	ILI3_ORYSI RecName: Full=Transcription factor ILI3; AltName: Full=Basic helix-loop-helix protein 153; AltName: Full=Protein INCREASED LEAF INCLINATION 3; AltName: Full=bHLH transcription factor bHLH153;	-1.56222	0.00956475	down	-1.74307	0.00327174	down	#N/A	#N/A	#N/A	2.10165	5.98487e-05	up	#N/A	#N/A	#N/A	1.46402	0.0158752	up	-2.12474	6.1547e-12	down	#N/A	#N/A	down
Os03g0180800	Tify	Tify	TI11A_ORYSJ RecName: Full=Protein TIFY 11a {ECO:0000305}; Short=OsTIFY11a {ECO:0000303|PubMed:19618278}; AltName: Full=Jasmonate ZIM domain-containing protein 9 {ECO:0000305}; Short=OsJAZ9 {ECO:0000303|PubMed:19618278}; AltName: Full=OsJAZ3 {ECO:0000303|PubMed:21332845};	-1.29946	0.00294854	down	#N/A	#N/A	#N/A	#N/A	#N/A	#N/A	#N/A	#N/A	#N/A	#N/A	#N/A	#N/A	#N/A	#N/A	#N/A	-2.93146	2.04352e-12	down	#N/A	#N/A	down
Os03g0180900	Tify	Tify	TI11C_ORYSI RecName: Full=Protein TIFY 11c {ECO:0000305};	#N/A	#N/A	#N/A	#N/A	#N/A	#N/A	#N/A	#N/A	#N/A	-1.52642	7.03647e-28	down	#N/A	#N/A	#N/A	-1.22513	4.17351e-12	down	#N/A	#N/A	#N/A	#N/A	#N/A	down
Os03g0181100	Tify	Tify	TI11B_ORYSJ RecName: Full=Protein TIFY 11b {ECO:0000305}; Short=OsTIFY11b {ECO:0000303|PubMed:19618278}; AltName: Full=Jasmonate ZIM domain-containing protein 10 {ECO:0000305}; Short=OsJAZ10 {ECO:0000303|PubMed:19618278}; AltName: Full=OsJAZ4 {ECO:0000303|PubMed:23320078};	-1.03474	2.52089e-13	down	#N/A	#N/A	#N/A	-1.06553	2.25028e-07	down	#N/A	#N/A	#N/A	-1.04994	2.4144e-11	down	#N/A	#N/A	#N/A	-1.09242	5.46446e-14	down	#N/A	#N/A	down
Os03g0182800	AP2/ERF-ERF	AP2/ERF->AP2/ERF-ERF	RA212_ARATH RecName: Full=Ethylene-responsive transcription factor RAP2-12; AltName: Full=Protein RELATED TO APETALA2 12;	-2.86392	4.92046e-221	down	#N/A	#N/A	#N/A	1.72789	2.50825e-38	up	2.88213	2.53314e-145	up	#N/A	#N/A	#N/A	#N/A	#N/A	#N/A	2.11239	2.43082e-68	up	#N/A	#N/A	down
Os03g0183000	AP2/ERF-ERF	AP2/ERF->AP2/ERF-ERF	RA212_ARATH RecName: Full=Ethylene-responsive transcription factor RAP2-12; AltName: Full=Protein RELATED TO APETALA2 12;	#N/A	#N/A	#N/A	-1.44405	1.72058e-16	down	2.05378	2.72308e-33	up	1.08067	1.271e-10	up	-1.24204	3.03249e-23	down	#N/A	#N/A	#N/A	-1.91202	3.24487e-78	down	1.79904	3.16964e-44	down
Os03g0184500	B3	B3->B3	Y3845_ORYSJ RecName: Full=B3 domain-containing protein Os03g0184500;	#N/A	#N/A	#N/A	#N/A	#N/A	#N/A	2.46921	6.46816e-32	up	1.76345	9.91315e-14	up	#N/A	#N/A	#N/A	#N/A	#N/A	#N/A	#N/A	#N/A	#N/A	1.26483	2.62962e-17	down
Os03g0186600	MADS-MIKC	MADS->MADS-MIKC	MAD47_ORYSJ RecName: Full=MADS-box transcription factor 47 {ECO:0000305}; AltName: Full=MADS-domain-containing protein 1 {ECO:0000303|PubMed:16827922}; Short=OsMDP1 {ECO:0000303|PubMed:16827922}; AltName: Full=OsMADS47 {ECO:0000303|PubMed:14701936};	#N/A	#N/A	#N/A	#N/A	#N/A	#N/A	#N/A	#N/A	#N/A	-1.32197	5.45233e-07	down	#N/A	#N/A	#N/A	#N/A	#N/A	#N/A	-1.01233	3.01824e-05	down	#N/A	#N/A	down
Os03g0197900	OFP	OFP	OFP7_ARATH RecName: Full=Transcription repressor OFP7; AltName: Full=Ovate family protein 7; Short=AtOFP7;	#N/A	#N/A	#N/A	#N/A	#N/A	#N/A	#N/A	#N/A	#N/A	#N/A	#N/A	#N/A	#N/A	#N/A	#N/A	#N/A	#N/A	#N/A	1.44515	9.42571e-05	up	#N/A	#N/A	down
Os03g0198600	HB-other	HB->HB-other	HOX12_ORYSJ RecName: Full=Homeobox-leucine zipper protein HOX12; AltName: Full=HD-ZIP protein HOX12; AltName: Full=Homeodomain transcription factor HOX12; AltName: Full=OsHox12;	-1.53147	3.15349e-19	down	#N/A	#N/A	#N/A	1.34745	6.73635e-13	up	2.17252	3.38858e-43	up	1.46999	1.88833e-23	up	#N/A	#N/A	#N/A	2.11859	2.02289e-31	up	#N/A	#N/A	down
Os03g0215200	C2C2-YABBY	C2C2->C2C2-YABBY	YABDL_ORYSJ RecName: Full=Protein DROOPING LEAF; AltName: Full=Protein CRABS CLAW homolog; Short=Protein CRC homolog;	#N/A	#N/A	#N/A	#N/A	#N/A	#N/A	#N/A	#N/A	#N/A	2.32327	0.000283829	up	#N/A	#N/A	#N/A	1.87165	0.00152271	up	-1.11359	0.00112645	down	#N/A	#N/A	down
Os03g0215400	MADS-MIKC	MADS->MADS-MIKC	MADS1_ORYSI RecName: Full=MADS-box transcription factor 1; AltName: Full=OsMADS1; AltName: Full=Protein LEAFY HULL STERILE 1; AltName: Full=Protein SEPALLATA-like;	#N/A	#N/A	#N/A	#N/A	#N/A	#N/A	1.51448	0.00061647	up	2.02365	6.15847e-11	up	#N/A	#N/A	#N/A	#N/A	#N/A	#N/A	#N/A	#N/A	#N/A	-1.00962	0.000441546	down
Os03g0224700	HSF	HSF	HSFA9_ORYSJ RecName: Full=Heat stress transcription factor A-9; AltName: Full=Heat stress transcription factor 8; Short=rHsf8; AltName: Full=Heat stress transcription factor 9; Short=OsHsf-09;	#N/A	#N/A	#N/A	#N/A	#N/A	#N/A	-1.16666	2.94808e-32	down	-1.07542	5.45999e-27	down	#N/A	#N/A	#N/A	#N/A	#N/A	#N/A	#N/A	#N/A	#N/A	#N/A	#N/A	down
Os03g0236300	MYB	MYB->MYB	MYB1_ARATH RecName: Full=Transcription factor MYB1 {ECO:0000303|PubMed:11597504}; AltName: Full=Myb-related protein 1 {ECO:0000303|PubMed:11597504}; Short=AtMYB1 {ECO:0000303|PubMed:11597504};	#N/A	#N/A	#N/A	#N/A	#N/A	#N/A	#N/A	#N/A	#N/A	#N/A	#N/A	#N/A	#N/A	#N/A	#N/A	#N/A	#N/A	#N/A	1.58661	0.0225185	up	#N/A	#N/A	down
Os03g0237250	C2H2	C2H2	IDD14_ARATH RecName: Full=Protein indeterminate-domain 14 {ECO:0000303|PubMed:16784536}; Short=AtIDD14 {ECO:0000303|PubMed:16784536}; AltName: Full=Transcriptional regulator of starch metabolism IDD14 {ECO:0000303|PubMed:16784536};	#N/A	#N/A	#N/A	#N/A	#N/A	#N/A	#N/A	#N/A	#N/A	1.68843	1.49683e-13	up	#N/A	#N/A	#N/A	1.13961	4.91957e-08	up	#N/A	#N/A	#N/A	#N/A	#N/A	down
Os03g0246900	LOB	LOB	LBD18_ARATH RecName: Full=LOB domain-containing protein 18; AltName: Full=ASYMMETRIC LEAVES 2-like protein 20; Short=AS2-like protein 20;	#N/A	#N/A	#N/A	#N/A	#N/A	#N/A	#N/A	#N/A	#N/A	#N/A	#N/A	#N/A	#N/A	#N/A	#N/A	#N/A	#N/A	#N/A	-1.89984	7.42704e-05	down	#N/A	#N/A	down
Os03g0255400	FAR1	FAR1	FRS7_ARATH RecName: Full=Protein FAR1-RELATED SEQUENCE 7;	#N/A	#N/A	#N/A	#N/A	#N/A	#N/A	#N/A	#N/A	#N/A	#N/A	#N/A	#N/A	#N/A	#N/A	#N/A	#N/A	#N/A	#N/A	-1.10528	8.44692e-10	down	#N/A	#N/A	down
Os03g0263000	AP2/ERF-ERF	AP2/ERF->AP2/ERF-ERF	ERF12_ARATH RecName: Full=Ethylene-responsive transcription factor ERF012; AltName: Full=Dehydration response element-binding protein 26 {ECO:0000303|PubMed:21069430};	#N/A	#N/A	#N/A	#N/A	#N/A	#N/A	#N/A	#N/A	#N/A	#N/A	#N/A	#N/A	-1.01488	0.00823588	down	#N/A	#N/A	#N/A	#N/A	#N/A	#N/A	#N/A	#N/A	down
Os03g0264600	C2H2	C2H2	--	#N/A	#N/A	#N/A	#N/A	#N/A	#N/A	1.48555	2.05639e-21	up	#N/A	#N/A	#N/A	#N/A	#N/A	#N/A	#N/A	#N/A	#N/A	-1.27647	3.15516e-24	down	1.33424	9.83414e-14	down
Os03g0279700	C2H2	C2H2	ZAT18_ARATH RecName: Full=Zinc finger protein ZAT18 {ECO:0000303|PubMed:28586434};	-2.24438	0.000476085	down	-3.71466	4.27065e-11	down	#N/A	#N/A	#N/A	3.38064	1.71824e-11	up	#N/A	#N/A	#N/A	4.9654	6.50267e-27	up	#N/A	#N/A	#N/A	1.81224	1.1176e-14	down
Os03g0287400	LOB	LOB	LBD11_ARATH RecName: Full=LOB domain-containing protein 11; AltName: Full=ASYMMETRIC LEAVES 2-like protein 7; Short=AS2-like protein 7;	1.78107	0.000142133	up	#N/A	#N/A	#N/A	-1.28126	0.00431387	down	-1.3995	0.00113963	down	#N/A	#N/A	#N/A	#N/A	#N/A	#N/A	2.69502	2.31866e-05	up	#N/A	#N/A	down
Os03g0303500	MYB	MYB->MYB	MYBP_MAIZE RecName: Full=Myb-related protein P;	#N/A	#N/A	#N/A	#N/A	#N/A	#N/A	1.75949	2.65901e-05	up	#N/A	#N/A	#N/A	#N/A	#N/A	#N/A	#N/A	#N/A	#N/A	1.24119	0.00102326	up	1.47874	0.000238004	down
Os03g0313100	AP2/ERF-AP2	AP2/ERF->AP2/ERF-AP2	AIL7_ARATH RecName: Full=AP2-like ethylene-responsive transcription factor AIL7 {ECO:0000303|PubMed:15988559}; AltName: Full=Protein AINTEGUMENTA-LIKE 7 {ECO:0000303|PubMed:15988559}; AltName: Full=Protein PLETHORA 7;	#N/A	#N/A	#N/A	#N/A	#N/A	#N/A	#N/A	#N/A	#N/A	#N/A	#N/A	#N/A	#N/A	#N/A	#N/A	-1.89618	1.53659e-37	down	1.35077	7.41418e-11	up	-1.90549	6.78526e-43	down
[truncated: 559 more rows]

## Sheet: Tab.S5
Tab. S4 DEMs among different treatment
[truncated: 1,333 more rows]
[truncated: 5 more columns]

## Sheet: Tab.S6
Tab.S6 Correlation analysis linking glutathione metabolites, genes, and key transcription factors
DAMs	DEGs	correlation	p-value		DAMs	TF	correlation	p-value		DEGs	TF	correlation	p-value
[truncated: 315 more rows]

## Sheet: Tab.S7
Tab.S7 Correlation analysis linkng flavonoids metabolites, genes, and key transcription factors
[truncated: 4,582 more rows]

[truncated: 2 more sheets: Tab.S8, Tab.S9]
